# Supplementary material for: Identification of Circular RNAs in the Anterior Pituitary in Rats Treated with GnRH
Source: Animals (Basel). 2021 Aug 31;11(9):2557. doi: 10.3390/ani11092557 (PMC8466137; doi:10.3390/ani11092557)
Supplement: Supplementary file 1 [file animals-11-02557-s001.zip]

Archive with 2 entries (2 files):
- Support file 1.pdf
- Support table.xlsx
