# Supplementary material for: Identification of Circular RNAs in the Anterior Pituitary in Rats Treated with GnRH
Source: Animals (Basel). 2021 Aug 31;11(9):2557. doi: 10.3390/ani11092557 (PMC8466137; doi:10.3390/ani11092557)
Supplement: Supplementary file 1 [file animals-11-02557-s001.zip › Support table.xlsx]

## Sheet: Support 3
chr12	22471391	22472044	2
chr14	60471962	60503803	4
chr7	11752412	11754508	8
chr20	30690810	30696476	3
chr17	44763598	44764008	3
chr2	200076079	200096860	6
chr2	127770611	127828535	1
chr1	170594822	170628915	1
chr12	8746855	8759599	4
chr17	8311796	8331032	3
chr5	133929532	133959447	2
chr15	45422010	45464892	2
chr2	198762138	198771026	2
chr7	2621961	2623781	3
chr13	52207435	52256196	4
chr10	86391848	86393141	3
chr14	66194793	66224103	1
chr7	77345646	77372398	4
chr9	20765296	20858504	4
chr20	4673658	4935887	3
chr1	143443300	143535583	3
chr13	106105651	106328409	2
chr4	55502693	55527156	2
chr7	77763512	77837453	1
chr4	32495321	32558798	2
chr2	188784222	188793895	3
chr19	10423501	10460674	3
chr7	75810056	75868387	1
chr13	71086745	71141075	2
chr5	155917911	155922200	1
chr1	257724842	257729237	1
chr16	71629525	71681126	3
chr6	76079880	76171296	2
chr6	26130488	26138414	5
chr10	55559041	55560422	3
chr11	64975594	65018108	1
chr20	19732894	19825150	3
chr1	204617852	204708987	2
chr8	85259982	85285983	6
chr5	151886035	151898022	1
chr20	11417429	11424324	3
chr1	2875068	3076869	1
chr4	127164453	127177477	1
chr18	49084666	49219899	1
chr4	99503176	99546905	3
chr6	3657325	3716078	1
chr4	17272511	17594598	2
chr2	206293720	206305702	3
chr5	60591023	60658564	4
chr11	60585192	60613706	4
chr18	16146447	16185496	4
chr19	26092974	26094756	4
chr1	220039734	220048966	5
chr2	187903307	187909394	4
chr9	9931441	9936247	1
chr6	18877907	18949393	3
chr2	187359677	187372657	3
chr7	2643288	2667628	1
chr1	21851660	21854773	2
chrX	45080969	45124270	2
chr10	59749721	59764819	1
chr6	2921299	2961510	3
chr1	146713676	146736261	3
chr2	188704687	188718704	3
chr2	250995517	251048566	2
chr1	244615821	244782706	4
chr1	121963194	122192391	1
chr9	71304427	71313940	2
chr4	55709096	55713620	3
chr8	122382617	122402197	2
chr12	25601404	25638797	2
chr5	48561339	48779207	2
chr18	16544508	16581116	5
chr3	80468154	80526593	4
chr16	20845576	20860767	2
chr6	61141879	61150573	1
chrX	106823491	106825014	6
chr8	17421557	17446165	3
chr1	219395276	219395623	7
chr1	266358728	266415296	3
chr15	4850122	4853555	1
chr2	234375315	234483149	2
chr1	101701975	101703550	8
chr3	53698276	54027010	1
chr14	3204390	3247695	2
chr1	261337594	261362509	3
chrMT	7758	7961	5
chr19	44212206	44231157	5
chrX	20100942	20143869	1
chrX	82875339	83151511	1
chr7	139724346	139734568	4
chr7	98782178	98804499	2
chr4	77723183	77747070	3
chr1	226925117	226935689	5
chr2	211655482	211690716	2
chr1	85312528	85317968	2
chr4	67359531	67372416	3
chr1	100537900	100554488	1
chr15	3436361	3454279	4
chr2	144003454	144007636	2
chr8	12284528	12333316	4
chr5	134991997	135001720	1
chr6	94816976	94818349	1
chr20	13680716	13704931	3
chr8	11931767	12251099	1
chr5	72103704	72141700	5
chr5	57254421	57267002	3
chr2	221015310	221099738	2
chr18	56626712	56728968	1
chr7	109253616	109277432	1
chr5	57121769	57168610	2
chr3	107559997	107760589	4
chr14	70089225	70098021	3
chr3	151032952	151075856	3
chr17	26925828	26953970	5
chr2	41467064	41467252	1
chr2	262914327	263650441	3
chrX	54734385	54738513	2
chr3	4867233	4869656	6
chr14	5963477	6027217	1
chr1	264776398	264794938	1
chr7	48774383	48787992	1
chr15	2374582	2378370	1
chr5	160437896	160555083	1
chr6	3104861	3182996	3
chr7	29043916	29070928	2
chr12	51280150	51341716	4
chr4	108448158	108464271	2
chr17	30965942	30994410	2
chr17	15924048	16032420	3
chr16	85526397	85529803	1
chr10	95388888	95407997	3
chr19	38397466	38409924	3
chr1	221213312	221233962	3
chr3	151384954	151474135	3
chr4	149877889	149882824	4
chr10	108415202	108425206	5
chr9	52687868	52717809	4
chr14	87457647	87465374	1
chr9	11001129	11027506	1
chr5	172488708	172547058	2
chr9	111559538	111574295	1
chr1	220416018	220418240	3
chr1	7726529	7742484	1
chr10	89904560	89918427	3
chr4	70252366	70330803	4
chr14	84417320	84445034	3
chr1	255572847	255573377	2
chrX	15295473	15316671	3
chr13	98451637	98480419	3
chr17	16679	358685	1
chr8	54954226	54961265	3
chr4	1883750	2053672	2
chr2	142686724	142706359	1
chr3	122976104	123084863	4
chr9	11547735	11789136	1
chr18	37869289	38088457	3
chr10	15589364	15590220	8
chr8	130366775	130393178	5
chr7	703030	706252	1
chr1	52544667	52807404	5
chr2	185000004	185168871	1
chr4	10823281	10938318	2
chr15	12407524	12416105	5
chr1	187831842	187883197	3
chr10	17327275	17392185	1
chr16	20426566	20430752	3
chr2	251453644	251484759	2
chr13	35929819	35933243	3
chr13	71906702	72367980	1
chr1	201429771	201480877	5
chr3	138398011	138406666	1
chr13	96111800	96154685	2
chr12	22726643	22732943	2
chr1	257076221	257082655	1
chr14	85957729	85982794	4
chr4	146779276	146839397	3
chr17	507377	821582	3
chr2	226688844	226779440	4
chr2	30354798	30360066	1
chr6	42631122	42656573	1
chr17	11045761	11082047	3
chr20	26833357	26852199	2
chr12	48789261	48793553	1
chr12	4728044	4734676	1
chr8	59711549	59766889	3
chr9	39539530	40008680	3
chrX	71199491	71222732	2
chr9	119676628	119818310	3
chr19	26265533	26988776	2
chr9	17216495	17221434	2
chr4	170154227	170186942	3
chr2	93336204	93497689	1
chr1	221612584	221632267	2
chr5	144504938	144556889	2
chr4	115066309	115157263	2
chr2	151314818	151320319	1
chr6	99066934	99143493	3
chr9	85542702	85548144	3
chr11	74312806	74315248	2
chr5	152966591	152987211	1
chr10	43768708	43783019	3
chr2	22427474	22435307	2
chr10	61177936	61361250	5
chr15	34431357	34439861	2
chr6	135746754	135830086	3
chr6	60958382	61104310	1
chr13	99184564	99188431	4
chr9	93172673	93296750	4
chr12	37179265	37210957	1
chr3	114312467	114354585	1
chr2	187883493	187893113	1
chr13	50091430	50153823	4
chrX	156355376	156356799	5
chr8	111673547	111721333	5
chr11	31770165	31772984	2
chr9	64066579	64075197	2
chr17	67887939	67945037	2
chr9	10287086	10290035	1
chr1	254697247	254720087	2
chr1	255371810	255376833	1
chr10	15241590	15252413	3
chr9	73493027	73683000	5
chrX	70458603	70461635	4
chr4	57715946	57773823	5
chr8	116754178	116764126	3
chr10	58860940	58873674	3
chr7	130261552	130288509	4
chr3	3373971	3434027	3
chr19	15727514	15733412	4
chr1	141172531	141188031	3
chr10	48008802	48044344	4
chr16	20824864	20845243	3
chr8	128577080	128610287	4
chr16	7212488	7220540	2
chr5	35892737	35902262	3
chr10	51502894	51669297	3
chr13	86665424	86671515	2
chr7	142204036	142210738	1
chr12	47024442	47027495	6
chr18	27424328	27432814	1
chr20	47966583	48192743	2
chr5	106732513	106758032	1
chr10	46818525	46830739	4
chr4	78458625	78462423	5
chr2	50099576	50499799	1
chrX	10630384	10660639	2
chr4	9867101	9881484	5
chr2	115941993	116002561	2
chr8	111839091	111850393	4
chr10	15602794	15603649	9
chr20	46519431	46519664	2
chr12	546760	576746	2
chr2	34087880	34185812	3
chr20	10032641	10087688	2
chr3	151150396	151224123	4
chr5	10178302	10493094	2
chr19	22450030	22486531	1
chr2	29598344	29666724	2
chr5	138364167	138462864	3
chr16	85944419	85959019	1
chr6	133697113	133706883	2
chr2	124045546	124047044	1
chr5	2632712	2640021	6
chr2	202447745	202470399	3
chr7	123183506	123193761	4
chr7	133310935	133326994	1
chr1	199248470	199251740	4
chr16	19541593	19544727	2
chr5	164956280	164959851	4
chr1	163073124	163129641	1
chr10	43762282	43768290	1
chr4	33890349	33943211	2
chr16	60128201	60208462	1
chr1	259308296	259357056	3
chr2	119197239	119317500	3
chr1	114186853	114222516	3
chr1	265829108	265839818	3
chr10	17048251	17075139	2
chr2	198303168	198311785	3
chr5	159670662	159729064	2
chr1	81395841	81399672	3
chr8	22540424	22542997	3
chr5	150787043	150913757	3
chr1	82163595	82166363	2
chr1	21748261	21813371	1
chr20	38967238	38985036	6
chr18	76704220	76714486	3
chr1	221273538	221321570	1
chr15	4025463	4026637	4
chr13	88636875	88943592	1
chr1	84679614	84685175	1
chr1	219144205	219183963	3
chr11	66977576	66992032	1
chr1	221057713	221060747	1
chr5	59147337	59149699	2
chr1	65660470	65664767	7
chr6	18970564	19055924	3
chr3	105235050	105279462	8
chr10	57265704	57268081	5
chr16	74317899	74408030	3
chr8	94801336	94857443	2
chr16	82856161	82880708	1
chr12	24565849	24578761	3
chr3	164230852	164239250	1
chr6	137824213	137887418	3
chr1	85438105	85466635	5
chr11	20433583	20446257	1
chr20	11746370	11764233	4
chr16	50016857	50031214	1
chr5	86387078	86554102	2
chr19	653510	680376	3
chr7	94698987	94755924	3
chr1	80383050	80404290	1
chr3	159392193	159413575	3
chr10	87116835	87136072	4
chr11	15436269	15558646	2
chr7	33543828	33584564	2
chr1	100992405	100997198	5
chr14	110739226	110883803	1
chr1	197765644	197770669	1
chr6	107031412	107080524	3
chr1	3686692	3700558	1
chr1	265809754	265826306	2
chr20	33471351	33521311	3
chr3	110980074	111013589	2
chr4	199916	209599	1
chr4	70193387	70196401	1
chr20	3909638	3921184	2
chr7	72772440	72827908	3
chr20	7762327	7786049	3
chr12	38096034	38116919	3
chr12	7424258	7424658	4
chr6	26517840	26537290	4
chr10	15538872	15568638	4
chr1	167091522	167093560	3
chr14	9226125	9381298	3
chr7	98748547	98750171	2
chr7	144819420	144837583	5
chr1	7816838	8038665	3
chr12	14180029	14244316	1
chr20	13704314	13706205	2
chr3	29410426	29705985	2
chr12	46987404	46989897	2
chr17	69365453	69379947	3
chr14	81516407	81638934	2
chr4	157143592	157155609	2
chr17	56952480	56992694	3
chr1	40816107	40906581	3
chr9	100932545	100952416	3
chr4	183476093	183544850	3
chr6	10533151	10568581	3
chr12	18534767	18540166	1
chr10	56008899	56028472	1
chr8	116336441	116339690	2
chr6	91476698	91479183	3
chr6	111483703	111507782	3
chr8	28024123	28044876	2
chrX	104734082	104760547	1
chr10	104443736	104482838	2
chr19	41731646	41798383	2
chr7	130109663	130120579	1
chr20	6419033	6500523	1
chr4	85662892	85711696	3
chr20	43142509	43143148	3
chr10	103972888	103984402	3
chr5	2603505	2632030	2
chr3	59408546	59410211	1
chrX	115627653	115908693	1
chr19	55269197	55272511	1
chr8	32240133	32280869	2
chr5	74250453	74368186	2
chr1	88182155	88192969	1
chr2	39314714	39319874	3
chr9	44194325	44237117	1
chr5	152359700	152406518	3
chr14	10786399	10828106	2
chr2	198852500	198919995	4
chr17	44418972	44420596	2
chr3	155297566	155356462	1
chr10	83556809	83572019	2
chr1	21141970	21263850	2
chr10	56237755	56257890	5
chr1	126146489	126227469	3
chr16	73943455	74023005	3
chr1	241822626	241875864	2
chr4	150517027	150522351	3
chr3	80021440	80030363	3
chr10	90421442	90501819	2
chr1	101410019	101413724	7
chr20	48335540	48340846	4
chr9	98555169	98597359	3
chr8	96356088	96380770	3
chr20	4329811	4353785	1
chr17	69654170	69675203	1
chr12	628488	650376	4
chr2	148874151	148891900	2
chr12	36638457	36642734	7
chrX	63158976	63204530	3
chr8	22086534	22091450	3
chr9	100848598	100888107	3
chr13	82072497	82217252	4
chr20	5480103	5485926	3
chr13	109655300	109663364	3
chr2	154256380	154418920	1
chr9	119873170	119897268	1
chr6	126821800	126859862	1
chr13	98857177	98889716	4
chr1	267281764	267315729	2
chr1	32251714	32272476	1
chr7	142516219	142536415	1
chr13	69909096	70174565	1
chr6	105611456	105743404	4
chr7	138707426	138846123	1
chr3	2441733	2444281	6
chrX	139579268	139916883	3
chr5	3114386	3125549	1
chr6	42656616	42745098	2
chr2	119139717	119153753	4
chr10	86860685	86884210	2
chr1	139890560	140262503	1
chr7	133856101	134004250	1
chrX	107370431	107372338	3
chrX	111735820	111741023	1
chr9	19880473	19907458	1
chr1	238843338	238852566	4
chr9	71230108	71293435	4
chr1	198420806	198450047	3
chr6	109939345	110016644	3
chr9	1145700	1746397	3
chr2	189766735	189818224	4
chr5	56500734	56536772	2
chr7	117353786	117369159	2
chr16	20594072	20641908	2
chr9	37073514	37144015	3
chr1	84118046	84150084	2
chr6	41016730	41039437	2
chr12	15223388	15227692	1
chr6	145777318	145777767	4
chr7	141642777	141656477	3
chr9	27475273	27511176	1
chr6	8403545	8413117	1
chr16	19973636	19978478	5
chrX	31786194	31799560	2
chr2	208566385	208577146	5
chr9	65698712	65763273	2
chr17	43626128	43626538	4
chr17	13793147	13798340	1
chr1	72331491	72335855	1
chrX	135370822	135419704	2
chr1	46942192	46978261	2
chr20	13827153	13829622	4
chr6	125437775	125590049	2
chr1	101906903	101932998	1
chr16	73584521	73596793	2
chr1	38527519	38538987	2
chr4	12333174	12349079	1
chr9	68414339	69426226	2
chr11	87858453	87973422	4
chr16	75904006	76110553	1
chr1	64101018	64113792	2
chr10	10725819	10761279	4
chr16	8497569	8523557	5
chr10	43554046	43599232	2
chr2	225552148	225613359	2
chr5	48501472	48504511	5
chr14	2613406	2633950	2
chr11	66761584	66819079	5
chr10	13577725	13580821	1
chr10	91665893	91690876	2
chr3	44892219	45210474	1
chr19	59863421	59873411	6
chr12	30740520	30811054	3
chrX	84923848	85285929	2
chr1	261180007	261191367	3
chr9	27117869	27192135	1
chr12	24062734	24067132	1
chr10	72136246	72142533	1
chr7	116997020	117007662	3
chr12	30303725	30304036	3
chr9	74014656	74048244	4
chr12	47078753	47095438	3
chr2	128461224	128514291	3
chr18	55744810	55771730	2
chr5	50020815	50075454	4
chr6	10674371	10704977	3
chr12	25036605	25070539	2
chr10	45296638	45297385	2
chr18	64045432	64084556	2
chr10	93415399	93507277	3
chr20	28815039	28819505	2
chr10	52196124	52290657	3
chr16	83206004	83228194	4
chr1	100997745	101008266	3
chr8	36264750	36314811	3
chr1	72903257	72926108	4
chr20	139796	144009	1
chr17	44527421	44527801	3
chr8	58166990	58195884	5
chr13	101790865	101806900	2
chr12	39308025	39325673	3
chr5	25042710	25120264	3
chr6	24064738	24084757	4
chr13	109713489	109724863	2
chr1	162447680	162511355	4
chrX	29607075	29648403	3
chr15	67555835	67645088	2
chr16	20668971	20671127	7
chr17	88215834	88651476	2
chr14	65525172	65701697	1
chr18	1723565	1784233	1
chrX	112769645	112983685	4
chr18	40586315	40597671	4
chr3	23309318	23353425	3
chrX	64250860	64400857	3
chr2	144522072	144548917	4
chr2	86891092	87038833	2
chr4	117371659	117472198	3
chr1	281065168	281101438	3
chr8	67006592	67040005	2
chr1	204562289	204582070	5
chr2	199283909	199305799	3
chr4	100181455	100213858	2
chr10	14260787	14299167	4
chr2	116522399	117306645	5
chr13	52124635	52136127	4
chr5	169191753	169200109	2
chr3	27155724	27173105	1
chr8	70708873	70729985	1
chr8	127702534	127726127	2
chr15	18625964	18632536	3
chr19	10583857	10596851	4
chr7	77899322	77931029	3
chr5	137260739	137265015	1
chr1	168971274	168972725	10
chr16	50372128	50501921	4
chr3	163664136	163702060	3
chr11	57897879	57993548	2
chr5	147750973	147761983	1
chr9	79944132	79990229	3
chr1	234721974	234749447	1
chr4	80331227	80333326	4
chr3	66268947	66394764	1
chr5	61120419	61130026	4
chr2	118761317	118816446	1
chr3	118109406	118137191	4
chr12	22127393	22138382	3
chr8	49229717	49271834	4
chr5	167331035	167664505	3
chr6	6695827	6709783	5
chr4	140703619	140709319	3
chr11	38293875	38351184	1
chr9	50247692	50373284	3
chr20	47750762	47910375	2
chr14	80966903	80973456	1
chr13	82626685	82737343	3
chr15	83495377	83663143	2
chr3	111354506	111389989	4
chrX	105805902	105835327	2
chr2	142262236	142461980	2
chr3	152552822	152619722	2
chr11	86299210	86303453	3
chr20	4087618	4097090	4
chr8	53914045	54134828	3
chr1	88103719	88112683	1
chr8	36321993	36374673	4
chr4	119747911	119756765	7
chr3	8656412	8659102	2
chr14	17210733	17212930	1
chr12	47992091	48010583	3
chr1	126586543	126595603	1
chr10	15143713	15153396	2
chr2	28417579	28423762	5
chr3	158997834	159021582	3
chrX	66561286	66602506	1
chr19	55703824	55737500	3
chrX	14994016	15002074	3
chr9	111327402	111347430	2
chr8	66862143	66863476	9
chr2	74241239	74261065	1
chr1	175586097	175630467	3
chr3	9861237	9936617	1
chr3	171832500	171868647	5
chr10	83476107	83488878	4
chr1	282134981	282135772	1
chr1	220992770	221003249	3
chr2	60419525	60446510	3
chr1	197098603	197265840	2
chr1	229599009	229601032	2
chr3	127721403	127988018	2
chr7	11501146	11513581	3
chr7	140398199	140437467	6
chr10	56507553	56511583	1
chr11	45304068	45330481	2
chr6	3743074	3794501	2
chr5	157423213	157501737	1
chr3	148709531	148722742	1
chrX	15064594	15088589	1
chr1	140601791	140608946	3
chr12	22803855	22811058	3
chr5	115649046	115650340	5
chr2	219537206	219558675	3
chr11	87418205	87434482	1
chr16	26739389	26852179	3
chr12	40466495	40498752	4
chr1	65544373	65551043	6
chr4	155709613	155724790	4
chrX	1707289	1718637	4
chr18	11826706	11858754	3
chr5	58151985	58159072	4
chr10	20320878	20518518	2
chr16	62153792	62154079	1
chr15	51859462	51890832	1
chr15	106376461	106419404	2
chr5	140559206	140585408	5
chr15	61662018	61689830	2
chr1	183733567	183744586	5
chr3	2910083	2913362	2
chr5	147714163	147716485	2
chr8	76864344	76940196	3
chr10	110525749	110555761	4
chr2	219896765	220101791	2
chr16	21132147	21163257	4
chr3	151126591	151150344	1
chr10	1689537	1693668	3
chr11	76747865	76804510	4
chr9	10885560	10892405	4
chr19	37481782	37525762	6
chr6	50954631	51230701	3
chr1	267046361	267245636	1
chr16	2743823	3026760	3
chr5	63870432	63922730	3
chr6	26784088	26787874	4
chr3	61433863	61494778	3
chr10	108258240	108321644	2
chr11	37430809	37443241	1
chr7	3246220	3300455	4
chr3	8192575	8304976	3
chr19	39246625	39257451	4
chr14	83226601	83293822	3
chr3	151356868	151363115	5
chrX	76662635	76979146	1
chr6	99402360	99424019	1
chr7	98605722	98709649	3
chr1	142050458	142056336	4
chr6	6908684	7031828	3
chr10	95770154	95906927	3
chr11	80255790	80279075	1
chr4	78187117	78206818	2
chr4	118243132	118271768	2
chr1	167213866	167308851	4
chr16	69089955	69094680	2
chr7	116787766	116872511	2
chr16	18975746	18979651	5
chr8	116012121	116045954	2
chr1	84018859	84040433	2
chr18	27114822	27121059	4
chr8	94225515	94243215	4
chr4	123801174	123837662	2
chr13	111926442	111972603	3
chr10	1185946	1187205	1
chr1	101358396	101360971	2
chr6	43844937	43862131	1
chr17	23986758	24013881	4
chr4	116993914	117111653	2
chr12	7865938	7911525	5
chr17	76079720	76137697	1
chr1	274391932	274589816	1
chr15	46372485	46381967	1
chr5	57472315	57530987	4
chr1	36760249	36764198	1
chr20	3438798	3440769	1
chr4	108493905	108518886	2
chr9	67130259	67179692	3
chr3	75360024	75375802	1
chr6	50597677	50618694	4
chrX	29525256	29547294	2
chr9	43267057	43276685	5
chr8	116437696	116469915	1
chr18	63141418	63185510	3
chr5	16791523	16799776	1
chr8	116980497	116993193	4
chr4	99753500	99792484	4
chr13	76389150	76660245	4
chr7	34952011	35063929	1
chr12	28008927	28013053	2
chr18	3705916	3940838	5
chr3	171650400	171743604	2
chr10	63662986	63670639	1
chr2	211381036	211441815	3
chrX	77065397	77071676	6
chr6	2907145	2911559	1
chr1	236884534	236900904	4
chr1	261323083	261333383	3
chr4	184019087	184165540	3
chr8	123062204	123065732	1
chr7	134788781	134796425	1
chr10	109630099	109636480	1
chr6	135513650	135548201	2
chr20	45321405	45342948	2
chr4	29082365	29092753	4
chr5	120498910	120511009	3
chr18	63741270	63755883	1
chr10	11847102	11878792	4
chr4	147854309	147893992	2
chr10	12995904	12997930	4
chrX	68891227	68904038	2
chr4	126274768	126299999	1
chr1	89383519	89399041	4
chr9	98313632	98364205	3
chr3	122947913	122969541	4
chrX	107531404	107542510	1
chr14	46050750	46054022	2
chr1	218695738	218810135	4
chr1	265887230	265899958	1
chr3	110245936	110249627	6
chr2	181331464	181367244	3
chr6	2880518	2886465	5
chr12	28381982	29268073	1
chr8	75122205	75123380	1
chr1	223640690	223644349	1
chr9	16942359	16979044	1
chr17	15673650	15718035	2
chr10	56453877	56458390	2
chr19	830877	838099	1
chrMT	7006	7689	8
chr2	181045703	181102918	2
chr15	61597052	61648267	2
chr7	9978446	10000122	1
chr20	8069439	8098809	1
chr1	260186967	260254600	1
chr20	26755911	26830931	3
chr3	79678201	79694006	4
chr6	47857771	47890033	2
chr2	77868412	78071309	2
chr1	278101168	278113497	1
chr10	74548270	74679858	2
chr2	32444565	32518643	2
chr6	54488038	54588778	3
chr1	185104656	185143272	5
chr7	90090828	90318221	3
chr4	64239158	64330996	4
chr17	70213195	70214517	1
chr19	37852659	37866355	4
chr20	5933303	5995137	4
chr7	12948952	12971174	3
chr10	59259955	59331669	4
chr11	81972219	82163165	1
chrX	23668363	23693162	1
chr10	5009826	5196892	2
chr15	2685511	2731462	3
chr8	116336512	116342146	1
chr16	49280084	49318383	2
chr1	82097247	82108203	3
chr1	162768156	162883355	5
chr6	95984868	95998529	1
chr20	6923498	6932785	3
chr9	16802319	16807966	7
chr10	67383900	67401836	1
chr14	79458963	79464770	5
chr20	5240975	5244386	1
chr3	103747654	103748739	4
chr13	97329843	97433953	1
chr1	174948913	175420160	4
chr2	196198038	196207560	5
chr20	14080490	14095193	3
chr16	71046475	71057883	2
chr5	35991068	36017944	5
chr4	77623538	77635362	2
chr12	12638900	12662371	3
chr3	156764751	156777999	3
chr17	62332537	62462644	4
chr13	85465792	85559087	4
chr1	91961020	91966418	3
chr5	167288223	167299609	6
chr6	10568614	10592454	3
chr17	10568959	10575203	3
chr8	22577715	22622560	3
chr3	151076254	151106557	3
chr2	118929738	118973698	3
chr2	218834034	218866761	1
chr7	36495480	36499784	3
chr11	81741297	81757813	4
chr1	211440335	211520699	2
chr1	263887015	263910251	3
chr4	174810959	174863260	2
chr10	47117135	47131842	3
chr10	109943817	109966826	2
chr19	37284923	37303788	1
chr17	72198866	72209279	2
chr7	23988776	24004774	2
chr9	88357556	88485830	3
chr15	81445743	81446471	2
chr4	100231561	100232559	2
chr1	222606839	222628645	3
chr7	2820007	2825608	5
chr20	5262120	5269328	4
chr5	165263800	165373967	3
chr10	62241756	62254287	1
chr1	226091774	226108332	1
chr5	126347435	126395668	2
chrX	107632669	107633573	1
chr4	100475416	100483168	5
chr4	183401318	183426439	2
chr2	237751654	237958497	2
chr18	30381322	30383876	1
chr10	70627401	70637332	2
chr15	61826711	61868343	1
chr5	171262278	171294559	3
chr9	100380515	100437056	2
chr2	120278605	120316600	2
chr17	48648879	48810991	4
chr9	100076958	100078788	2
chr8	22291445	22301331	4
chr18	64084795	64108246	3
chr18	3317724	3421721	2
chr10	89174684	89180160	4
chr1	229602499	229639187	4
chr12	18996591	19030381	3
chr1	64024240	64030175	5
chr1	164301010	164308317	4
chr7	117409576	117411953	4
chr3	7404841	7422738	3
chr4	71740532	71749386	2
chr17	24416651	24435790	1
chr9	100440486	100445158	2
chr1	214328071	214353461	4
chr18	73378662	73524956	3
chr18	27657628	27661429	1
chr1	81260548	81282887	2
chr4	157452607	157457249	5
chrX	124328735	124465110	1
chr4	147532042	147592699	4
chr8	1439340	1450138	4
chr11	83986230	83991706	2
chr16	37131345	37177033	4
chr17	14541949	14557792	3
chr1	80491480	80515694	4
chr6	124316445	124429701	3
chr4	114776797	114779446	2
chr17	33947506	33951484	2
chr1	220166127	220188541	4
chrX	22418523	22440187	1
chr11	31719443	31752243	5
chr1	227110388	227114023	1
chr3	151553578	151563364	6
chr8	39361458	39551700	2
chr7	120987452	121000272	3
chr2	116829240	116924299	1
chr7	11777826	11783849	2
chr20	44803666	44961382	3
chr4	157267901	157274755	1
chr1	80028928	80045341	2
chr3	26891573	26904618	1
chr10	105293490	105368242	2
chr19	57647291	57649827	3
chrX	158966673	158978995	2
chr16	19097391	19124062	1
chr1	143583675	143589556	3
chr16	31956753	31972507	2
chr4	115024927	115041899	3
chr14	104581190	104612597	3
chr13	111635639	111765944	2
chr2	30664639	30668414	3
chrX	76225905	76276569	1
chr9	10450205	10471176	4
chr2	86996497	87012243	1
chr2	80383643	80408672	3
chrX	13339267	13358350	1
chr10	83231238	83311592	4
chr1	80195532	80208448	3
chr2	114386019	114386354	3
chr5	33174542	33182715	6
chr3	150972211	150989790	1
chr7	121889157	121918772	3
chr13	55881375	55886679	1
chr20	4576057	4592980	5
chr3	138701586	138708332	3
chr4	100209951	100212122	2
chr2	211359623	211370284	2
chr1	207887209	207987136	1
chr1	219233750	219237098	1
chr3	2458295	2459385	1
chr18	14756684	14964991	3
chr9	15166118	15184468	1
chrMT	8599	9382	8
chr13	84474319	84530031	1
chr4	92131633	92149182	1
chr10	74334975	74376270	2
chr2	30664217	30676464	3
chr12	43920564	43940798	2
chr10	72503347	72545141	3
chr1	72784966	72787367	1
chr10	19272274	19291898	1
chr15	34282936	34288138	3
chr10	45798797	45804541	1
chr10	25861490	25890639	1
chr5	116420690	116751416	2
chr12	16015771	16027881	3
chr3	116899878	116958050	1
chr4	30311982	30338679	3
chr9	66790047	66845403	1
chr18	17340495	17396805	3
chr16	32062336	32227491	2
chr1	71379559	71400388	3
chr17	8505996	8520147	2
chr5	151831527	151856256	2
chr7	14374358	14402010	1
chr4	7532889	7582207	4
chr18	31328919	31343797	3
chr13	25656983	25752792	3
chr5	77019431	77031120	2
chr13	26021609	26027039	1
chr10	97771264	97863311	1
chr12	37559770	37574750	2
chr12	39078119	39161956	2
chr1	88766872	88772242	3
chr1	135790810	136073540	1
chr17	42133076	42159413	3
chr10	2010648	2037891	2
chr18	87580424	87610390	4
chr8	22021213	22027228	3
chr3	55339685	55343841	2
chr12	40877613	40881124	8
chr6	39358985	39363458	2
chr13	48390417	48400632	1
chr9	82741920	82755153	4
chr2	209161047	209188622	2
chr5	2042991	2059351	2
chr12	48292273	48351084	3
chr19	37917014	37938857	3
chr13	60545635	60603811	2
chr6	135549137	135552144	2
chr12	2542612	2545740	5
chr8	82582352	82641536	6
chr5	134852875	134871775	2
chr4	147929863	147931068	2
chr8	70860671	70875471	3
chr10	109552649	109610030	3
chr14	39154529	39231695	3
chr2	196655469	196666446	2
chr2	52504315	52531085	3
chr10	91200874	91202984	4
chr7	54213319	54236625	4
chr6	60456324	60483773	1
chr7	114323542	114326930	4
chr19	1979549	2004192	2
chr7	127081426	127081704	6
chr12	12403385	12407561	2
chr10	89209944	89225297	4
chr1	277190964	277242774	2
chr4	140837745	140881865	3
chr5	165465095	165481914	2
chr20	5535432	5563920	2
chr13	68949665	69101588	1
chr12	15212336	15218831	2
chr13	48031410	48056394	1
chr1	220744195	220746224	4
chr4	163276521	163293595	1
chr8	114027150	114040683	1
chr7	28762417	28809280	4
chr2	187302192	187311676	2
chr1	198192773	198198975	3
chr14	88673881	88886198	4
chr18	55685613	55704904	2
chr6	72648662	72750170	4
chr3	8982122	9012585	5
chr14	14951495	15008150	2
chrX	77263359	77279367	6
chr16	81689335	81714346	6
chr1	114386757	114422733	2
chr3	173953869	173963629	1
chr8	127735258	127753349	1
chr1	266333440	266345697	1
chr5	60850852	60865207	2
chr1	197964407	197982601	5
chr1	165382690	165479655	2
chr4	124052300	124080906	3
chr8	33816386	33879625	2
chr5	140107275	140162642	2
chr8	127171537	127248538	5
chr12	30491586	30501813	4
chr13	89643881	89649906	4
chrX	159513800	159528281	7
chr9	53446194	53526728	3
chr20	5118026	5120332	3
chr6	44225233	44322938	5
chr1	198456699	198460126	3
chr11	36555416	36579535	5
chr3	147878936	147880138	3
chr8	90392143	90483077	4
chr7	47181981	47586137	2
chr5	173654860	173659675	3
chr19	26258898	26965521	2
chr7	12840938	12851153	2
chr1	252906234	252911382	1
chr8	74685177	74787093	1
chr7	29086156	29171783	4
chr2	258792839	258997145	2
chr3	150323116	150387332	5
chr1	226657561	226683347	6
chr4	13405136	13485883	3
chr15	42522108	42553398	2
chr14	80314431	80355420	3
chr18	48132414	48173971	4
chr2	189581644	189586338	2
chr13	70379346	70559291	4
chr10	86313383	86335923	2
chr3	123754057	123757359	2
chr9	44839960	45292047	2
chr3	123721486	123723524	4
chr1	62133816	62174310	2
chr7	14340170	14369821	5
chr12	22229079	22234096	6
chr3	114087287	114093309	6
chr5	157159936	157165767	2
chr10	106712127	106762043	3
chr10	56576428	56578626	2
chr10	1749743	1767035	1
chr3	74226563	74229102	4
chr12	38345456	38452652	3
chr19	21372163	21395767	2
chr16	71090045	71118552	3
chrX	88312675	88321834	4
chr8	71355397	71367329	1
chrX	29562165	29602925	3
chr1	44134801	44172921	1
chr1	100059967	100203329	1
chr19	53026294	53034734	2
chr20	6545084	6556350	3
chr1	64305438	64321241	2
chr10	56619303	56624526	4
chr1	201963204	201981250	2
chr15	3691542	3750256	2
chr1	77836196	77844189	5
chr10	108682638	108691367	2
chr19	22699808	22726701	3
chr5	141039468	141363524	4
chr14	5537941	5746974	1
chr11	70897052	70961358	1
chr12	22082057	22118220	3
chr6	137765122	137808303	3
chr10	59741772	59743037	3
chr2	203423143	203494391	2
chr5	50668040	50684409	3
chr7	125034764	125055976	1
chr1	154377247	154458425	4
chr8	39181163	39243882	5
chr6	99433550	99436289	3
chr10	109665682	109673143	2
chr10	97647111	97684730	3
chr6	1410507	1423041	2
chr1	178940516	179010257	1
chr18	86420361	86878142	1
chr17	16333415	16380573	3
chr19	51985170	51989544	5
chr12	13284532	13298575	2
chr20	9273594	9291610	4
chr3	3827498	3834186	4
chr3	113089647	113091770	2
chr14	44289247	44348691	3
chr8	48628340	48634797	3
chr10	104573664	104575890	6
chr20	27832932	27879759	3
chr1	121617375	121864181	1
chr3	111825162	111834210	2
chr19	38162515	38179149	3
chr16	84575150	84939323	1
chr8	116873721	116965396	1
chr17	44815684	44815995	5
chrX	134742356	134792618	4
chr7	117434419	117437205	2
chrX	1297099	1304822	2
chr11	86885626	86890390	4
chr1	242819390	242861767	2
chr8	113936991	113954832	1
chr2	205488182	205496012	2
chr15	47488894	47800024	2
chr1	89967031	90000386	1
chr2	227566815	227582895	2
chr10	40438356	40450930	2
chr4	4575238	4605442	1
chr7	141973553	141981432	4
chr10	104692755	104718621	3
chr3	112346627	112361216	3
chrX	110789269	110877978	2
chr2	98272319	98276960	1
chr6	2808841	2860744	2
chr2	30739855	30748428	2
chr3	172527107	172537877	4
chr12	10063117	10087685	2
chr10	88326080	88338207	2
chr13	78722806	78795104	1
chr18	27128464	27159693	4
chr9	65350627	65387169	4
chr9	80118029	80144789	3
chr9	73833388	73871888	2
chr8	61817258	61823102	2
chr9	8629216	8632017	1
chr8	87040799	87158368	1
chr7	12542713	12632298	3
chr4	139670092	139673143	1
chr10	38024477	38024937	7
chrX	78870964	78911601	2
chr7	32831552	33070879	3
chr14	47732874	48172581	1
chr11	83896873	83905889	2
chr1	163545326	163611299	3
chr17	12310214	12405205	5
chr19	37909546	37912027	4
chr7	117706727	117722723	4
chr8	75687100	75723594	6
chr2	187275120	187284281	4
chr6	80108655	80122365	3
chr5	165432095	165442048	5
chr17	17965881	17987834	3
chr6	143901280	143917575	4
chr15	34155504	34167072	2
chr7	3143827	3170146	2
chr3	35014538	35257407	6
chr4	32067444	32087600	5
chr3	11317183	11336458	4
chr1	32570296	32570589	3
chr14	81488008	81504686	1
chr4	25635765	25653283	2
chr1	84168495	84254645	1
chr3	55886695	55907716	2
chr3	92696313	92783658	4
chr1	145770135	145780001	2
chr1	100379186	100408083	1
chr4	149800312	149802033	1
chr17	76387031	76410294	3
chr5	155255005	155258392	4
chr10	66690133	66928903	4
chr15	33208216	33218456	1
chr3	139894331	140087678	2
chr13	26825261	26850460	4
chr17	70299183	70325855	5
chr18	63203063	63216410	2
chr17	6683152	6690723	3
chr16	63584891	63603504	1
chr12	27155587	27647036	3
chr6	105201395	105214329	4
chr14	86514214	86530701	2
chr13	90532326	90591796	5
chr7	97889517	97944151	2
chr19	41968705	41990843	5
chr14	84368476	84374879	3
chr13	74035080	74077783	4
chr18	6834365	7081356	3
chr17	23465817	23496691	1
chr11	1896209	1915587	3
chr1	82423277	82452281	4
chr1	93851454	93949187	2
chr11	32655616	32699382	2
chr12	30570386	30573563	3
chr13	69135128	69199511	4
chr6	42306788	42312935	1
chr17	42229642	42241066	3
chr10	78111050	78174584	3
chr6	72891725	73148536	1
chr19	49637016	49673808	1
chr3	172996281	173007056	1
chr11	61531578	61584634	4
chr1	105113595	105200470	2
chr20	10265806	10275304	5
chr1	128486166	128604188	2
chr16	69046514	69079332	2
chrX	142053654	142248369	1
chr15	34493138	34504326	1
chr20	4378206	4380600	1
chr19	37245270	37250919	1
chr16	63516717	63556984	1
chr18	62476383	62476700	2
chr1	197659187	197681006	1
chr1	255564409	255654932	3
chr8	114866768	114884635	5
chr7	3050620	3053736	5
chr7	26139664	26144466	1
chr7	76980040	76980210	1
chr5	173471010	173484986	1
chr7	12899958	12905339	3
chr2	84275884	84328998	5
chr8	46225800	46287172	4
chr12	2461502	2502432	4
chrX	72128994	72133692	2
chr3	9643047	9659630	3
chr5	129347732	129352886	3
chr1	234252757	234435839	3
chr2	26501833	26699333	2
chr5	60250546	60429708	3
chr11	62634867	62694785	1
chr4	183600840	183604960	1
chr9	14611561	14618013	1
chr1	248228496	248291978	4
chr5	79184088	79222687	1
chr10	55943446	55965216	3
chr7	144899534	144926350	4
chr15	104026601	104115748	1
chr3	147864374	147865393	1
chr15	6200829	6587367	1
chr4	6297255	6330765	4
chr6	23433532	23473169	3
chr4	168396775	168464352	1
chrX	107695491	107723594	2
chr17	63110254	63145577	2
chr4	10818024	10822879	2
chr15	7708350	7739729	1
chr17	79720535	79798435	2
chr7	116671948	116677901	2
chr3	27271262	27284834	1
chr1	234665905	234670113	2
chr8	12823155	12872705	4
chr8	132204604	132229969	3
chr5	153260930	153264669	6
chr17	29674164	29895386	2
chr5	134691881	134730893	2
chr14	85308443	85318194	1
chr5	78334284	78356460	2
chr7	83301941	83348487	3
chr4	72718458	72735007	2
chr12	40018937	40219291	1
chr5	9048614	9094616	2
chr2	86470143	86475096	2
chr9	44033436	44126919	2
chr17	89883615	89923423	3
chr16	3754968	3765917	3
chr7	136182224	136403012	1
chr11	31847745	31892531	3
chr4	181286455	181428157	4
chrX	107496072	107511348	1
chr14	114518816	114692764	6
chr9	16508799	16513120	4
chr4	155278688	155292490	1
chr8	74624874	74655259	1
chr4	113951870	113954297	4
chr10	29029590	29044583	3
chr4	162181158	162230859	3
chr1	247228061	247305693	2
chr11	16826399	16873562	4
chr4	34237762	34264015	2
chr17	44840990	44841382	3
chr3	60811210	60813869	5
chr12	2000427	2007516	3
chr1	213870502	213881917	2
chr18	25037625	25068389	3
chr19	9972537	10012043	3
chrMT	2740	3694	4
chr5	151319385	151328679	1
chr2	251200686	251434932	5
chr7	116922944	116926555	1
chr7	11992543	11998973	4
chr8	36410683	36416296	5
chr9	81844138	81868086	3
chr8	73682887	73842928	4
chr4	176606649	176619710	5
chr20	10981998	10993280	4
chr7	142138844	142180997	3
chr10	107338465	107386072	5
chr1	219077771	219126220	3
chr9	85237458	85243001	9
chr1	64018125	64090021	8
chr4	21698038	21715236	1
chr17	75352389	75654951	2
chr7	134505737	134560713	3
chr19	26106838	26119352	4
chr8	106449321	106470842	3
chr1	200590953	200696928	2
chr11	88346313	88374679	3
chr10	88686207	88754829	4
chr14	106208176	106248539	5
chr2	156019130	156021075	2
chr6	105885797	105947923	1
chr6	128641214	128727374	3
chr12	52606560	52658275	1
chr1	231393379	231530786	3
chrX	48779110	48805644	2
chr11	62796193	62848744	1
chr6	145546595	145625236	3
chr7	31784438	31803194	4
chr7	42269784	42351054	2
chrX	95059337	95062132	3
chr1	31186197	31201516	1
chrX	156429585	156438066	2
chr9	92834357	92895778	4
chr16	47368768	47533816	2
chr3	2158995	2168370	3
chr10	91164812	91186054	2
chr3	176527516	176548208	1
chr9	71398710	71434493	1
chr1	32086755	32141036	3
chr1	7252349	7259035	3
chr11	74862804	74866451	1
chr17	77312562	77340934	3
chr1	211271930	211300826	1
chr7	70221751	70280958	1
chr18	3597240	3617283	2
chr1	87650207	87915794	2
chr7	2972900	2973977	10
chr12	31454758	31498107	1
chr1	175634551	175657485	3
chr8	71514281	71526182	1
chr5	78133886	78183122	2
chr1	176854653	176937763	5
chr7	83348694	83357492	3
chr9	9431860	9585865	1
chr7	119188185	119200623	5
chr16	62197617	62241361	3
chr7	44111151	44121130	1
chr15	77497982	77586125	1
chr17	2607777	2660902	4
chr1	266143818	266239016	2
chr1	41192824	41594796	4
chr2	123283388	123323170	2
chr9	62016073	62189213	1
chr19	54245950	54252225	7
chr16	85866790	85944115	2
chr10	7056266	7077443	4
chr20	5213950	5215495	1
chr5	128629942	128694060	5
chr12	36594047	36614210	2
chr8	117355943	117358818	2
chr18	1142782	1176974	3
chr14	114891246	115052450	2
chr2	205525204	205552991	5
chr12	9856842	9864791	2
chr18	27430905	27452420	4
chr3	1960957	2123820	3
chr1	171993857	171997902	1
chr8	107875991	107916294	1
chr10	13551100	13558384	2
chr20	11777783	11815647	1
chr5	159018893	159119171	3
chr9	82345719	82351802	4
chr19	44164935	44175770	5
chr10	15191078	15195860	3
chrX	107642130	107689089	2
chr3	2466544	2474913	2
chr14	66363986	66393802	1
chr14	2042411	2056762	4
chr3	160391106	160399931	4
chr8	68055972	68282590	2
chr4	113890509	113899347	2
chr1	53174879	53192048	6
chr13	61363383	61365357	1
chr6	91207178	91250138	2
chr10	12885533	12892446	2
chr6	26838036	26855658	2
chr5	91135920	91137926	2
chr1	224974208	224986291	2
chr7	120580743	120592095	1
chr16	53957858	53978865	3
chr2	257609947	257623577	1
chr3	152176095	152179193	2
chr1	178039063	178137465	2
chr9	50858737	50868238	1
chr16	7254974	7290561	6
chr9	82700468	82703400	2
chr6	26866737	26875376	3
chr4	157326727	157328379	2
chr11	73738433	73774190	1
chr11	84517368	84544462	3
chr5	137243094	137243978	2
chr4	67118910	67162808	4
chr2	60949256	60961326	2
chr11	87767159	87769761	3
chr7	2691369	2707741	3
chr10	56512615	56524229	3
chr4	7512326	7529106	1
chr1	213613513	213635546	3
chr1	214410417	214414897	3
chr17	72108975	72137406	2
chr9	62048874	62056525	1
chr16	19896986	19902245	2
chr1	225120061	225126579	5
chr4	157264383	157266018	4
chr4	78024765	78046066	3
chr12	30045751	30106893	2
chrX	15523929	15553720	3
chr6	137785982	137788434	3
chr10	103798291	103816287	1
chr10	107455845	107477162	3
chr6	89228589	89291229	1
chr20	11244353	11252449	5
chr9	43259709	43262040	6
chr1	170466395	170471076	5
chr8	61913589	61919874	3
chr13	99473044	99489263	2
chr1	282188110	282210580	3
chr14	83755142	83776863	1
chrX	123803103	123806777	4
chr9	76621230	76768806	1
chr10	14593056	14597969	5
chr1	220806473	220808804	3
chr7	117519075	117521093	2
chr7	123583062	123586919	5
chr4	57966783	58006839	2
chr9	10289446	10293980	3
chr15	3644769	3650819	1
chr3	33369210	33388148	1
chr4	120843453	120854529	3
chr3	111049118	111062011	4
chr7	12663966	12673723	5
chr7	2435553	2451165	3
chr4	7282948	7288383	3
chr14	1355004	1355552	1
chrX	13114569	13116743	4
chr4	157659147	157676331	4
chr5	157346286	157368472	2
chr20	49115246	49116785	1
chr1	204959174	204998019	4
chr7	118816218	118816655	2
chr7	70556019	70572614	5
chr3	140468701	140728129	2
chr14	82119210	82171480	3
chr12	47638274	47653638	3
chr2	210081770	210088949	2
chr5	156613741	156626529	1
chr20	3744395	3746964	2
chr2	143096271	143104412	4
chr4	8274658	8304787	1
chr5	162183327	162199050	1
chr1	199287710	199294979	5
chr13	107580629	107581385	2
chr7	27193998	27214236	3
chr20	3405018	3419831	1
chr20	46215379	46243707	1
chr12	39553903	39603326	5
chr2	127459089	127525396	2
chr3	152222726	152224326	4
chr2	188548644	188561360	3
chr5	58159066	58163584	2
chr1	100874976	100887853	4
chr20	4357733	4362682	4
chr9	82151057	82154266	1
chr14	60567967	60594844	4
chr9	46962288	47036670	1
chr17	43632397	43632789	3
chr8	122197027	122240357	3
chr6	92229686	92370421	2
chr16	81719028	81756654	4
chr18	68957553	68983619	1
chr4	77684488	77706994	2
chr1	265549593	265573409	1
chr10	105745276	105771972	2
chrX	88146442	88151919	1
chr3	151688454	151689711	4
chr2	252314426	252359798	1
chrX	66314418	66320145	2
chr12	39864295	39882030	5
chr10	85384881	85444556	1
chr8	117600749	117611922	2
chr6	50528823	50596079	5
chr18	15883182	15898821	2
chr7	15298545	15301382	2
chr13	93343603	93358739	1
chr4	8187751	8255514	5
chr3	152402520	152465228	1
chr8	39617020	39623903	1
chr14	37802365	37871051	2
chr20	29544629	29558321	3
chr3	33440191	33504238	2
chr20	14050465	14061418	2
chr1	78015722	78023676	3
chr5	60572585	60588093	1
chr10	59010428	59049482	1
chr1	72465341	72468738	1
chr20	6869797	6903852	4
chrX	19336372	19369746	2
chr5	173646195	173653905	2
chr2	264786242	264833283	3
chr17	87274944	87681317	1
chr8	130416355	130421871	1
chr17	90188043	90218013	2
chr4	161730641	161743896	4
chr15	61442617	61468322	1
chr4	78310379	78313206	1
chr12	5485903	5490935	2
chr1	221087803	221089586	3
chr14	37551940	37756149	3
chr1	141832774	141836250	2
chr2	251817694	251824784	2
chr13	82813726	82817196	2
chr14	81367468	81426496	6
chr8	67771720	67869019	3
chr9	90880614	90908852	4
chr8	6013207	6034142	3
chr8	117096016	117103619	1
chr6	7423520	7741414	3
chr4	110699557	111497643	1
chr19	15081158	15335002	2
chr20	4694472	4896970	4
chr5	28333915	28350358	2
chr19	28041698	28044531	2
chr10	72556082	72556564	2
chr6	107347277	107402220	1
chr14	47732179	48171603	2
chr7	3098245	3102142	3
chr1	141612963	141655894	4
chr7	55600889	55604403	5
chr7	130556047	130564719	1
chr8	79159370	79279962	1
chr7	70459532	70467915	1
chr17	26955142	27112820	2
chr15	34563786	34566719	3
chr1	64031859	64046135	3
chr12	41566981	41590244	1
chr16	37676962	38063821	1
chr4	17032749	17059044	2
chr2	20163608	20320799	1
chr8	130749838	130803597	4
chr1	216661080	216663721	2
chr7	130431213	130440703	4
chr20	3299730	3307673	3
chr17	19249952	19533814	1
chr6	10594122	10602085	3
chr11	36634662	36683672	1
chr1	82185034	82234045	4
chr10	94445877	94451811	5
chr7	3173287	3193994	3
chrX	14633342	14642424	3
chr14	2100106	2174318	4
chr6	64587038	64625475	1
chr10	55924938	55926783	5
chr5	137670123	137674802	3
chr3	9410661	9448167	3
chr16	6609668	6634595	5
chr8	106586689	106602837	5
chr8	50563047	50572621	2
chr10	10457320	10460756	1
chr10	97212432	97239642	2
chr3	92403582	92502089	1
chr4	25825567	26419127	2
chr6	55881387	56159464	2
chrX	112323187	112328642	2
chr1	101796349	101803200	4
chrX	11136939	11164915	5
chr5	57947716	58017992	2
chr1	241945841	242083484	1
chr3	79498179	79551128	1
chr7	12516357	12519154	7
chr19	39543244	39614624	3
chr20	4572100	4574956	1
chr20	26893016	26913016	3
chrX	156761489	156772324	1
chr3	11167900	11170751	1
chr2	187322416	187326789	1
chr17	46322952	46324247	1
chr9	14551758	14576967	2
chrX	29806606	29825439	3
chr1	281347536	281376834	2
chr8	21984914	21995806	1
chr1	266530477	266649398	2
chr7	11930135	11942799	4
chr18	30864216	30866645	3
chr18	31112623	31136200	1
chr10	9185422	9246421	1
chr10	36307670	36323055	3
chr10	7041510	7055101	2
chr9	41305570	41337498	3
chr7	1627190	1680132	1
chr4	138866761	138885556	4
chr10	34155515	34166599	3
chr9	113875703	113900190	5
chr1	126523169	126559489	1
chr6	61308507	61318009	1
chrX	6554698	6620722	4
chr13	90024601	90025570	2
chr12	30464676	30491102	2
chr8	103557364	103608913	2
chr1	166983175	166985054	3
chr1	215900021	216133698	1
chr8	32452885	32526351	1
chr10	94968836	94979259	1
chr7	145146481	145154131	1
chr4	60549197	61355994	3
chr8	22932175	22937909	2
chr8	71822129	71941910	1
chr1	143283996	143315633	5
chr3	5453614	5458782	2
chr13	88054817	88061108	3
chr16	3817402	3821270	2
chr7	27226569	27240533	7
chr1	173630761	173682226	4
chr9	113300832	113331319	5
chr3	60024013	60048746	2
chr1	20893995	20962526	2
chr6	60405759	60438013	1
chr10	40247436	40255422	7
chrX	114131898	114232939	3
chr14	85753760	85758145	6
chr5	77941148	77945016	2
chr2	62399748	62634785	2
chr7	126939925	127013486	2
chr12	18305726	18366124	1
chr8	49418965	49427689	3
chrX	152927718	152932953	4
chr11	57404196	57481567	1
chr17	23823632	23923792	2
chr17	70386707	70398769	1
chr8	57964988	57982600	3
chr9	82338866	82345262	3
chr6	127075954	127127413	1
chr20	7409401	7427581	3
chr16	20939655	20954246	3
chr4	160530720	160662974	3
chr3	168124673	168132786	3
chr1	46835971	46932529	1
chr2	238002990	238068694	1
chr1	81230612	81245996	1
chr2	198040536	198057003	4
chr4	151414684	151428894	4
chr15	108960562	109306603	2
chr2	227098795	227160379	2
chr8	128610291	128622337	4
chr4	1079383	1347592	2
chr1	114348038	114371897	3
chr3	110442637	110487526	2
chr4	170453340	170514038	1
chr2	145422390	145596172	4
chr3	79876938	79882319	4
chr16	71804350	71809925	4
chr3	163329975	163477715	2
chr13	44812567	44950762	2
chr1	236749358	236821454	1
chr1	278113548	278141811	1
chr10	88342362	88357025	3
chr8	85497557	85518879	3
chr7	29296963	29378080	2
chr17	27539133	27665266	2
chr10	51478378	51501165	3
chr5	113725717	113852799	2
chr10	56605140	56609233	3
chr10	58895674	58924137	1
chrX	17016778	17023418	1
chr17	31498883	31535172	3
chr7	58164198	58219790	3
chr19	22033228	22281778	3
chr7	130446668	130451283	3
chr15	57755189	57805184	4
chr5	166409461	166430254	1
chr2	211050360	211073714	5
chr2	143925546	143931940	2
chr6	27768943	27815611	3
chr19	17115412	17208055	2
chr10	4536180	4575646	4
chr3	112800557	112876773	3
chr1	1999596	2073896	3
chr13	97702097	97724153	3
chr3	82081906	82097056	4
chr16	47717951	47725836	2
chr5	147403948	147412705	1
chr1	24185435	24302298	2
chr8	39762035	39830306	1
chr3	164822111	164843395	2
chr16	689483	694137	1
chr1	142733434	142759882	5
chr18	56193978	56295869	1
chr7	123079537	123088279	3
chr19	30936703	30969454	4
chr7	34533543	34649481	3
chr1	100859349	100865894	5
chr6	86713604	86780147	4
chr1	199163086	199168296	1
chr17	44747796	44748188	3
chr9	9704346	9714755	4
chr5	58121786	58124681	3
chr5	56425024	56481218	4
chr10	108750620	109058691	3
chr2	140471690	140534259	3
chr11	38251955	38274217	3
chr3	150647734	150673281	1
chr9	78900103	78969078	1
chr15	46339249	46367302	4
chr6	26426869	26445787	2
chrX	15636563	15651332	3
chr3	142748674	142752325	2
chr12	18074033	18082197	2
chr1	90962707	90978907	1
chr10	109891383	109891879	2
chr7	2924603	2941122	4
chr18	24584900	24689636	4
chr5	106103407	106207126	2
chr4	96659084	96812263	2
chr2	33050750	33452142	2
chr6	137396140	137421283	2
chr6	75626927	75670135	4
chr2	125288693	125323454	2
chr7	60853930	60860990	5
chr10	109754004	109757550	5
chr7	12144162	12168410	3
chr9	99998275	100026818	2
chrX	105573909	105580562	6
chr1	211248098	211265282	5
chr20	35257985	35450513	2
chr1	100554544	100559942	4
chr3	152294656	152377170	3
chr14	35527927	35581031	1
chr20	3351303	3364565	2
chr1	214203861	214205782	2
chr7	123168811	123183335	2
chr20	844909	846290	2
chr3	5701409	5704623	1
chrX	15049462	15055781	2
chr14	36216002	36543658	3
chrX	111798233	111820266	3
chr1	52998529	53014466	3
chr16	81318633	81434363	1
chr9	94879745	94915228	3
chr5	33528154	33574596	4
chr6	8952572	8956276	1
chr20	7976713	8019020	5
chr1	240562423	240601744	2
chr3	14373275	14395362	5
chr9	110401836	110452943	1
chr10	103832838	103848035	2
chr5	59348639	59415135	3
chr1	221735517	221749086	4
chr3	4083864	4092289	2
chr4	172119331	172134607	4
chr18	867048	1052606	1
chr10	94697016	94807499	3
chr4	157864969	157877633	3
chr19	38189605	38237308	4
chr7	12192088	12198551	1
chr4	84478839	84481883	1
chr14	60060049	60069899	2
chrX	27015884	27033555	3
chr3	25233856	25316628	1
chr5	101526551	101553489	4
chr5	62156839	62187930	1
chr1	198461169	198476476	1
chr4	170913923	170932618	2
chr6	122920317	122974522	4
chr5	137370577	137372993	1
chr5	93288679	93348217	1
chr8	46525400	46537050	2
chr6	26051396	26128906	2
chr20	4530342	4536209	4
chr3	138765027	138766515	3
chr13	34365147	34584651	5
chr15	108526014	108579256	5
chr4	112662609	112699711	1
chr10	85658324	85684138	3
chr3	37599728	37647631	3
chr18	79773608	79854192	4
chr5	135574172	135659842	2
chr8	71689972	71704499	1
chr7	66843865	67116980	2
chr3	148215540	148216718	1
chr1	91042635	91048483	3
chr1	129766100	129780356	2
chr14	88543630	88574203	5
chr18	63226557	63357298	4
chr4	51888634	51946715	3
chr11	82862695	82876051	1
chr10	86399827	86409348	2
chr5	159993799	160014895	2
chr2	195651930	195674616	2
chr7	117788716	117880289	3
chr3	156642464	156717686	4
chr15	46008613	46134064	4
chr8	23297052	23311948	1
chr10	109770876	109774639	4
chr4	161720501	161729192	2
chr5	142731767	142796305	1
chr3	114747410	114760409	1
chr10	89352835	89356547	8
chr4	78205812	78208767	2
chr1	40914171	40921508	1
chr8	33433905	33463467	3
chr10	104630573	104637823	4
chr4	7076759	7108328	2
chr3	37924793	37947283	3
chr20	28078500	28157071	2
chr1	81413353	81441678	4
chr4	27698323	27708743	1
chr1	180592240	181351187	2
chrX	153490182	153491837	7
chr19	43191390	43192208	2
chr9	92593910	92616165	3
chr6	105111457	105118241	1
chr17	62999666	63002650	1
chr14	14813144	14835580	1
chr17	44839721	44840131	2
chr18	63394900	63409600	3
chr10	76230373	76263866	3
chr13	35580098	35668968	3
chr9	100888501	100918637	4
chr19	49695579	49741965	1
chr4	170149029	170149418	3
chr2	29570538	29598277	1
chr8	117796128	117797427	3
chr3	159856994	159863506	3
chr16	19769968	19777414	4
chr1	101682172	101687293	4
chr10	90932038	90983951	3
chr7	82338663	82377109	4
chr2	38110964	38120433	1
chrX	106360393	106363300	6
chr7	23101992	23173197	2
chr9	17817721	17823243	8
chr1	201950144	201965488	1
chr7	126756151	126772749	3
chr7	66595742	66687278	3
chr20	20576377	20591549	1
chr8	48447113	48449311	1
chr14	44185446	44280079	3
chr3	175838994	175857983	2
chr9	65177511	65265149	1
chr3	152381665	152382529	5
chr10	109736458	109747987	7
chr13	89671990	89708559	1
chr4	27730051	27755103	3
chr7	11838639	11873984	5
chr2	196594303	196651179	4
chr2	34290199	34313094	2
chr6	23549317	23581052	5
chr11	24967937	25078740	1
chr19	56040529	56054142	3
chr1	85362422	85367999	4
chr15	34424016	34431325	2
chr14	17615968	17631714	3
chr15	33605654	33629699	2
chr5	148577332	148610639	3
chr5	167952728	167966009	3
chr5	163136390	163167299	1
chr12	9846398	9857548	2
chr16	18379602	18381619	1
chr19	54620885	54648227	3
chr12	24341928	24346918	3
chr9	66335492	66447837	1
chr20	2267578	2290922	1
chr1	205001396	205040755	3
chr13	85601499	85622314	4
chr3	113528306	113754484	1
chr2	2627393	2683116	1
chr4	168472412	168517177	3
chr4	113559427	113610243	1
chr8	133285064	133285456	1
chr10	105573752	105600913	1
chr1	85337805	85362241	3
chr14	20935369	20953095	2
chr11	79710368	79827914	2
chr1	200810771	201082727	4
chr1	265761738	265764437	2
chr18	76770012	76805766	5
chr8	22446661	22454439	2
chr4	126695025	126718014	1
chr20	3995544	4009587	2
chr2	216481436	216509827	3
chr7	140983342	141001993	2
chr3	51687809	51822250	1
chr13	77940454	77946201	3
chr1	82512745	82546937	4
chr5	122847645	122900475	1
chrX	34623405	34673742	1
chr11	81373048	81379871	8
chr1	191615146	191676915	2
chr8	49163081	49185883	1
chr18	27223345	27289876	4
chr16	63146984	63317726	1
chrX	54227397	54303864	1
chr5	152357270	152358643	4
chrX	82641687	82743753	2
chr10	34975708	34979082	4
chr10	14088319	14089979	8
chr11	83975367	83976588	2
chr6	6554266	6570237	1
chr10	88979383	88986867	3
chr2	187977008	188021377	5
chr9	81644355	81651989	1
chr5	60538938	60559533	3
chr4	115473811	115481438	4
chr18	48853418	48911122	3
chr3	175924522	175927935	2
chr19	43274493	43290363	3
chr4	176805431	176922424	1
chr8	127626320	127629019	2
chr2	113652348	113849403	1
chr1	41034308	41126043	1
chr11	63108027	63162944	1
chr15	4658246	4663694	3
chr4	85381889	85386231	3
chr1	81365138	81370109	1
chr6	129835919	129902793	2
chr2	180976939	181026024	3
chr1	175883363	175895510	5
chr2	22909569	23009678	3
chr2	35583180	35619288	1
chr6	124905808	125027553	2
chr10	16347461	16455432	1
chr2	228544418	228546599	1
chr7	118502676	118504097	2
chr4	97782512	97784842	3
chr7	141355994	141366732	2
chr15	57221292	57277811	2
chr1	191997512	192025350	2
chr5	169288871	169293137	2
chr5	12825576	13022772	2
chr8	48577952	48582353	1
chr16	71738718	71787787	1
chr3	13753165	13824870	4
chr10	37215937	37245658	4
chr18	59059375	59086256	5
chr8	61607015	61608457	3
chr16	85959218	86022714	1
chr6	54963990	55001464	1
chr15	48763232	48785621	1
chr10	64865805	64915148	1
chr2	157869392	158156444	1
chr6	137218376	137236258	5
chr7	11944958	11963268	5
chrX	106667449	106668179	3
chr7	138459504	138512952	3
chr6	28206901	28235309	1
chr10	14066948	14072230	3
chr5	14983371	14984364	3
chr15	18750118	18883005	4
chr3	23480266	23510959	4
chr2	196495867	196527127	3
chr10	34213936	34221928	2
chr4	171475567	171591882	1
chr6	26560601	26584535	3
chr20	8285296	8309908	3
chr1	23543426	23556241	3
chr7	11875846	11878237	1
chr8	103938520	104000250	1
chrX	122938009	122973321	1
chr3	117569697	117766120	3
chr1	197903582	197907189	4
chr8	132160172	132189388	3
chr10	90230441	90234873	4
chr14	115391609	115446152	2
chr3	128023605	128041843	1
chr9	9863404	9865920	4
chr14	60657686	60687958	2
chr6	111135349	111176918	3
chr13	97613989	97628063	1
chr8	130350510	130353140	4
chr16	35934970	36062719	2
chr4	155913366	155923079	1
chr6	72124417	72202713	5
chr10	85257876	85269806	2
chr1	251421596	251487832	5
chr16	24978527	24997006	1
chr13	100817359	100873890	2
chr3	7109920	7130548	4
chr14	84876781	84913617	2
chr6	108087418	108120579	2
chr11	53664638	53731779	3
chr11	89293696	89510871	3
chr3	95232166	95398594	1
chr15	27813393	27815261	1
chr9	91665986	91882927	4
chr10	67532030	67640555	4
chr9	53713598	53732858	1
chr3	147102394	147143576	2
chr5	25168295	25172939	1
chr5	91125745	91137955	7
chr15	19603288	19609382	1
chr7	26645422	26859716	2
chr12	9693779	9727489	4
chr1	199351628	199356881	4
chr12	22434814	22451263	3
chr14	17969219	18076907	3
chr17	27083	359885	1
chr5	159606647	159606989	4
chr7	12974169	12976330	1
chr8	23450111	23482939	1
chr2	44512895	44592053	1
chr1	199941161	199965191	2
chr9	82680384	82699551	2
chr4	157230769	157235367	5
chr17	42257019	42276797	4
chr20	31456852	31598118	2
chr14	16976356	16979760	1
chr4	27195346	27331582	4
chr16	74292438	74308903	6
chr13	99091763	99101208	8
chr19	26196837	26216267	4
chr6	9790422	9973396	3
chr6	61299276	61304507	1
chr9	100080144	100089834	2
chr1	190964885	191009926	4
chr10	55492404	55496012	8
chr15	86243148	86457739	4
chr7	12742416	12762374	2
chr8	69753373	69768305	3
chr12	14161998	14218390	2
chr5	147796662	147803851	4
chr17	19543275	19580929	2
chr10	45733293	45749572	1
chr8	59900651	60014363	1
chr4	35729628	35730599	6
chr4	100250301	100252755	5
chr18	27923572	28055960	5
chrX	157759624	157773108	2
chr18	52917124	52985261	3
chr20	49318308	49393140	3
[truncated: 11,451 more rows]

## Sheet: Table S1 
Table S1:mRNA primer
Primer name	Primer sequence
FSHb-F	ATACCACTTGGTGTGAGGGC
FSHb-R	TAGAGGGAGTCTGAGTGGCG
LHb-F	CAAAAGCCAGGTCAGGGATA
LHb-R	GTACTCGAACCATGCTAGGACA

## Sheet: Table S2 
Table S2:raw data of circRNA sources.
chr	start	end	Mean_junction	circRNA_type	gene_id
1	101028250	101029473	20	exon	ENSRNOG00000059408,
1	102613968	102660697	17	exon	ENSRNOG00000011488,
1	107253894	107320767	4	intergenic_region	n/a
1	107263212	107320767	3	exon	ENSRNOG00000016717,
1	12086530	12134025	5	exon	Rattus_norvegicus_newGene_4977,
1	12128638	12158667	12	exon	Rattus_norvegicus_newGene_4977,
1	122605870	122678378	138	exon	Rattus_norvegicus_newGene_1411,
1	124576794	124584139	2	intergenic_region	n/a
1	126573474	126583015	3	intergenic_region	n/a
1	127025462	127025957	5	exon	ENSRNOG00000012698,
1	128239552	128243030	7	exon	ENSRNOG00000047756,
1	128501692	128526855	6	exon	ENSRNOG00000023274,
1	128978104	128978649	13	exon	ENSRNOG00000014187,
1	134843160	134848903	17	exon	ENSRNOG00000012716,
1	136685584	136699335	6	exon	Rattus_norvegicus_newGene_11729,
1	139943398	139956356	6	exon	ENSRNOG00000018674,
1	142682098	142682602	4	intron	ENSRNOG00000022164,
1	148425541	148428477	17	exon	ENSRNOG00000050401,
1	157422218	157440238	7	exon	ENSRNOG00000009664,
1	161928871	161932898	4	exon	ENSRNOG00000011476,
1	164931730	164947123	22	exon	ENSRNOG00000026408,
1	165414771	165415667	8	exon	ENSRNOG00000017608,
1	166351174	166368428	13	exon	ENSRNOG00000019319,
1	177569617	177569872	11	exon	ENSRNOG00000015488,
1	184008119	184017761	10	exon	ENSRNOG00000011417,
1	190980864	190991049	31	exon	ENSRNOG00000025940,
1	195009269	195011851	5	intron	Rattus_norvegicus_newGene_48106,
1	198994747	198995342	21	exon	ENSRNOG00000050282,
1	204958606	204961691	6	intergenic_region	n/a
1	204959155	204961691	10	intergenic_region	n/a
1	204959173	204961691	233	intergenic_region	n/a
1	205040507	205096406	7	intergenic_region	n/a
1	21142145	21149467	8	exon	ENSRNOG00000013202,
1	21160905	21164430	17	exon	ENSRNOG00000013202,
1	214933395	214938246	14	exon	ENSRNOG00000020021,
1	220015523	220016193	11	exon	ENSRNOG00000061795,
1	225086648	225087197	3	exon	ENSRNOG00000019701,
1	22735614	22738713	6	exon	ENSRNOG00000016371,
1	243014234	243018525	7	exon	ENSRNOG00000015894,
1	246648294	246657760	3	exon	ENSRNOG00000014768,
1	247922780	247945662	5	exon	ENSRNOG00000026942,
1	247931326	247960553	4	exon	ENSRNOG00000026942,
1	247944245	247945662	9	exon	ENSRNOG00000026942,
1	251455609	251463748	30	exon	ENSRNOG00000020723,
1	253120469	253134791	3	exon	ENSRNOG00000018944,
1	253147925	253148277	13	exon	ENSRNOG00000018944,
1	255685048	255694514	10	exon	ENSRNOG00000020689,
1	255706980	255728514	8	exon	ENSRNOG00000020689,
1	257488392	257491755	3	exon	ENSRNOG00000013965,
1	259469136	259489683	6	intergenic_region	n/a
1	259479327	259488326	4	intergenic_region	n/a
1	260791756	260801171	13	exon	ENSRNOG00000042679,
1	261347528	261350203	8	exon	ENSRNOG00000014675,
1	278580846	278594581	14	exon	ENSRNOG00000017406,
1	278698312	278749829	6	exon	ENSRNOG00000017406,
1	29249555	29295801	10	exon	ENSRNOG00000014004,
1	45923228	46014665	14	exon	ENSRNOG00000017030,
1	57709952	57712920	13	exon	ENSRNOG00000014434,
1	57742000	57744248	7	exon	ENSRNOG00000014434,
1	65154293	65166133	3	intron	ENSRNOG00000055298,
1	65850468	65852263	4	intron	ENSRNOG00000045583,
1	72957031	72960329	5	intron	ENSRNOG00000027919,
1	78369712	78370333	21	exon	ENSRNOG00000015229,
1	80775640	80775966	12	exon	ENSRNOG00000031391,
1	91671407	91673515	10	exon	ENSRNOG00000012140,
1	92039556	92043956	3	exon	ENSRNOG00000021573,
1	93851663	93853240	5	exon	ENSRNOG00000014163,
1	93946819	94028395	5	intergenic_region	n/a
1	99532444	99539093	4	intergenic_region	n/a
10	110101466	110101880	6	intergenic_region	n/a
10	110680099	110690679	33	exon	ENSRNOG00000036658,
10	15358869	15376292	12	exon	ENSRNOG00000032152,
10	16724062	16730140	82	exon	ENSRNOG00000020769,
10	16769713	16774652	5	exon	ENSRNOG00000003269,
10	20741182	20746474	12	exon	ENSRNOG00000008065,
10	29318809	29319752	35	exon	ENSRNOG00000003936,
10	4624614	4629886	37	exon	ENSRNOG00000002452,
10	5049168	5130612	7	exon	ENSRNOG00000057378,
10	5105902	5130612	7	exon	ENSRNOG00000057378,
10	57634023	57634588	6	exon	ENSRNOG00000007054,
10	61882916	61885796	11	exon	ENSRNOG00000003041,
10	62623758	62664462	34	intergenic_region	n/a
10	67497682	67503048	2	exon	ENSRNOG00000037148,
10	67705142	67723745	5	exon	ENSRNOG00000005515,
10	71515700	71519615	11	intergenic_region	n/a
10	72369079	72371838	9	exon	ENSRNOG00000027711,
10	73980841	73985026	4	exon	ENSRNOG00000003967,
10	78073435	78117900	4	exon	ENSRNOG00000032768,
10	80968085	81004971	9	intron	ENSRNOG00000002626,
10	85169572	85172858	7	exon	ENSRNOG00000023095,
10	86175962	86195240	12	exon	ENSRNOG00000006000,
10	86222510	86227004	15	intergenic_region	n/a
10	92474821	92476192	48	intergenic_region	n/a
10	94615617	94617077	23	exon	ENSRNOG00000012864,
10	96672236	96679543	25	exon	ENSRNOG00000024557,
11	10020678	10022991	67	exon	ENSRNOG00000029614,
11	14700873	14721315	6	exon	ENSRNOG00000001585,
11	29967593	29992834	8	exon	ENSRNOG00000021569,
11	34495233	34500943	40	exon	ENSRNOG00000001686,
11	34611539	34614139	45	intron	ENSRNOG00000001682,
11	34612627	34614139	115	exon	ENSRNOG00000001682,
11	34861207	34879143	19	intergenic_region	n/a
11	37123494	37132531	5	exon	ENSRNOG00000027992,
11	37459699	37475255	82	exon	Rattus_norvegicus_newGene_105979,
11	47165426	47169764	4	exon	ENSRNOG00000001609,
11	61121301	61122547	12	exon	ENSRNOG00000002041,
11	70570466	70585055	28	exon	ENSRNOG00000001789,
11	71069746	71074618	12	exon	ENSRNOG00000001774,
11	87898055	87899561	13	exon	ENSRNOG00000060045,
11	89108654	89110961	11	exon	ENSRNOG00000037851,
11	89175425	89180448	36	exon	ENSRNOG00000037851,
12	10527308	10534434	12	exon	Rattus_norvegicus_newGene_109350,
12	14689166	14703546	8	exon	Rattus_norvegicus_newGene_109548,
12	15075273	15098764	17	exon	Rattus_norvegicus_newGene_109548,
12	16052505	16056091	4	exon	ENSRNOG00000001241,
12	25431710	25435591	56	exon	ENSRNOG00000001479,
12	29985632	29988732	9	exon	ENSRNOG00000000895,
12	39056072	39056625	4	exon	Rattus_norvegicus_newGene_110527,
12	39719713	39721351	3	exon	ENSRNOG00000021480,
12	40329454	40332371	6	exon	ENSRNOG00000001256,
12	40388299	40397763	27	intron	ENSRNOG00000046497,
12	43501060	43576734	34	exon	ENSRNOG00000001120,
12	44761634	44762147	5	exon	ENSRNOG00000028630,
12	51582921	51584301	12	exon	ENSRNOG00000032590,
12	51937846	51945222	6	exon	ENSRNOG00000037500,
12	51960260	51963245	4	exon	ENSRNOG00000037483,
12	587083	591296	4	exon	Rattus_norvegicus_newGene_108905,
12	589609	591296	5	exon	Rattus_norvegicus_newGene_108905,
12	628708	632694	20	exon	ENSRNOG00000001108,
12	9256476	9313769	24	intron	ENSRNOG00000000942,
12	9273125	9313769	25	exon	ENSRNOG00000000942,
12	9297691	9313769	39	exon	ENSRNOG00000000942,
12	9309987	9313769	24	exon	ENSRNOG00000000942,
13	101502509	101503027	9	exon	ENSRNOG00000003635,
13	101580285	101582341	5	intron	ENSRNOG00000003635,
13	105693583	105701842	10	exon	ENSRNOG00000002512,
13	105699059	105701842	10	exon	ENSRNOG00000002512,
13	106507146	106507561	25	exon	ENSRNOG00000002593,
13	107406021	107409996	2	exon	ENSRNOG00000003738,
13	107733302	107749528	29	exon	ENSRNOG00000002653,
13	109442255	109471561	17	exon	ENSRNOG00000003767,
13	111709661	111716205	15	exon	ENSRNOG00000046139,
13	26277463	26280241	20	exon	ENSRNOG00000002821,
13	35597462	35608096	9	exon	ENSRNOG00000002538,
13	44866844	44868622	8	exon	ENSRNOG00000004099,
13	56096834	56129496	11	exon	ENSRNOG00000011063,
13	71107991	71113482	4	exon	ENSRNOG00000002369,
13	72960660	72969502	8	exon	ENSRNOG00000000042,
13	73239822	73265813	31	exon	ENSRNOG00000003550,
13	73577420	73579409	8	exon	ENSRNOG00000003882,
13	73615097	73622224	40	intergenic_region	n/a
13	75229423	75248700	4	intron	Rattus_norvegicus_newGene_114790,
13	76979427	77004245	10	exon	ENSRNOG00000042492,
13	84161876	84168811	3	intron	ENSRNOG00000003581,
13	89163767	89176307	22	exon	ENSRNOG00000024632,
13	92642895	92652191	2	exon	ENSRNOG00000061764,
13	93158565	93184258	12	exon	ENSRNOG00000021984,
13	95003382	95013012	14	exon	ENSRNOG00000004181,
14	10419799	10420720	3	intergenic_region	n/a
14	106916021	106930939	8	exon	ENSRNOG00000008917,
14	11873657	11878203	7	intergenic_region	n/a
14	14174786	14192047	3	exon	ENSRNOG00000002040,
14	15086543	15091475	36	exon	ENSRNOG00000002075,
14	37228632	37254001	15	exon	ENSRNOG00000002152,
14	37238505	37254001	12	exon	ENSRNOG00000002152,
14	43420839	43430679	18	exon	Rattus_norvegicus_newGene_119930,
14	44305779	44323368	7	exon	ENSRNOG00000027088,
14	60538626	60539431	2	exon	ENSRNOG00000029064,
14	60580466	60586776	10	exon	ENSRNOG00000003924,
14	69774150	69819258	2	intergenic_region	n/a
14	69800154	69819258	16	intergenic_region	n/a
14	7186515	7190518	19	exon	ENSRNOG00000002214,
14	79407476	79413573	5	exon	ENSRNOG00000006400,
14	82168512	82171569	47	intergenic_region	n/a
14	83245280	83262412	4	exon	ENSRNOG00000048891,
14	87328008	87357732	7	exon	ENSRNOG00000059479,
14	88724076	88725530	16	exon	ENSRNOG00000025695,
14	91468957	91510219	11	exon	ENSRNOG00000027801,
14	91491308	91516715	4	intron	ENSRNOG00000027801,
14	9421418	9440942	6	exon	ENSRNOG00000002142,
15	108315938	108318732	14	exon	ENSRNOG00000012710,
15	16089766	16093572	3	exon	Rattus_norvegicus_newGene_125150,
15	1734706	1753492	19	exon	Rattus_norvegicus_newGene_124316,
15	23792824	23793342	21	exon	ENSRNOG00000010489,
15	2849126	2867333	9	exon	ENSRNOG00000012850,
15	41008413	41011344	4	intron	ENSRNOG00000013707,
15	41008529	41011344	17	exon	ENSRNOG00000013707,
15	48268665	48284550	8	intergenic_region	n/a
15	48278041	48284550	7	intergenic_region	n/a
15	48694845	48705843	4	exon	ENSRNOG00000014003,
15	51936366	51944899	6	exon	ENSRNOG00000009745,
15	7012372	7088453	5	exon	Rattus_norvegicus_newGene_124528,
15	70790038	70803614	9	intergenic_region	n/a
15	88651499	88659273	7	exon	ENSRNOG00000009690,
15	9082555	9086278	3	intron	ENSRNOG00000006649,
16	17640557	17642224	2	exon	ENSRNOG00000042623,
16	21223068	21238306	10	exon	ENSRNOG00000022173,
16	22979368	22980295	10	intergenic_region	n/a
16	23317853	23318732	6	intergenic_region	n/a
16	23555919	23573530	18	exon	ENSRNOG00000013884,
16	26623728	26633439	9	exon	ENSRNOG00000030199,
16	3060713	3064512	34	exon	ENSRNOG00000014750,
16	40469880	40483041	4	exon	ENSRNOG00000011416,
16	54792659	54804208	12	exon	ENSRNOG00000011420,
16	64697759	64704163	5	exon	ENSRNOG00000050857,
16	7577726	7586144	7	exon	ENSRNOG00000057372,
16	76045442	76070467	11	exon	ENSRNOG00000028586,
16	82621432	82623036	101	exon	Rattus_norvegicus_newGene_134986,
16	82858550	82858950	3	exon	Rattus_norvegicus_newGene_134986,
17	1395222	1416266	15	exon	ENSRNOG00000019175,
17	16002402	16003404	7	exon	ENSRNOG00000016684,
17	16124900	16129065	34	exon	ENSRNOG00000016779,
17	27571479	27602936	12	exon	ENSRNOG00000015701,
17	27592203	27602936	71	exon	ENSRNOG00000015701,
17	29730437	29731094	47	exon	ENSRNOG00000032215,
17	36602134	36627167	13	exon	ENSRNOG00000018381,
17	37503461	37505127	2	exon	Rattus_norvegicus_newGene_138156,
17	52477332	52555114	9	exon	ENSRNOG00000014395,
17	54298407	54301447	21	exon	ENSRNOG00000017791,
17	55367271	55376891	4	intron	Rattus_norvegicus_newGene_139340,
17	5555491	5571375	25	exon	ENSRNOG00000018651,
17	63849305	63879166	34	exon	ENSRNOG00000014670,
17	65759820	65789756	4	exon	ENSRNOG00000017060,
17	694609	739440	4	exon	ENSRNOG00000017505,
17	7014389	7017383	3	exon	ENSRNOG00000019533,
17	71747191	71761774	4	exon	ENSRNOG00000029235,
17	71875848	71886141	4	intron	ENSRNOG00000029235,
17	76245627	76265943	29	exon	ENSRNOG00000023593,
17	77176705	77178100	14	exon	ENSRNOG00000017941,
17	80521386	80529452	12	exon	ENSRNOG00000017595,
17	81177595	81187710	5	exon	ENSRNOG00000043192,
17	84198083	84210807	2	exon	ENSRNOG00000049452,
17	84855705	84901793	16	intergenic_region	n/a
17	87758882	87771508	10	exon	ENSRNOG00000008659,
17	8795614	8820504	2	exon	Rattus_norvegicus_newGene_136106,
17	915332	923569	2	intron	Rattus_norvegicus_newGene_135595,ENSRNOG00000016889,
18	13352206	13387803	6	intergenic_region	n/a
18	13881301	13923877	8	exon	ENSRNOG00000014775,
18	29633808	29634585	25	exon	ENSRNOG00000016087,
18	31948631	31952267	3	exon	ENSRNOG00000013920,
18	3397653	3400440	6	exon	ENSRNOG00000012795,
18	36637823	36639900	4	exon	ENSRNOG00000027250,
18	36640589	36645658	4	exon	ENSRNOG00000027250,
18	48853173	48874963	9	intergenic_region	n/a
18	52260507	52269569	11	exon	ENSRNOG00000013674,
18	52570824	52607153	13	exon	Rattus_norvegicus_newGene_144960,
18	52593628	52607153	6	exon	Rattus_norvegicus_newGene_144960,
18	61323689	61328704	10	exon	ENSRNOG00000017116,
18	61328528	61340634	6	exon	ENSRNOG00000017116,
18	61335536	61340634	6	exon	ENSRNOG00000017116,
18	71136036	71149287	22	exon	ENSRNOG00000018425,
18	71141382	71149287	10	exon	ENSRNOG00000018425,
18	75203861	75207308	7	intergenic_region	n/a
18	75429814	75430443	32	exon	Rattus_norvegicus_newGene_146195,
18	79530861	79532387	5	exon	ENSRNOG00000016303,
18	79813606	79815529	20	exon	ENSRNOG00000016258,
19	12481937	12491559	12	exon	ENSRNOG00000013742,
19	14357239	14388674	4	exon	ENSRNOG00000013878,
19	17493068	17494680	2	intergenic_region	n/a
19	18157944	18162383	3	exon	ENSRNOG00000028649,
19	20282665	20292462	7	exon	ENSRNOG00000014658,
19	22143683	22179584	14	exon	ENSRNOG00000024101,
19	22158621	22179584	10	exon	ENSRNOG00000024101,
19	22172781	22179584	15	exon	ENSRNOG00000024101,
19	24181887	24197730	10	exon	ENSRNOG00000003479,
19	25886356	25886887	162	exon	ENSRNOG00000002983,
19	30869716	30870010	11	exon	ENSRNOG00000017879,
19	32450974	32472456	8	exon	ENSRNOG00000011697,
19	32470120	32472456	10	exon	ENSRNOG00000011697,
19	32527921	32528958	3	exon	ENSRNOG00000011697,
19	33010738	33064405	7	exon	ENSRNOG00000011991,
19	34249087	34272145	19	exon	ENSRNOG00000013152,
19	34266719	34272192	4	intron	ENSRNOG00000013152,
19	37135068	37156898	22	exon	ENSRNOG00000014647,
19	42856166	42920390	5	intergenic_region	n/a
19	43119868	43124021	9	exon	ENSRNOG00000022593,
19	43120530	43124021	8	exon	ENSRNOG00000022593,
19	49158646	49159228	4	exon	ENSRNOG00000042888,
19	54786578	54790907	5	exon	ENSRNOG00000019140,
19	56720223	56722271	9	exon	ENSRNOG00000017919,
2	104227280	104230677	4	intergenic_region	n/a
2	110186521	110194376	2	intergenic_region	n/a
2	115632092	115637464	4	exon	Rattus_norvegicus_newGene_8599,
2	116081754	116090716	5	exon	ENSRNOG00000009491,
2	116586880	116591616	230	exon	Rattus_norvegicus_newGene_8706,
2	122362837	122370256	8	intergenic_region	n/a
2	124187476	124205983	9	exon	ENSRNOG00000017462,
2	128562842	128636642	8	exon	ENSRNOG00000014139,
2	140357774	140387503	7	intron	ENSRNOG00000010815,
2	140366057	140387503	8	exon	ENSRNOG00000010815,
2	141024600	141026192	18	exon	Rattus_norvegicus_newGene_10270,
2	154615495	154619566	3	exon	ENSRNOG00000010268,
2	173743977	173800826	2	exon	ENSRNOG00000024628,
2	173798847	173836854	4	exon	ENSRNOG00000024628,
2	184309074	184309661	8	exon	ENSRNOG00000010889,
2	188301023	188309036	20	exon	ENSRNOG00000020386,
2	197906758	197913548	6	exon	ENSRNOG00000054294,
2	20507150	20531444	28	exon	ENSRNOG00000016213,
2	206534104	206536360	5	exon	ENSRNOG00000019885,
2	206563072	206570833	7	exon	ENSRNOG00000019885,
2	220435620	220441299	2	exon	ENSRNOG00000016351,
2	223285167	223304322	22	exon	ENSRNOG00000010827,
2	224794357	224803455	10	intergenic_region	n/a
2	226925637	226926225	6	exon	ENSRNOG00000014443,
2	22790074	22792220	7	exon	ENSRNOG00000012099,
2	22950023	22964734	60	exon	ENSRNOG00000047014,
2	23399715	23410608	13	exon	ENSRNOG00000011150,
2	240854068	240867796	25	intergenic_region	n/a
2	24134222	24161334	13	exon	ENSRNOG00000010624,
2	25924932	25927179	15	exon	ENSRNOG00000016544,
2	259591896	259592305	8	exon	ENSRNOG00000056894,
2	261409204	261462345	2	exon	ENSRNOG00000009555,
2	2758476	2769957	5	intergenic_region	n/a
2	30313945	30327844	6	exon	ENSRNOG00000017864,
2	31816052	31816763	10	exon	ENSRNOG00000018903,
2	33950934	33955969	19	exon	Rattus_norvegicus_newGene_4320,
2	34491467	34503654	8	exon	ENSRNOG00000012655,
2	35086861	35104742	64	exon	ENSRNOG00000013389,
2	35754082	35766354	7	exon	ENSRNOG00000043329,
2	38006903	38014366	4	exon	ENSRNOG00000039717,
2	4143950	4174344	5	exon	ENSRNOG00000040279,
2	44554761	44564131	15	exon	ENSRNOG00000009851,
2	44804777	44806942	15	exon	ENSRNOG00000010369,
2	49109238	49112006	9	exon	ENSRNOG00000010824,
2	5636554	5640909	12	exon	Rattus_norvegicus_newGene_2685,
2	56451097	56456188	8	exon	ENSRNOG00000011696,
2	56958080	56962961	4	exon	ENSRNOG00000013336,
2	57122253	57179300	7	exon	ENSRNOG00000013336,
2	57320683	57321619	10	exon	ENSRNOG00000042118,
2	62481428	62490107	9	intron	ENSRNOG00000013140,
2	86868285	86964272	3	intergenic_region	n/a
2	93460344	93495152	5	exon	Rattus_norvegicus_newGene_7266,
2	93488471	93495152	6	exon	Rattus_norvegicus_newGene_7266,
20	12339749	12342262	4	exon	ENSRNOG00000001232,
20	13906484	13912191	4	exon	ENSRNOG00000001237,
20	14319170	14326640	12	exon	ENSRNOG00000001303,
20	14618775	14619985	23	exon	ENSRNOG00000001313,
20	18465901	18471939	9	exon	ENSRNOG00000000609,
20	27373757	27374099	6	intron	ENSRNOG00000000277,
20	27409750	27415954	9	exon	ENSRNOG00000000277,
20	28572245	28596444	4	exon	ENSRNOG00000046791,
20	29560466	29568251	6	exon	ENSRNOG00000056647,
20	31723858	31736111	38	intergenic_region	n/a
20	3232687	3253561	5	intergenic_region	n/a
20	3266985	3286986	2	intergenic_region	n/a
20	33385993	33426224	3	exon	ENSRNOG00000000407,
20	34646376	34656748	9	exon	ENSRNOG00000000414,
20	43092420	43093954	14	exon	ENSRNOG00000000604,
20	45189472	45193661	35	exon	ENSRNOG00000000588,
20	47860620	47896656	23	exon	ENSRNOG00000000316,
20	47893649	47896656	10	exon	ENSRNOG00000000316,
20	50659751	50687868	10	exon	ENSRNOG00000000327,
20	5129033	5131408	33	exon	ENSRNOG00000000851,
20	8006289	8019015	17	exon	ENSRNOG00000022523,
3	104816866	104818862	3	intergenic_region	n/a
3	112752502	112762808	27	exon	ENSRNOG00000011059,
3	113123899	113127143	4	exon	ENSRNOG00000012419,
3	11394659	11396393	8	exon	ENSRNOG00000013442,
3	121552889	121568220	3	intergenic_region	n/a
3	122882828	122883430	8	exon	ENSRNOG00000007408,
3	123299120	123308032	11	exon	ENSRNOG00000021237,
3	123819852	123833222	7	exon	ENSRNOG00000025286,
3	12883430	12931658	3	exon	ENSRNOG00000017172,
3	13146571	13147147	60	exon	Rattus_norvegicus_newGene_21600,
3	133043468	133122763	3	exon	ENSRNOG00000004493,
3	133078892	133122763	5	exon	ENSRNOG00000004493,
3	133108204	133122763	8	exon	ENSRNOG00000004493,
3	13510410	13522529	43	exon	ENSRNOG00000017583,
3	145092634	145129362	3	exon	ENSRNOG00000031536,
3	15042229	15042609	7	exon	ENSRNOG00000055226,
3	156731034	156731446	2	intron	ENSRNOG00000051490,
3	161474539	161487731	20	exon	ENSRNOG00000017824,
3	166743545	166746478	24	exon	ENSRNOG00000048433,
3	171688926	171730092	3	exon	Rattus_norvegicus_newGene_30769,
3	172381363	172383689	52	intron	ENSRNOG00000025889,
3	21878521	21904269	16	exon	ENSRNOG00000010150,
3	22198808	22239368	9	exon	ENSRNOG00000010526,
3	23164596	23176075	5	exon	Rattus_norvegicus_newGene_21971,
3	25308372	25316608	4	intron	Rattus_norvegicus_newGene_22068,
3	33465220	33473531	3	exon	ENSRNOG00000027596,
3	3413579	3414759	11	exon	ENSRNOG00000017883,
3	37972155	37978632	3	exon	ENSRNOG00000007666,
3	44500847	44522988	21	intergenic_region	n/a
3	45009200	45088995	4	exon	ENSRNOG00000057740,
3	45033238	45088995	3	exon	ENSRNOG00000057740,
3	45110841	45133351	8	exon	ENSRNOG00000057740,
3	45843760	45845123	10	exon	ENSRNOG00000025394,
3	47474984	47491882	3	intron	ENSRNOG00000008859,
3	54509941	54566332	23	exon	ENSRNOG00000024808,
3	54516976	54566332	21	exon	ENSRNOG00000024808,
3	54547246	54566332	69	exon	ENSRNOG00000024808,
3	80718406	80732927	15	exon	ENSRNOG00000017422,
3	91713775	91725977	4	exon	ENSRNOG00000058157,
3	94396940	94398038	166	exon	ENSRNOG00000011358,
3	94710549	94724521	12	exon	ENSRNOG00000037514,
3	94784692	94785112	3	exon	ENSRNOG00000022710,
3	97727432	97813284	3	exon	ENSRNOG00000004863,
4	10225077	10240112	5	exon	Rattus_norvegicus_newGene_32140,
4	10775672	10777395	5	intron	ENSRNOG00000013431,
4	115840469	115843272	4	exon	ENSRNOG00000032788,
4	1253460	1256157	5	intron	Rattus_norvegicus_newGene_31516,
4	134813607	134856745	2	exon	ENSRNOG00000006144,
4	148048163	148052917	5	intergenic_region	n/a
4	152355108	152355930	10	exon	ENSRNOG00000009264,
4	152921913	152925673	30	exon	ENSRNOG00000010591,
4	153284052	153289843	4	exon	ENSRNOG00000011566,
4	168219620	168221653	36	exon	ENSRNOG00000006338,
4	168296980	168297373	50	exon	ENSRNOG00000006338,
4	168499186	168517342	34	intergenic_region	n/a
4	168514863	168517342	42	intergenic_region	n/a
4	17032161	17033623	4	intergenic_region	n/a
4	178349959	178389965	8	exon	ENSRNOG00000027869,
4	1963930	1983538	15	exon	Rattus_norvegicus_newGene_31516,
4	27509136	27524886	15	exon	ENSRNOG00000005502,
4	31608269	31651720	3	exon	ENSRNOG00000009957,
4	34569949	34602713	10	exon	ENSRNOG00000008524,
4	3972586	3976284	13	exon	ENSRNOG00000007131,
4	55009241	55011408	5	exon	ENSRNOG00000021468,
4	5722369	5724008	8	exon	Rattus_norvegicus_newGene_31784,
4	58367537	58373168	12	exon	Rattus_norvegicus_newGene_34813,
4	58714647	58725647	53	exon	ENSRNOG00000054514,
4	64889575	64899587	9	exon	ENSRNOG00000012826,
4	66172555	66232564	6	exon	ENSRNOG00000005564,
4	66463926	66473208	4	intron	ENSRNOG00000007034,
4	79954598	79956766	5	exon	ENSRNOG00000009970,
4	8223840	8239403	19	exon	ENSRNOG00000021614,
4	82682367	82692626	15	exon	ENSRNOG00000008063,
4	91373941	91377186	11	intergenic_region	n/a
4	96732982	96745521	11	exon	ENSRNOG00000023679,
4	96739878	96767151	6	exon	ENSRNOG00000023679,
4	98988352	98989621	18	exon	ENSRNOG00000006508,
4	99275917	99291251	21	exon	ENSRNOG00000028422,
4	99970321	99980034	5	exon	ENSRNOG00000010284,
5	101648419	101663967	13	exon	Rattus_norvegicus_newGene_48763,
5	101695303	101738333	2	exon	Rattus_norvegicus_newGene_48771,
5	101755047	101801105	2	exon	Rattus_norvegicus_newGene_48771,
5	101783872	101785306	3	exon	Rattus_norvegicus_newGene_48771,
5	103106261	103172127	8	intergenic_region	n/a
5	105185997	105187360	18	exon	ENSRNOG00000008036,
5	105595876	105634744	4	intergenic_region	n/a
5	109560566	109563853	4	exon	ENSRNOG00000006853,
5	113500718	113525211	5	exon	ENSRNOG00000007299,
5	119207376	119211535	3	exon	ENSRNOG00000029449,
5	122569106	122593611	10	exon	ENSRNOG00000006999,
5	122580014	122593611	2	exon	ENSRNOG00000006999,
5	128327978	128337440	30	intergenic_region	n/a
5	128405604	128414608	18	exon	Rattus_norvegicus_newGene_50439,
5	12881226	12940615	10	exon	Rattus_norvegicus_newGene_43122,
5	12923564	12940615	12	intron	Rattus_norvegicus_newGene_43122,
5	135354650	135359472	9	exon	ENSRNOG00000016183,
5	135596270	135608345	3	exon	ENSRNOG00000017282,
5	135824950	135829631	7	exon	ENSRNOG00000018160,
5	136420692	136447778	27	exon	ENSRNOG00000019381,
5	136437825	136447778	59	exon	ENSRNOG00000019381,
5	138433397	138449955	13	exon	ENSRNOG00000008560,
5	142152201	142154418	10	exon	Rattus_norvegicus_newGene_51184,
5	144539229	144547479	6	exon	ENSRNOG00000025596,
5	144916446	144918979	6	exon	ENSRNOG00000012397,
5	150850432	150865550	12	exon	ENSRNOG00000010396,
5	156396700	156439859	5	exon	ENSRNOG00000014368,
5	156506448	156517254	8	exon	ENSRNOG00000014368,
5	158071477	158074209	6	exon	ENSRNOG00000061876,
5	160066006	160070914	47	exon	ENSRNOG00000033556,
5	167455211	167455676	20	exon	ENSRNOG00000017940,
5	167486001	167526275	37	exon	ENSRNOG00000017940,
5	167516581	167558250	14	exon	ENSRNOG00000017940,
5	168944838	168947498	9	intron	ENSRNOG00000018602,
5	2257913	2314821	5	intergenic_region	n/a
5	29851601	29865341	6	exon	ENSRNOG00000009389,
5	36040325	36046665	43	exon	ENSRNOG00000009974,
5	43659900	43661144	4	exon	ENSRNOG00000007030,
5	4424816	4449569	9	exon	ENSRNOG00000007590,
5	50318351	50319000	22	exon	ENSRNOG00000031031,
5	58467569	58467992	2	exon	ENSRNOG00000009930,
5	64346707	64358597	4	exon	ENSRNOG00000008034,
5	70552374	70557544	7	exon	ENSRNOG00000028129,
5	73961475	73976112	12	exon	ENSRNOG00000026271,
5	76925720	76926914	51	exon	ENSRNOG00000016780,
5	77106304	77114667	15	exon	ENSRNOG00000017132,
5	78495231	78516521	6	exon	ENSRNOG00000024501,
5	79280979	79291689	5	exon	ENSRNOG00000001700,
5	8808346	8810643	11	exon	ENSRNOG00000021718,
6	100382904	100397255	6	exon	ENSRNOG00000008451,
6	105158304	105159318	4	exon	ENSRNOG00000038275,
6	105395367	105398288	4	exon	ENSRNOG00000007254,
6	106053312	106055105	13	exon	ENSRNOG00000007646,
6	10920914	10923681	2	exon	ENSRNOG00000014879,
6	111709226	111724523	6	exon	ENSRNOG00000012685,
6	12179226	12179776	16	intergenic_region	n/a
6	122463068	122490308	3	exon	ENSRNOG00000003813,
6	123404372	123405248	4	intron	ENSRNOG00000004709,
6	126864143	126894194	40	intergenic_region	n/a
6	129864989	129890111	8	exon	ENSRNOG00000005274,
6	135672583	135696475	5	exon	ENSRNOG00000008145,
6	135786660	135797661	23	exon	ENSRNOG00000009675,
6	135790445	135797661	11	exon	ENSRNOG00000009675,
6	136059672	136084622	20	exon	ENSRNOG00000010330,
6	136102013	136107031	24	exon	ENSRNOG00000010330,
6	136430192	136436620	28	exon	ENSRNOG00000012653,
6	137924572	137936007	8	exon	ENSRNOG00000004711,
6	144211592	144275272	121	intergenic_region	n/a
6	1613963	1614878	7	exon	ENSRNOG00000005289,
6	19003638	19012898	30	exon	ENSRNOG00000024372,
6	21539861	21540152	4	exon	ENSRNOG00000033090,
6	22362488	22376735	9	exon	ENSRNOG00000006340,
6	23266868	23279721	17	exon	ENSRNOG00000008806,
6	2599223	2605598	9	exon	ENSRNOG00000006523,
6	28019769	28084649	3	intron	ENSRNOG00000011914,
6	28022406	28051704	28	exon	ENSRNOG00000011914,
6	28235696	28272697	12	exon	ENSRNOG00000026649,
6	38745004	38762910	15	exon	ENSRNOG00000024503,
6	44055353	44060029	6	exon	ENSRNOG00000061050,
6	4518806	4520635	24	intergenic_region	n/a
6	54522274	54530157	21	exon	ENSRNOG00000004186,
6	55889736	55921125	4	exon	ENSRNOG00000006199,
6	55965567	56036516	10	exon	ENSRNOG00000006199,
6	60609626	60618957	6	exon	ENSRNOG00000004823,
6	73357940	73361828	7	exon	ENSRNOG00000004696,
6	73905444	73908680	11	exon	ENSRNOG00000004841,
6	7547050	7572651	20	exon	ENSRNOG00000025899,
6	76487880	76492176	32	exon	ENSRNOG00000046256,
6	76591791	76599536	223	intron	ENSRNOG00000046256,
6	78260959	78298091	9	exon	ENSRNOG00000009151,
6	871525	907083	6	exon	ENSRNOG00000004208,
6	904491	907083	7	exon	ENSRNOG00000004208,
6	91938501	91961861	3	exon	ENSRNOG00000004826,
6	91942178	91961861	5	exon	ENSRNOG00000004826,
6	9405093	9434931	9	exon	ENSRNOG00000014720,
7	10698747	10699816	9	exon	Rattus_norvegicus_newGene_63256,
7	116700240	116701695	2	exon	ENSRNOG00000007500,
7	119987740	119990759	13	exon	ENSRNOG00000008133,
7	120608346	120610489	18	exon	ENSRNOG00000022802,
7	122880901	122882820	8	exon	Rattus_norvegicus_newGene_70410,
7	123709341	123715127	66	exon	ENSRNOG00000009585,
7	125378967	125382164	5	exon	ENSRNOG00000052725,
7	126970756	126979759	3	exon	ENSRNOG00000016968,
7	138002505	138021168	69	exon	ENSRNOG00000005291,
7	140415139	140417547	55	exon	ENSRNOG00000054775,
7	140533891	140536242	4	exon	ENSRNOG00000061499,
7	141580125	141581753	2	exon	ENSRNOG00000056338,
7	14239164	14242298	2	exon	ENSRNOG00000006770,
7	26522315	26526603	7	exon	ENSRNOG00000008713,
7	26580672	26582088	8	exon	ENSRNOG00000008713,
7	26986793	26990162	2	exon	Rattus_norvegicus_newGene_64071,
7	28987514	28992637	4	exon	ENSRNOG00000005228,
7	30382502	30388657	15	exon	ENSRNOG00000007875,
7	30714506	30735182	46	exon	ENSRNOG00000024870,
7	30721656	30735182	7	intron	ENSRNOG00000024870,
7	30727478	30735182	56	exon	ENSRNOG00000024870,
7	32922004	32982696	158	exon	Rattus_norvegicus_newGene_64371,
7	32949652	32982696	24	exon	Rattus_norvegicus_newGene_64371,
7	32979163	32982696	28	exon	Rattus_norvegicus_newGene_64371,
7	55148730	55151796	8	exon	ENSRNOG00000004077,
7	59556898	59587384	12	exon	ENSRNOG00000004909,
7	64125692	64131186	4	exon	ENSRNOG00000004603,
7	70688610	70697117	6	intergenic_region	n/a
7	73808151	73848871	19	exon	ENSRNOG00000011278,
7	73834044	73848871	29	exon	ENSRNOG00000011278,
7	76229137	76229533	7	exon	ENSRNOG00000042978,
7	78170329	78189124	38	intron	ENSRNOG00000004201,
7	78462288	78520474	15	exon	ENSRNOG00000004201,
8	104493052	104514522	13	exon	ENSRNOG00000011909,
8	107889395	107890356	3	exon	ENSRNOG00000014746,
8	110656176	110656857	4	exon	ENSRNOG00000007865,
8	126346993	126390804	5	intergenic_region	n/a
8	126382526	126390804	10	intergenic_region	n/a
8	129123864	129133074	8	exon	ENSRNOG00000018797,
8	13085939	13090209	4	exon	ENSRNOG00000008990,
8	19886208	19890764	10	intergenic_region	n/a
8	21643844	21652864	6	intergenic_region	n/a
8	23508992	23560371	47	exon	ENSRNOG00000015189,
8	23851919	23884848	7	exon	ENSRNOG00000015189,
8	26290097	26294259	14	exon	ENSRNOG00000029995,
8	28018432	28026404	72	intergenic_region	n/a
8	32487066	32489431	4	exon	ENSRNOG00000007853,
8	33252442	33279218	21	exon	ENSRNOG00000008709,
8	33312321	33317709	30	exon	ENSRNOG00000008709,
8	45691134	45743143	12	exon	Rattus_norvegicus_newGene_73951,
8	46716191	46730691	17	exon	ENSRNOG00000032364,
8	46906852	46916766	5	exon	ENSRNOG00000030910,
8	47094217	47107996	10	intergenic_region	n/a
8	49754717	49757732	8	exon	ENSRNOG00000016502,
8	508994	509712	7	exon	ENSRNOG00000029876,
8	55398022	55402713	6	intron	ENSRNOG00000043498,
8	60979824	61034811	2	exon	ENSRNOG00000042519,
8	64635064	64648503	7	exon	ENSRNOG00000011619,
8	64712695	64734479	12	exon	ENSRNOG00000011619,
8	69105017	69107012	2	exon	ENSRNOG00000009303,
8	70203322	70206310	29	exon	ENSRNOG00000011302,
8	71266628	71337745	6	exon	ENSRNOG00000015977,
8	71336875	71337745	67	exon	ENSRNOG00000015977,
8	759958	776054	5	exon	ENSRNOG00000029876,
8	79234306	79249597	3	exon	ENSRNOG00000060367,
8	82038973	82045524	17	exon	ENSRNOG00000058866,
8	85436186	85444178	3	exon	ENSRNOG00000008691,
8	87268950	87273285	10	exon	ENSRNOG00000011521,
8	90958620	90962468	3	exon	ENSRNOG00000009580,
8	94007878	94084373	4	exon	ENSRNOG00000010802,
8	94069184	94084373	3	exon	ENSRNOG00000010802,
9	10347615	10349027	7	exon	ENSRNOG00000049785,
9	110908611	110925546	16	exon	ENSRNOG00000013875,
9	11209034	11219449	8	exon	ENSRNOG00000045605,
9	112317485	112318444	7	exon	ENSRNOG00000015439,
9	112406660	112412113	4	exon	ENSRNOG00000015439,
9	113534327	113545068	9	exon	ENSRNOG00000013733,
9	113918918	113927885	89	intron	ENSRNOG00000053306,
9	12761408	12853702	2	exon	ENSRNOG00000011321,
9	1442054	1446134	12	exon	ENSRNOG00000010637,
9	1473647	1485363	13	exon	ENSRNOG00000010637,
9	17166589	17167490	4	exon	ENSRNOG00000019195,
9	18319246	18334707	6	exon	ENSRNOG00000020153,
9	1875552	1880538	16	exon	ENSRNOG00000013368,
9	2205172	2210996	17	exon	ENSRNOG00000012942,
9	28444521	28451547	6	exon	ENSRNOG00000011000,
9	28502814	28534987	9	exon	ENSRNOG00000011000,
9	28529457	28534987	14	exon	ENSRNOG00000011000,
9	31437020	31442183	14	exon	ENSRNOG00000012045,
9	45203455	45205627	8	exon	ENSRNOG00000018830,
9	46104677	46105695	8	exon	ENSRNOG00000013583,
9	53646697	53648288	12	exon	ENSRNOG00000012663,
9	65976760	65980632	10	exon	ENSRNOG00000023280,
9	66618610	66620541	16	exon	ENSRNOG00000022196,
9	66751637	66758584	13	exon	ENSRNOG00000022066,
9	66796280	66804771	2	exon	ENSRNOG00000017258,
9	66885432	66889912	10	intergenic_region	n/a
9	69896362	69899911	6	exon	Rattus_norvegicus_newGene_83122,
9	70787138	70787910	8	exon	ENSRNOG00000012961,
9	73766839	73799430	47	intergenic_region	n/a
9	73798311	73799430	50	intergenic_region	n/a
9	94463647	94481167	336	exon	ENSRNOG00000023577,
9	99266783	99267021	19	exon	ENSRNOG00000020372,
X	104429943	104487794	3	exon	ENSRNOG00000003929,
X	107663671	107679677	5	exon	Rattus_norvegicus_newGene_92713,
X	112033981	112050600	7	exon	ENSRNOG00000060542,
X	23519933	23524468	2	exon	ENSRNOG00000024322,
X	4876505	4898806	22	exon	ENSRNOG00000052721,
X	63177769	63195572	12	exon	ENSRNOG00000005624,
X	75174388	75174831	9	exon	ENSRNOG00000002790,
X	76273935	76275858	12	exon	Rattus_norvegicus_newGene_91127,
X	79845253	79851071	2	exon	ENSRNOG00000002291,
X	80008142	80009757	2	exon	Rattus_norvegicus_newGene_91424,
X	83309685	83314017	9	exon	Rattus_norvegicus_newGene_91575,
1	100977900	100978286	2	intron	ENSRNOG00000026109,
1	102638885	102660697	6	exon	ENSRNOG00000011488,
1	102656457	102660697	12	exon	ENSRNOG00000011488,
1	124542325	124543680	3	intergenic_region	n/a
1	141024396	141026781	12	exon	ENSRNOG00000017120,
1	141053114	141055207	22	exon	ENSRNOG00000017120,
1	142849916	142852148	3	exon	ENSRNOG00000060206,
1	15488392	15494771	4	exon	ENSRNOG00000031700,
1	189581794	189597354	3	exon	ENSRNOG00000014513,
1	192952650	192955267	7	exon	ENSRNOG00000012806,
1	197183957	197187207	4	exon	ENSRNOG00000016635,
1	198965547	198968419	6	exon	ENSRNOG00000050282,
1	220039308	220049075	8	intergenic_region	n/a
1	263633065	263633397	2	exon	ENSRNOG00000050742,
1	265824627	265826058	3	exon	ENSRNOG00000018561,
1	266201079	266206952	4	exon	ENSRNOG00000019807,
1	28362167	28375861	7	exon	ENSRNOG00000013323,
1	2843547	2910994	12	intergenic_region	n/a
1	37988341	37990001	3	exon	ENSRNOG00000056694,
1	6092824	6121767	4	exon	Rattus_norvegicus_newGene_121035,
1	78518319	78522187	12	exon	ENSRNOG00000015852,
1	81143898	81149578	5	intron	ENSRNOG00000019416,
1	84542396	84642306	5	intergenic_region	n/a
10	107845994	107850764	3	intergenic_region	n/a
10	110495072	110500097	5	exon	ENSRNOG00000036663,
10	11626519	11627228	16	exon	ENSRNOG00000005330,
10	30980709	30988908	4	exon	ENSRNOG00000005406,
10	39125171	39127540	5	exon	Rattus_norvegicus_newGene_99426,
10	4583896	4605111	6	exon	ENSRNOG00000002452,
10	64075044	64079509	13	exon	ENSRNOG00000061429,
10	66901944	66917125	7	exon	ENSRNOG00000013780,
10	72924683	72938843	9	exon	ENSRNOG00000003329,
10	93451477	93483645	9	exon	ENSRNOG00000006285,
10	96811460	96821139	3	exon	ENSRNOG00000024557,
11	34462325	34500943	8	exon	ENSRNOG00000001686,
11	57442466	57454443	8	exon	ENSRNOG00000002171,
11	57937853	57965693	3	exon	ENSRNOG00000002176,
11	79665741	79667277	3	intron	ENSRNOG00000031669,
11	84571220	84583542	6	exon	ENSRNOG00000023107,
11	89316354	89341959	7	exon	ENSRNOG00000025028,
12	14488845	14491768	2	exon	Rattus_norvegicus_newGene_109548,
12	14654706	14703546	10	exon	Rattus_norvegicus_newGene_109548,
12	1793318	1793869	12	exon	ENSRNOG00000029986,
12	2144453	2145584	7	exon	ENSRNOG00000000986,
12	36397342	36398233	5	exon	ENSRNOG00000038406,
12	36897827	36925803	5	exon	ENSRNOG00000001004,
12	36930749	36931726	8	exon	ENSRNOG00000001004,
12	44087177	44106499	6	exon	ENSRNOG00000001126,
12	47286246	47292049	6	exon	ENSRNOG00000001178,
12	51494918	51495425	8	exon	ENSRNOG00000032590,
13	107745993	107749528	20	exon	ENSRNOG00000002653,
13	113735261	113748416	5	exon	Rattus_norvegicus_newGene_117584,
13	35579757	35608096	3	intergenic_region	n/a
13	50065201	50066266	11	exon	Rattus_norvegicus_newGene_113380,
13	52272559	52274412	2	exon	ENSRNOG00000008425,
13	56114438	56129496	7	exon	ENSRNOG00000011063,
13	83815852	83819669	6	exon	ENSRNOG00000003248,
13	95193009	95196402	29	exon	ENSRNOG00000021497,
13	97411093	97416469	6	exon	Rattus_norvegicus_newGene_116277,
14	104268362	104277402	5	exon	ENSRNOG00000004888,
14	106492370	106500203	9	exon	ENSRNOG00000054331,
14	14620910	14624933	6	exon	ENSRNOG00000002053,
14	2977679	3011669	8	exon	ENSRNOG00000002039,
14	38659711	38664175	12	exon	ENSRNOG00000002327,
14	43166390	43171821	4	exon	Rattus_norvegicus_newGene_119930,
14	43420836	43461320	6	exon	Rattus_norvegicus_newGene_119930,
14	5871986	5944415	2	intergenic_region	n/a
14	81556164	81598570	3	exon	ENSRNOG00000013832,
14	84739856	84766181	15	exon	ENSRNOG00000007120,
14	84892097	84893363	4	exon	ENSRNOG00000007349,
14	85057352	85061960	13	exon	ENSRNOG00000007948,
15	103872241	103886205	3	exon	ENSRNOG00000010064,
15	106642857	106643625	2	exon	ENSRNOG00000011511,
15	108626000	108642296	4	intron	ENSRNOG00000014075,
15	2965953	2966833	6	intergenic_region	n/a
15	40089240	40112560	3	exon	ENSRNOG00000008053,
15	55151603	55154467	3	exon	ENSRNOG00000016029,
15	57348405	57351717	14	exon	ENSRNOG00000011237,
15	57348408	57351717	6	exon	ENSRNOG00000011237,
15	61664226	61683055	6	exon	ENSRNOG00000047106,
16	14184372	14197349	5	intron	ENSRNOG00000022781,
16	1943368	1943706	5	exon	ENSRNOG00000010488,
16	23394437	23448660	4	intergenic_region	n/a
16	32120310	32121085	6	exon	ENSRNOG00000010358,
16	64400294	64415446	4	intergenic_region	n/a
16	74219791	74228826	4	exon	ENSRNOG00000019073,
16	82815172	82858950	3	exon	Rattus_norvegicus_newGene_134986,
16	85590483	85595037	20	exon	Rattus_norvegicus_newGene_135214,
17	75797811	75873151	8	exon	ENSRNOG00000017644,
17	81173780	81187710	3	exon	ENSRNOG00000043192,
17	87396008	87396291	2	exon	ENSRNOG00000008666,
18	17549971	17556889	7	exon	ENSRNOG00000029466,
18	1803205	1819028	4	exon	ENSRNOG00000014031,
18	26639288	26660117	5	intergenic_region	n/a
18	3175483	3176344	4	intron	ENSRNOG00000012899,
18	56627843	56637202	2	exon	ENSRNOG00000017503,
18	61308852	61311205	3	exon	ENSRNOG00000017116,
18	65825830	65841509	16	intron	ENSRNOG00000011853,
18	70548607	70556656	3	exon	ENSRNOG00000014104,
19	2120286	2164156	3	exon	Rattus_norvegicus_newGene_147293,
19	21245664	21247348	6	exon	ENSRNOG00000015121,
19	24214165	24221057	5	exon	ENSRNOG00000003479,
19	33058446	33073342	7	exon	ENSRNOG00000011991,
19	34750936	34752697	17	intergenic_region	n/a
19	39164242	39187048	6	intron	ENSRNOG00000020344,
19	39543248	39575438	5	exon	ENSRNOG00000012937,
19	41082382	41085333	5	exon	ENSRNOG00000017178,
19	41335033	41349686	2	exon	ENSRNOG00000017178,
19	42911935	42920390	4	intergenic_region	n/a
2	120292933	120302167	4	exon	ENSRNOG00000011440,
2	128599095	128636642	10	exon	ENSRNOG00000014139,
2	184993039	185005631	3	intergenic_region	n/a
2	186223948	186232527	5	intron	ENSRNOG00000016550,
2	188269009	188286112	13	exon	ENSRNOG00000020386,
2	207930722	207931901	6	exon	ENSRNOG00000014686,
2	238543065	238577394	8	exon	ENSRNOG00000012091,
2	24067948	24083767	15	exon	ENSRNOG00000010624,
2	27326041	27333634	3	exon	ENSRNOG00000060626,
2	28986099	29006321	6	exon	ENSRNOG00000015334,
2	30559682	30566431	2	exon	ENSRNOG00000018297,
2	33252541	33258660	5	exon	Rattus_norvegicus_newGene_4254,
2	39021037	39042852	3	intergenic_region	n/a
2	44544586	44564131	3	exon	ENSRNOG00000009851,
20	19381829	19383486	4	exon	ENSRNOG00000000275,
20	27278618	27279990	14	exon	ENSRNOG00000000387,
20	31723610	31736111	9	intergenic_region	n/a
20	37641788	37661379	2	exon	ENSRNOG00000000802,
20	7363740	7372069	18	exon	ENSRNOG00000038883,
20	7561057	7573740	5	exon	ENSRNOG00000000498,
20	7562320	7573740	4	exon	ENSRNOG00000000498,
3	10659684	10663946	10	exon	ENSRNOG00000023589,
3	111250424	111251407	5	exon	ENSRNOG00000014483,
3	111513948	111523935	3	exon	ENSRNOG00000005183,
3	119264196	119265879	10	exon	ENSRNOG00000057806,
3	121519927	121533453	6	exon	ENSRNOG00000026277,
3	12860437	12931658	13	exon	ENSRNOG00000017172,
3	133012095	133050098	4	exon	ENSRNOG00000004493,
3	141105392	141107311	4	exon	ENSRNOG00000025141,
3	14304560	14306688	8	exon	ENSRNOG00000022015,
3	148837814	148855356	4	intron	ENSRNOG00000061603,
3	160491308	160495240	5	exon	ENSRNOG00000013529,
3	162506117	162514248	12	exon	ENSRNOG00000019154,
3	162774819	162786495	2	exon	ENSRNOG00000005616,
3	2057181	2060164	12	exon	ENSRNOG00000007242,
3	22381123	22394175	4	intron	ENSRNOG00000010526,
3	3399474	3414759	8	exon	ENSRNOG00000017883,
3	40004821	40038575	4	intergenic_region	n/a
3	45086410	45133351	5	exon	ENSRNOG00000057740,
3	81121255	81143240	12	intergenic_region	n/a
3	94736244	94745177	5	exon	ENSRNOG00000037514,
4	10770203	10777395	10	exon	ENSRNOG00000013431,
4	115104274	115106428	8	exon	ENSRNOG00000011387,
4	117422680	117446827	17	exon	ENSRNOG00000022343,
4	124694516	124767723	3	exon	ENSRNOG00000023257,
4	133073964	133094100	6	exon	ENSRNOG00000005433,
4	140870957	140876764	14	exon	ENSRNOG00000055860,
4	148230154	148247144	6	exon	ENSRNOG00000011791,
4	148256642	148258399	3	exon	ENSRNOG00000011791,
4	151118221	151123637	12	exon	Rattus_norvegicus_newGene_40355,
4	152265847	152298116	17	exon	ENSRNOG00000009264,
4	184195264	184224636	2	intergenic_region	n/a
4	22084945	22091386	6	exon	ENSRNOG00000006779,
4	49207203	49220556	2	exon	ENSRNOG00000021840,
4	6219912	6222632	22	intergenic_region	n/a
4	62617602	62619866	7	exon	ENSRNOG00000010795,
4	85481108	85484856	6	exon	ENSRNOG00000011530,
5	105182877	105187360	18	exon	ENSRNOG00000008036,
5	105243242	105253190	6	exon	ENSRNOG00000007637,
5	120593535	120616745	3	exon	ENSRNOG00000023664,
5	125473635	125484113	5	exon	Rattus_norvegicus_newGene_50227,
5	12935491	12940615	37	exon	Rattus_norvegicus_newGene_43122,
5	139379737	139401879	5	intergenic_region	n/a
5	144367260	144380803	10	exon	ENSRNOG00000034269,
5	159691388	159693180	3	exon	ENSRNOG00000014305,
5	160031839	160043135	9	exon	ENSRNOG00000033556,
5	168985430	168991261	7	exon	ENSRNOG00000018602,
5	24303433	24317765	5	exon	ENSRNOG00000040040,
5	40847502	40856420	3	exon	ENSRNOG00000008626,
5	58467577	58467992	3	exon	ENSRNOG00000009930,
5	74954384	74956829	4	exon	ENSRNOG00000011504,
5	75293219	75297323	2	exon	ENSRNOG00000033110,
6	105078168	105080012	3	exon	ENSRNOG00000029871,
6	105078170	105080571	2	intron	ENSRNOG00000029871,
6	106066868	106111070	4	intron	ENSRNOG00000007646,
6	124386601	124400951	4	exon	ENSRNOG00000027300,
6	124596541	124629605	16	exon	ENSRNOG00000004362,
6	124625936	124677509	21	exon	ENSRNOG00000004362,
6	124651885	124677509	20	exon	ENSRNOG00000004362,
6	125538240	125594377	3	intergenic_region	n/a
6	27849930	27863641	5	exon	Rattus_norvegicus_newGene_55000,
6	29032002	29038377	13	exon	ENSRNOG00000058973,
6	30213961	30219724	4	intergenic_region	n/a
6	4298605	4315062	3	exon	ENSRNOG00000008479,
6	43309180	43321981	2	exon	ENSRNOG00000061519,
6	72418120	72430205	20	exon	ENSRNOG00000060335,
6	75865069	75873854	2	intron	ENSRNOG00000006828,
6	75959532	75965681	10	exon	ENSRNOG00000006986,
6	9353460	9365173	2	intron	ENSRNOG00000014720,
6	96487054	96541680	3	intron	ENSRNOG00000004873,
7	121907568	121910161	18	exon	ENSRNOG00000018330,
7	123685068	123715127	19	exon	ENSRNOG00000009585,
7	141469720	141477775	5	exon	ENSRNOG00000059801,
7	142608217	142624550	6	exon	ENSRNOG00000005309,
7	36392563	36394088	3	intergenic_region	n/a
7	52745151	52745558	6	exon	Rattus_norvegicus_newGene_65544,
7	55144322	55151796	3	intron	ENSRNOG00000004077,
7	60397574	60408823	18	exon	ENSRNOG00000005927,
7	62929510	62931338	4	exon	ENSRNOG00000042668,
7	71069214	71077102	5	intergenic_region	n/a
7	78347306	78375555	18	intron	ENSRNOG00000004201,
7	90253169	90277429	8	exon	ENSRNOG00000024998,
7	9787016	9826424	4	intron	ENSRNOG00000051152,
8	104504801	104514522	5	exon	ENSRNOG00000011909,
8	12160079	12161683	3	exon	ENSRNOG00000005879,
8	126342346	126390804	5	intergenic_region	n/a
8	130006477	130031678	6	intergenic_region	n/a
8	22600830	22606721	6	exon	ENSRNOG00000031129,
8	23878265	23884848	5	exon	ENSRNOG00000015189,
8	46851696	46883278	5	exon	ENSRNOG00000030910,
8	60441497	60443706	16	exon	ENSRNOG00000006864,
8	67019992	67021657	7	exon	ENSRNOG00000025372,
8	70317585	70324895	8	intergenic_region	n/a
8	71657493	71663012	6	exon	ENSRNOG00000016620,
8	76897417	76904745	9	exon	ENSRNOG00000060750,
8	94725468	94730732	9	exon	ENSRNOG00000010024,
9	11217254	11219449	12	exon	ENSRNOG00000045605,
9	114606313	114608937	21	exon	ENSRNOG00000025527,
9	116017919	116019785	7	exon	ENSRNOG00000017237,
9	121831708	121843361	7	exon	ENSRNOG00000037227,
9	3156748	3161432	10	exon	ENSRNOG00000058626,
9	31734736	31767934	3	exon	ENSRNOG00000012045,
9	46123188	46125984	6	exon	ENSRNOG00000013583,
9	62291942	62298125	3	exon	ENSRNOG00000032659,
9	67331634	67341341	5	exon	ENSRNOG00000014722,
9	7022983	7029397	7	exon	ENSRNOG00000046515,
9	71954951	71960153	7	exon	ENSRNOG00000015158,
9	72081332	72124445	3	exon	ENSRNOG00000015259,
9	82440779	82441203	7	intron	ENSRNOG00000019506,
9	8772901	8854103	22	intergenic_region	n/a
9	88630024	88653711	9	exon	ENSRNOG00000015619,
X	112327003	112328658	3	intergenic_region	n/a
X	135023056	135026726	3	exon	ENSRNOG00000004581,
X	156703082	156705104	8	exon	ENSRNOG00000056659,
X	159796453	159801803	4	exon	ENSRNOG00000000869,
X	20351430	20366886	7	exon	ENSRNOG00000002537,
X	33925154	33931243	4	exon	ENSRNOG00000061508,
X	34747285	34777300	2	intron	ENSRNOG00000006670,
X	79849060	79855300	3	exon	ENSRNOG00000002291,
X	79925629	80009757	7	exon	Rattus_norvegicus_newGene_91424,
X	80455370	80456988	3	exon	Rattus_norvegicus_newGene_91482,
1	104792188	104821976	4	exon	ENSRNOG00000014530,
1	128011891	128044918	5	exon	ENSRNOG00000037080,
1	142429023	142442406	3	exon	ENSRNOG00000011975,
1	144154619	144177718	3	exon	ENSRNOG00000019776,
1	171715869	171720495	6	exon	ENSRNOG00000019613,
1	177521072	177569872	5	intron	ENSRNOG00000015488,
1	1841452	1846589	13	exon	ENSRNOG00000014996,
1	189560181	189572134	2	exon	ENSRNOG00000014513,
1	20022792	20047889	4	intergenic_region	n/a
1	202490754	202497913	4	exon	ENSRNOG00000020424,
1	204830814	204842017	11	intergenic_region	n/a
1	21149313	21164430	5	exon	ENSRNOG00000013202,
1	215934081	215968014	6	intron	Rattus_norvegicus_newGene_62900,Rattus_norvegicus_newGene_62483,
1	216370170	216382773	4	exon	ENSRNOG00000020532,
1	255727112	255764689	6	exon	ENSRNOG00000020689,
1	257393465	257394830	2	exon	ENSRNOG00000014276,
1	274688579	274701534	9	intergenic_region	n/a
1	72958563	72980019	4	exon	ENSRNOG00000027919,
1	8209368	8209579	3	exon	Rattus_norvegicus_newGene_139423,
1	8846801	8860029	9	exon	ENSRNOG00000011540,
1	94027353	94093275	5	intergenic_region	n/a
1	94351044	94351212	2	intron	ENSRNOG00000014463,
10	104335898	104338081	10	exon	ENSRNOG00000004032,
10	108486117	108494849	4	intron	ENSRNOG00000030537,
10	110660436	110690679	17	intron	ENSRNOG00000036658,
10	13487742	13488841	4	intron	ENSRNOG00000006136,
10	15373621	15385066	7	intergenic_region	n/a
10	15629974	15638760	5	exon	ENSRNOG00000020541,
10	4183171	4191496	4	exon	ENSRNOG00000002294,
10	43503195	43504147	4	intron	ENSRNOG00000027259,
10	59294314	59298784	12	exon	ENSRNOG00000016212,
10	77840596	77845575	3	exon	ENSRNOG00000002456,
10	94307816	94320863	8	exon	ENSRNOG00000061424,
10	95841063	95842303	7	exon	ENSRNOG00000003213,
10	96759545	96793149	4	exon	ENSRNOG00000024557,
11	30029802	30036752	3	exon	ENSRNOG00000021569,
11	30050144	30051114	3	intergenic_region	n/a
11	34060062	34073206	6	exon	ENSRNOG00000026236,
11	61697597	61706374	4	exon	ENSRNOG00000057815,
11	88940949	88954297	14	exon	ENSRNOG00000001825,
12	13600118	13612054	7	exon	ENSRNOG00000001101,
12	13879069	13884323	4	exon	ENSRNOG00000024482,
12	14728661	14730279	8	exon	Rattus_norvegicus_newGene_109548,
12	37408162	37412832	4	exon	ENSRNOG00000052704,
12	49449153	49467896	2	exon	ENSRNOG00000052424,
12	703271	717594	4	exon	ENSRNOG00000001098,
12	8089735	8096761	3	exon	ENSRNOG00000000924,
12	9061581	9062262	4	exon	ENSRNOG00000000940,
13	108391215	108406846	3	exon	ENSRNOG00000003694,
13	108768806	108780643	3	exon	ENSRNOG00000003407,
13	110837569	110856315	5	exon	ENSRNOG00000046445,
13	35658619	35669017	4	intergenic_region	n/a
13	52359256	52413716	3	exon	ENSRNOG00000008425,
13	74485162	74520636	9	exon	ENSRNOG00000004736,
13	74512346	74549794	4	intron	ENSRNOG00000004736,
13	75177963	75192743	6	exon	ENSRNOG00000005229,
13	78836820	78847234	4	exon	ENSRNOG00000026907,
14	10786399	10787114	5	exon	ENSRNOG00000002203,
14	2171704	2172362	10	exon	ENSRNOG00000000048,
14	2595787	2597731	2	exon	ENSRNOG00000024545,
14	42372014	42372518	2	exon	Rattus_norvegicus_newGene_119897,
14	44036919	44051943	12	intergenic_region	n/a
14	69775089	69819258	3	intergenic_region	n/a
14	78159346	78164870	4	exon	ENSRNOG00000007025,
14	79281829	79296044	16	exon	ENSRNOG00000027623,
14	81568469	81598570	4	exon	ENSRNOG00000013832,
14	83236400	83236920	6	exon	ENSRNOG00000048891,
14	83260146	83262412	9	exon	ENSRNOG00000048891,
14	92417430	92453195	8	exon	ENSRNOG00000004281,
15	17872839	17882722	2	exon	ENSRNOG00000007206,
15	24302102	24308087	5	intron	ENSRNOG00000011704,
15	2931054	2966833	7	intergenic_region	n/a
15	37714720	37725296	4	exon	ENSRNOG00000009278,
15	37820442	37825213	10	exon	ENSRNOG00000009849,
15	39722502	39725690	4	exon	ENSRNOG00000021680,
15	40100602	40112560	3	exon	ENSRNOG00000008053,
15	52370515	52375430	7	exon	ENSRNOG00000013288,
15	70121769	70139170	6	exon	ENSRNOG00000008986,
16	1792199	1869407	6	exon	ENSRNOG00000010488,
16	22715018	22787198	8	intergenic_region	n/a
16	40480674	40483041	7	exon	ENSRNOG00000011416,
16	46839592	46850408	9	exon	ENSRNOG00000012802,
16	48610390	48634964	4	exon	ENSRNOG00000009824,
16	54791099	54826033	5	intron	ENSRNOG00000011420,
16	63915078	63933482	8	exon	ENSRNOG00000010392,
16	83050847	83063511	7	exon	ENSRNOG00000012934,
17	1059417	1065593	7	exon	ENSRNOG00000019354,
17	24032670	24045965	20	exon	ENSRNOG00000017951,
17	33659255	33671625	9	intron	ENSRNOG00000017605,
17	53963185	53968528	4	exon	ENSRNOG00000016767,
17	558043	574785	6	exon	ENSRNOG00000017505,
17	57031709	57067679	3	intergenic_region	n/a
17	63860368	63879166	29	exon	ENSRNOG00000014670,
17	77658462	77686492	3	exon	ENSRNOG00000018500,
17	78922772	78942311	12	exon	ENSRNOG00000026248,
17	79759287	79777211	3	intron	ENSRNOG00000016955,
17	90393751	90399200	17	exon	ENSRNOG00000058094,
17	9912158	9929565	29	exon	ENSRNOG00000016680,
18	13369444	13428569	8	intergenic_region	n/a
18	14595550	14616707	4	exon	ENSRNOG00000016671,
18	32548750	32554731	2	exon	Rattus_norvegicus_newGene_143545,
18	36244090	36271261	5	exon	ENSRNOG00000054049,
18	4031675	4045521	6	exon	ENSRNOG00000050949,
18	69647502	69657373	23	exon	ENSRNOG00000051965,
18	69943105	69944476	2	exon	ENSRNOG00000015401,
18	8197399	8207099	10	exon	ENSRNOG00000015602,
19	10842290	10844559	10	intron	ENSRNOG00000017841,
19	1099785	1107671	2	intergenic_region	n/a
19	25526750	25574835	10	intergenic_region	n/a
19	32512909	32528958	4	exon	ENSRNOG00000011697,
19	42917629	42920390	6	intergenic_region	n/a
19	43899905	43908769	3	intergenic_region	n/a
19	54125781	54125999	6	exon	ENSRNOG00000017489,
2	11780889	11790870	2	exon	ENSRNOG00000033134,
2	118725845	118741895	5	exon	ENSRNOG00000010119,
2	121153379	121168361	3	intron	Rattus_norvegicus_newGene_9174,
2	149273119	149315205	3	exon	ENSRNOG00000010680,
2	149514137	149521327	4	exon	ENSRNOG00000010680,
2	155809287	155814764	2	intron	ENSRNOG00000056697,
2	173723736	173777061	6	exon	ENSRNOG00000024628,
2	188163293	188192757	3	exon	ENSRNOG00000020297,
2	189714754	189715089	6	exon	ENSRNOG00000015553,
2	195768840	195795666	9	exon	ENSRNOG00000020893,
2	196015818	196020143	4	exon	ENSRNOG00000053599,
2	198280135	198281465	4	exon	ENSRNOG00000042068,
2	202479064	202493972	11	exon	ENSRNOG00000019754,
2	21854839	21879597	6	exon	ENSRNOG00000013673,
2	225570720	225591523	6	exon	ENSRNOG00000012563,
2	237814781	237851960	5	exon	ENSRNOG00000011454,
2	257626382	257634977	14	intergenic_region	n/a
2	258868022	258932200	2	exon	ENSRNOG00000032660,
2	26590643	26650618	5	exon	ENSRNOG00000018094,
2	26649938	26650618	5	exon	ENSRNOG00000018094,
20	10814852	10820978	2	exon	ENSRNOG00000001193,
20	2434934	2450116	2	intergenic_region	n/a
20	27128335	27139447	5	intergenic_region	n/a
20	3240156	3286986	5	intergenic_region	n/a
20	32513668	32523997	6	exon	ENSRNOG00000030109,
3	107229486	107246956	4	exon	ENSRNOG00000004571,
3	111249502	111253236	4	exon	ENSRNOG00000014483,
3	112713524	112752649	9	exon	ENSRNOG00000011059,
3	112760282	112762808	6	exon	ENSRNOG00000011059,
3	121329599	121332424	3	exon	ENSRNOG00000017319,
3	122130941	122141403	5	exon	ENSRNOG00000004763,
3	12306722	12330607	6	exon	ENSRNOG00000016910,
3	13270114	13288615	9	exon	ENSRNOG00000022162,
3	133099125	133122763	12	intron	ENSRNOG00000004493,
3	140598632	140622850	5	exon	ENSRNOG00000036964,
3	1988750	1998592	6	exon	ENSRNOG00000007242,
3	2051009	2060164	7	exon	ENSRNOG00000007242,
3	29584278	29597359	6	intron	ENSRNOG00000031038,
3	43255559	43271766	5	intergenic_region	n/a
3	43271595	43295335	6	exon	ENSRNOG00000033824,
3	55888291	55898385	5	exon	ENSRNOG00000007127,
3	62719200	62733674	13	exon	ENSRNOG00000001547,
3	81869289	81877930	2	exon	ENSRNOG00000008674,
3	81909221	81910484	3	exon	ENSRNOG00000008674,
3	8887351	8892631	14	exon	ENSRNOG00000025185,
4	123421564	123426886	5	exon	ENSRNOG00000060350,
4	133090684	133112238	5	exon	ENSRNOG00000005433,
4	135023651	135070001	2	intron	Rattus_norvegicus_newGene_39164,
4	135047134	135070001	3	intron	Rattus_norvegicus_newGene_39164,
4	147948449	147949383	9	exon	ENSRNOG00000011614,
4	148208263	148247144	5	exon	ENSRNOG00000011791,
4	152214416	152266040	15	exon	ENSRNOG00000009264,
4	152756215	152756800	6	exon	ENSRNOG00000010344,
4	180711145	180722357	5	exon	ENSRNOG00000001804,
4	183498456	183537970	47	intron	ENSRNOG00000049378,
4	28488037	28495139	14	exon	ENSRNOG00000009894,
4	30999733	31017624	5	exon	ENSRNOG00000009700,
4	31220330	31320090	9	intergenic_region	n/a
4	50180977	50200342	2	intergenic_region	n/a
4	54967386	55011408	2	intron	ENSRNOG00000021468,
4	65875765	65897296	5	exon	ENSRNOG00000013729,
4	66494569	66499126	6	exon	ENSRNOG00000007034,
4	67399951	67428261	5	exon	ENSRNOG00000010957,
4	67463557	67483807	5	exon	ENSRNOG00000010957,
4	77219610	77235733	2	intron	ENSRNOG00000005310,
4	9981942	9982251	4	exon	ENSRNOG00000011363,
5	103325746	103352641	3	intron	ENSRNOG00000043151,
5	105114416	105114740	17	intergenic_region	n/a
5	106171074	106171781	11	exon	ENSRNOG00000011280,
5	109509620	109563853	3	exon	ENSRNOG00000006853,
5	118476484	118493628	5	exon	ENSRNOG00000009116,
5	145105211	145118806	7	intergenic_region	n/a
5	151944769	151947717	6	exon	ENSRNOG00000006137,
5	152619586	152621233	7	exon	ENSRNOG00000022288,
5	156454276	156463365	8	exon	ENSRNOG00000014368,
5	167014847	167016955	6	exon	ENSRNOG00000017523,
5	167547693	167558250	10	exon	ENSRNOG00000017940,
5	21867503	21895382	2	exon	ENSRNOG00000006689,
5	21884147	21895382	6	exon	ENSRNOG00000006689,
5	3399514	3406228	8	exon	Rattus_norvegicus_newGene_42597,
5	36566782	36596726	8	exon	ENSRNOG00000005641,
5	3736282	3737687	6	exon	Rattus_norvegicus_newGene_42636,
5	48574660	48591948	5	exon	ENSRNOG00000007867,
5	5917978	5935862	2	exon	ENSRNOG00000008966,
5	76403738	76415437	7	exon	ENSRNOG00000015644,
6	107655775	107658744	4	exon	ENSRNOG00000010653,
6	108248261	108249918	7	intergenic_region	n/a
6	109742370	109745287	9	exon	ENSRNOG00000009318,
6	115474914	115513406	9	intergenic_region	n/a
6	124963239	124968297	4	exon	ENSRNOG00000004482,
6	125523808	125524984	3	exon	ENSRNOG00000004754,
6	125824540	125832694	5	exon	ENSRNOG00000005470,
6	133865036	133868088	7	exon	Rattus_norvegicus_newGene_62207,
6	144343082	144347969	2	exon	ENSRNOG00000004968,
6	22242071	22250518	5	exon	ENSRNOG00000027136,
6	24430679	24459158	6	exon	ENSRNOG00000034026,
6	28041574	28084649	9	exon	ENSRNOG00000011914,
6	3116549	3130068	6	exon	ENSRNOG00000007106,
6	3150789	3165551	5	exon	ENSRNOG00000007106,
6	4278307	4315062	4	exon	ENSRNOG00000008479,
6	48773612	48780202	3	exon	ENSRNOG00000004269,
6	48820833	48857932	14	exon	ENSRNOG00000004269,
6	54267055	54273610	6	exon	Rattus_norvegicus_newGene_57055,
6	60510419	60512517	4	exon	Rattus_norvegicus_newGene_57620,
6	78285568	78298091	7	exon	ENSRNOG00000009151,
6	828602	872927	4	exon	ENSRNOG00000004208,
6	91894640	91961861	3	exon	ENSRNOG00000004826,
6	91933750	91961861	7	exon	ENSRNOG00000004826,
6	95500522	95531984	87	intergenic_region	n/a
7	109055032	109071915	7	exon	ENSRNOG00000025140,
7	109118960	109123316	7	exon	ENSRNOG00000025140,
7	109159849	109171920	8	intron	ENSRNOG00000025140,
7	122878045	122882820	5	exon	Rattus_norvegicus_newGene_70410,
7	124791572	124815443	4	exon	ENSRNOG00000011094,
7	132681520	132700523	8	exon	ENSRNOG00000015741,
7	138739114	138820528	5	exon	ENSRNOG00000022807,
7	140828965	140851169	3	intron	ENSRNOG00000057315,
7	140929988	140933488	2	intergenic_region	n/a
7	142645087	142661530	5	exon	ENSRNOG00000005309,
7	14539567	14541384	4	exon	ENSRNOG00000042496,
7	47865531	47889037	8	exon	ENSRNOG00000027451,
7	49113239	49155179	8	exon	ENSRNOG00000004448,
7	64707678	64722547	6	exon	ENSRNOG00000004013,
7	71065850	71077102	2	intergenic_region	n/a
7	97702398	97703700	5	exon	Rattus_norvegicus_newGene_68527,
7	98849305	98853891	11	exon	ENSRNOG00000009001,
8	104891672	104892518	4	exon	ENSRNOG00000012862,
8	23771919	23787900	12	exon	ENSRNOG00000015189,
8	32480977	32489431	7	exon	ENSRNOG00000007853,
8	53049320	53143722	6	exon	ENSRNOG00000029980,
8	55395660	55400151	6	intron	ENSRNOG00000043498,
8	64610881	64648503	6	exon	ENSRNOG00000011619,
8	64739402	64749357	7	exon	ENSRNOG00000011619,
8	69971772	69979657	2	intergenic_region	n/a
8	72221714	72261300	6	exon	ENSRNOG00000017714,
8	80373906	80437711	2	exon	ENSRNOG00000056612,
8	85452642	85455670	3	exon	ENSRNOG00000008691,
9	100776972	100779362	2	intron	ENSRNOG00000018181,
9	10252920	10276457	5	exon	ENSRNOG00000045846,
9	10742897	10743276	6	exon	ENSRNOG00000048411,
9	18361167	18371856	4	exon	ENSRNOG00000020153,
9	38321692	38326937	5	exon	ENSRNOG00000052376,
9	41216490	41230109	3	intergenic_region	n/a
9	44735149	44761047	4	exon	ENSRNOG00000018623,
9	50313687	50336038	8	exon	ENSRNOG00000017155,
9	50892486	50906966	6	intergenic_region	n/a
9	79802741	79807993	2	exon	ENSRNOG00000016472,
9	92156863	92162572	6	intergenic_region	n/a
9	96769379	96775060	8	exon	ENSRNOG00000019476,
X	105805717	105821741	2	intergenic_region	n/a
X	20517911	20536573	14	intron	Rattus_norvegicus_newGene_87901,
Y	562326	562757	11	exon	ENSRNOG00000060496,
1	107294950	107320767	10	exon	ENSRNOG00000016717,
1	127814440	127858479	4	exon	ENSRNOG00000037080,
1	128030898	128044918	4	exon	ENSRNOG00000037080,
1	142682101	142682602	5	exon	ENSRNOG00000022164,
1	143417972	143421718	2	intron	ENSRNOG00000028113,
1	175200414	175218889	8	exon	ENSRNOG00000009812,
1	184041764	184055555	13	exon	ENSRNOG00000011417,
1	185878823	185879063	2	exon	ENSRNOG00000020514,
1	221065774	221067559	5	exon	ENSRNOG00000056038,
1	245926333	245937626	15	exon	ENSRNOG00000014486,
1	245955041	246031901	9	exon	ENSRNOG00000014486,
1	44366948	44372134	2	exon	ENSRNOG00000016728,
1	56848551	56915732	8	exon	ENSRNOG00000015609,
1	79807301	79810373	3	exon	ENSRNOG00000013767,
10	110072090	110090416	5	exon	ENSRNOG00000047531,
10	14570115	14577329	5	exon	ENSRNOG00000054605,
10	51551235	51576374	6	exon	ENSRNOG00000003603,
10	6991635	6992636	7	intron	ENSRNOG00000025496,
10	72365735	72371838	5	exon	ENSRNOG00000027711,
10	83556702	83562183	7	intergenic_region	n/a
11	42936034	42950385	4	intergenic_region	n/a
11	45487965	45497839	4	exon	ENSRNOG00000001640,
11	70296513	70300006	2	exon	ENSRNOG00000001793,
11	84369373	84379343	9	exon	ENSRNOG00000023107,
12	14163884	14165316	7	intron	ENSRNOG00000056768,
12	24672112	24675150	7	exon	ENSRNOG00000033700,
13	101498614	101503027	7	intron	ENSRNOG00000003635,
13	101554828	101555523	2	intron	ENSRNOG00000003635,
13	105534039	105617006	2	exon	ENSRNOG00000002504,
13	44721334	44737434	2	exon	ENSRNOG00000003979,
13	57308610	57315386	5	exon	ENSRNOG00000013312,
13	83100119	83110949	4	intergenic_region	n/a
13	94898232	94940332	13	exon	ENSRNOG00000004181,
14	10453473	10460938	2	exon	ENSRNOG00000002181,
14	43400193	43461320	6	exon	Rattus_norvegicus_newGene_119930,
14	43511710	43517916	6	intergenic_region	n/a
15	12513465	12514085	7	intergenic_region	n/a
15	26171873	26175629	9	exon	ENSRNOG00000014982,
15	44779056	44780527	3	intergenic_region	n/a
15	45437783	45445017	5	exon	ENSRNOG00000009192,
15	51925689	51944899	6	exon	ENSRNOG00000009745,
17	23684383	23701761	11	exon	ENSRNOG00000014264,
17	38026513	38080864	6	exon	Rattus_norvegicus_newGene_138223,
17	43199061	43220414	14	exon	ENSRNOG00000016576,
18	1664670	1665221	4	exon	Rattus_norvegicus_newGene_141483,
18	26653959	26670959	8	intergenic_region	n/a
18	301858	306376	11	exon	ENSRNOG00000002697,
18	63784568	63786264	8	intergenic_region	n/a
19	15504040	15516663	3	exon	ENSRNOG00000016643,
19	24195454	24221057	4	exon	ENSRNOG00000003479,
19	32214551	32215127	9	exon	ENSRNOG00000018483,
19	38861941	38868361	3	exon	ENSRNOG00000022524,
19	57893810	57904495	5	exon	ENSRNOG00000019779,
19	58759728	58764349	4	exon	ENSRNOG00000019931,
2	154300069	154314641	6	exon	ENSRNOG00000009955,
2	195761079	195795666	8	exon	ENSRNOG00000020893,
2	21915465	21921128	5	exon	ENSRNOG00000013673,
2	22946430	22964734	3	intron	ENSRNOG00000047014,
2	52336844	52337477	6	exon	ENSRNOG00000017581,
20	44521278	44522731	3	intron	ENSRNOG00000000596,
20	47806643	47896656	3	exon	ENSRNOG00000000316,
20	7380333	7383267	3	intron	ENSRNOG00000038883,
20	7549783	7552021	9	exon	ENSRNOG00000000498,
3	122318077	122318825	12	exon	ENSRNOG00000006002,
3	140220436	140230678	4	intergenic_region	n/a
3	155308522	155319992	4	exon	ENSRNOG00000015928,
3	156690910	156699465	2	exon	ENSRNOG00000047611,
3	165333441	165339326	4	exon	ENSRNOG00000012175,
3	165723119	165728323	5	exon	ENSRNOG00000012762,
3	172952848	172953267	4	exon	Rattus_norvegicus_newGene_30906,Rattus_norvegicus_newGene_30907,
3	1784562	1790839	5	exon	ENSRNOG00000004560,
3	3541013	3543636	4	intron	ENSRNOG00000018231,
3	37464267	37464650	11	exon	ENSRNOG00000027502,
3	38609106	38614592	10	exon	ENSRNOG00000055567,
3	46525736	46558304	2	exon	ENSRNOG00000008129,
3	5883345	5883520	3	intron	ENSRNOG00000007422,
3	60610877	60628573	3	intergenic_region	n/a
3	7456433	7475230	4	exon	ENSRNOG00000013040,
4	10124291	10138522	4	exon	ENSRNOG00000043035,
4	134885514	134891792	3	exon	ENSRNOG00000006144,
4	150781208	150803194	9	exon	ENSRNOG00000007090,
4	171770056	171787877	14	exon	ENSRNOG00000007570,
4	181084623	181086175	2	intron	ENSRNOG00000001828,
4	30182382	30198862	7	exon	ENSRNOG00000008869,
4	34740521	34761519	42	exon	ENSRNOG00000008628,
4	61522064	61526587	2	exon	ENSRNOG00000008775,
4	70820222	70824765	2	intergenic_region	n/a
4	82881524	82963799	8	exon	ENSRNOG00000027026,
5	101653101	101663967	2	exon	Rattus_norvegicus_newGene_48763,
5	101723489	101738333	2	exon	Rattus_norvegicus_newGene_48771,
5	124588622	124594190	2	exon	ENSRNOG00000007706,
5	155139720	155143539	4	exon	ENSRNOG00000012531,
5	166485517	166492515	3	exon	ENSRNOG00000016313,
5	21830878	21867924	3	intergenic_region	n/a
5	76711755	76728269	18	exon	ENSRNOG00000016334,
5	78498075	78516521	3	exon	ENSRNOG00000024501,
5	81467698	81474673	3	exon	ENSRNOG00000060105,
6	109850518	109879607	3	exon	ENSRNOG00000009318,
6	115509431	115513406	8	intergenic_region	n/a
6	128494579	128496480	5	intron	ENSRNOG00000011044,
6	132551396	132555729	7	exon	ENSRNOG00000014476,
6	14450092	14490352	6	exon	ENSRNOG00000050220,
7	102723273	102723586	3	exon	Rattus_norvegicus_newGene_69033,
7	114608925	114611317	2	exon	Rattus_norvegicus_newGene_69875,
7	124858636	124874249	3	exon	ENSRNOG00000011094,
7	141855875	141856914	10	exon	ENSRNOG00000056106,
7	32955133	32982696	21	exon	Rattus_norvegicus_newGene_64371,
7	35021801	35027276	2	exon	ENSRNOG00000054515,
7	47312864	47364118	4	exon	ENSRNOG00000004585,
7	76749977	76786263	4	intergenic_region	n/a
8	126307382	126390804	2	intergenic_region	n/a
8	14877356	14880661	3	intergenic_region	n/a
8	456819	509712	7	exon	ENSRNOG00000029876,
8	4577164	4582606	2	exon	ENSRNOG00000029148,
8	46877833	46916766	6	exon	ENSRNOG00000030910,
8	48583631	48597919	2	intergenic_region	n/a
8	68539308	68542150	8	exon	ENSRNOG00000008424,
8	73183720	73192779	3	exon	ENSRNOG00000018373,
8	90470886	90483077	18	exon	ENSRNOG00000008652,
8	94839835	94850188	4	exon	ENSRNOG00000010545,
9	16959148	16975339	3	exon	ENSRNOG00000018741,
9	27486557	27511176	3	exon	ENSRNOG00000033402,
9	30155195	30155812	4	intron	ENSRNOG00000049127,
9	49872068	49880177	5	exon	ENSRNOG00000024562,
9	66758471	66770533	5	exon	ENSRNOG00000022066,
9	73752937	73799430	7	intergenic_region	n/a
9	96746440	96775060	12	exon	ENSRNOG00000019476,
X	14018161	14020275	2	intergenic_region	n/a
X	54275711	54283885	3	exon	ENSRNOG00000034116,
X	65040104	65041605	4	intergenic_region	n/a
X	82686555	82705899	7	exon	ENSRNOG00000002592,
Y	1142577	1153312	13	exon	Rattus_norvegicus_newGene_95469,

## Sheet: Table S3
Table S3: L01_L02 circRNA
circRNA_ID	chr	circRNA_start	circRNA_end	X.junction_reads	SM_MS_SMS	X.non_junction_reads	junction_reads_ratio	circRNA_type	gene_id	strand	junction_reads_ID
1:12006529|12134025	1	12006529	12134025	4	2_2_0	46	0.148	exon	Rattus_norvegicus_newGene_4977,	+	A00511:73:H7CVKDSXX:3:2348:18864:24862,A00511:73:H7CVKDSXX:3:2348:18801:24940,A00511:73:H7CVKDSXX:3:1575:8693:14043,A00511:73:H7CVKDSXX:3:2575:8522:6950,
1:12086530|12134025	1	12086530	12134025	6	4_3_0	67	0.152	exon	Rattus_norvegicus_newGene_4977,	+	A00511:73:H7CVKDSXX:3:1423:6424:21574,A00511:73:H7CVKDSXX:3:1451:12147:36558,A00511:73:H7CVKDSXX:3:2423:7328:27524,A00511:73:H7CVKDSXX:3:2423:7337:27539,A00511:73:H7CVKDSXX:3:2210:7346:22388,A00511:73:H7CVKDSXX:3:2150:8368:1297,
1:12128638|12158667	1	12128638	12158667	11	6_6_0	74	0.229	exon	Rattus_norvegicus_newGene_4977,	+	A00511:73:H7CVKDSXX:3:1504:19488:4178,A00511:73:H7CVKDSXX:3:1504:22381:5619,A00511:73:H7CVKDSXX:3:2402:22788:2754,A00511:73:H7CVKDSXX:3:1627:24985:23563,A00511:73:H7CVKDSXX:3:1649:28908:32080,A00511:73:H7CVKDSXX:3:2104:8549:24001,A00511:73:H7CVKDSXX:3:1107:3088:12258,A00511:73:H7CVKDSXX:3:1118:7048:4085,A00511:73:H7CVKDSXX:3:1121:29487:33426,A00511:73:H7CVKDSXX:3:2543:3233:5619,A00511:73:H7CVKDSX…
1:21142145|21149467	1	21142145	21149467	10	6_4_0	131	0.132	exon	ENSRNOG00000013202,	+	A00511:73:H7CVKDSXX:3:1578:18548:19805,A00511:73:H7CVKDSXX:3:2141:32832:35712,A00511:73:H7CVKDSXX:3:1203:6442:17096,A00511:73:H7CVKDSXX:3:1203:6099:17127,A00511:73:H7CVKDSXX:3:1241:15130:11099,A00511:73:H7CVKDSXX:3:2463:7916:11130,A00511:73:H7CVKDSXX:3:1372:11605:17957,A00511:73:H7CVKDSXX:3:2354:13440:17472,A00511:73:H7CVKDSXX:3:2123:30490:9017,A00511:73:H7CVKDSXX:3:1271:16432:26882,
1:21142145|21164430	1	21142145	21164430	25	13_14_1	114	0.305	exon	ENSRNOG00000013202,	+	A00511:73:H7CVKDSXX:3:1335:31340:2534,A00511:73:H7CVKDSXX:3:1335:32371:4351,A00511:73:H7CVKDSXX:3:1353:20247:26663,A00511:73:H7CVKDSXX:3:1478:14045:24158,A00511:73:H7CVKDSXX:3:2373:14163:25207,A00511:73:H7CVKDSXX:3:2143:4065:18677,A00511:73:H7CVKDSXX:3:2178:32570:19319,A00511:73:H7CVKDSXX:3:2203:11632:20102,A00511:73:H7CVKDSXX:3:1140:6045:21073,A00511:73:H7CVKDSXX:3:1147:29270:6903,A00511:73:H7CV…
1:21142145|21211619	1	21142145	21211619	7	6_6_0	61	0.187	exon	ENSRNOG00000013202,	+	A00511:73:H7CVKDSXX:3:1436:14868:4225,A00511:73:H7CVKDSXX:3:1105:29939:26819,A00511:73:H7CVKDSXX:3:1257:12807:35978,A00511:73:H7CVKDSXX:3:1304:3269:22467,A00511:73:H7CVKDSXX:3:2476:8612:24580,A00511:73:H7CVKDSXX:3:2543:11840:34428,A00511:73:H7CVKDSXX:3:2671:15781:35650,
1:21160905|21164430	1	21160905	21164430	16	9_9_1	182	0.15	exon	ENSRNOG00000013202,	+	A00511:73:H7CVKDSXX:3:1369:23520:25942,A00511:73:H7CVKDSXX:3:1417:1958:24361,A00511:73:H7CVKDSXX:3:1417:2022:24815,A00511:73:H7CVKDSXX:3:1417:2175:26616,A00511:73:H7CVKDSXX:3:1458:18801:24314,A00511:73:H7CVKDSXX:3:2269:1741:29590,A00511:73:H7CVKDSXX:3:2269:2510:29794,A00511:73:H7CVKDSXX:3:2273:2962:7310,A00511:73:H7CVKDSXX:3:2357:21133:25692,A00511:73:H7CVKDSXX:3:2147:10655:7232,A00511:73:H7CVKDS…
1:21189975|21211619	1	21189975	21211619	4	3_3_0	28	0.222	exon	ENSRNOG00000013202,	+	A00511:73:H7CVKDSXX:3:2208:20835:10050,A00511:73:H7CVKDSXX:3:1305:27932:34115,A00511:73:H7CVKDSXX:3:2624:32768:22169,A00511:73:H7CVKDSXX:3:2624:32768:22420,
1:22735614|22738713	1	22735614	22738713	6	3_2_1	59	0.169	exon	ENSRNOG00000016371,	-	A00511:73:H7CVKDSXX:3:1354:14534:12132,A00511:73:H7CVKDSXX:3:1354:14244:13667,A00511:73:H7CVKDSXX:3:2407:31819:11882,A00511:73:H7CVKDSXX:3:2407:31946:12195,A00511:73:H7CVKDSXX:3:2157:13232:27508,A00511:73:H7CVKDSXX:3:1120:3839:23484,
1:29249555|29295801	1	29249555	29295801	10	4_4_0	88	0.185	exon	ENSRNOG00000014004,	+	A00511:73:H7CVKDSXX:3:1626:15085:34444,A00511:73:H7CVKDSXX:3:1626:15537:34976,A00511:73:H7CVKDSXX:3:1626:16034:34992,A00511:73:H7CVKDSXX:3:1626:15890:35055,A00511:73:H7CVKDSXX:3:1626:15600:35211,A00511:73:H7CVKDSXX:3:1637:29125:25942,A00511:73:H7CVKDSXX:3:1637:31503:26991,A00511:73:H7CVKDSXX:3:2118:10917:4867,A00511:73:H7CVKDSXX:3:1260:26919:10191,A00511:73:H7CVKDSXX:3:1260:26910:10300,
1:29457380|29471715	1	29457380	29471715	4	2_1_2	54	0.129	exon	ENSRNOG00000014240,	+	A00511:73:H7CVKDSXX:3:1422:11595:4069,A00511:73:H7CVKDSXX:3:2307:12590:30311,A00511:73:H7CVKDSXX:3:2307:12491:30452,A00511:73:H7CVKDSXX:3:1423:25066:11115,
1:43797777|43806044	1	43797777	43806044	3	1_1_2	17	0.261	exon	ENSRNOG00000018052,	-	A00511:73:H7CVKDSXX:3:2314:17228:36965,A00511:73:H7CVKDSXX:3:2334:6931:17942,A00511:73:H7CVKDSXX:3:2334:7139:17989,
1:45923228|46014665	1	45923228	46014665	17	9_6_2	183	0.157	exon	ENSRNOG00000017030,	+	A00511:73:H7CVKDSXX:3:1361:5701:32597,A00511:73:H7CVKDSXX:3:1361:5538:32690,A00511:73:H7CVKDSXX:3:1361:5159:33004,A00511:73:H7CVKDSXX:3:1436:5168:21371,A00511:73:H7CVKDSXX:3:1539:30192:9565,A00511:73:H7CVKDSXX:3:1539:29975:11788,A00511:73:H7CVKDSXX:3:2222:16315:26897,A00511:73:H7CVKDSXX:3:2346:28122:24799,A00511:73:H7CVKDSXX:3:1231:14922:10739,A00511:73:H7CVKDSXX:3:1231:11595:18881,A00511:73:H7CV…
1:57709952|57712920	1	57709952	57712920	15	9_6_2	126	0.192	exon	ENSRNOG00000014434,	+	A00511:73:H7CVKDSXX:3:1347:16694:33411,A00511:73:H7CVKDSXX:3:1471:24053:20415,A00511:73:H7CVKDSXX:3:1519:2908:9189,A00511:73:H7CVKDSXX:3:1519:2835:9283,A00511:73:H7CVKDSXX:3:1532:23502:9471,A00511:73:H7CVKDSXX:3:2251:26657:6230,A00511:73:H7CVKDSXX:3:2345:13015:27727,A00511:73:H7CVKDSXX:3:1624:15926:22717,A00511:73:H7CVKDSXX:3:1624:16134:22858,A00511:73:H7CVKDSXX:3:2159:8892:1141,A00511:73:H7CVKDS…
1:57742000|57744248	1	57742000	57744248	7	3_3_0	133	0.095	exon	ENSRNOG00000014434,	+	A00511:73:H7CVKDSXX:3:2162:1642:33489,A00511:73:H7CVKDSXX:3:1255:12147:4460,A00511:73:H7CVKDSXX:3:1309:2935:1438,A00511:73:H7CVKDSXX:3:1309:2953:1470,A00511:73:H7CVKDSXX:3:1309:2763:1579,A00511:73:H7CVKDSXX:3:1309:2239:1736,A00511:73:H7CVKDSXX:3:1309:2293:1767,
1:61388743|61406321	1	61388743	61406321	3	2_2_0	37	0.14	intron	ENSRNOG00000042826,	+	A00511:73:H7CVKDSXX:3:2402:23619:15374,A00511:73:H7CVKDSXX:3:2143:31846:36229,A00511:73:H7CVKDSXX:3:1141:2076:3114,
1:62532596|62541278	1	62532596	62541278	3	2_2_0	33	0.154	intron	Rattus_norvegicus_newGene_115105,	-	A00511:73:H7CVKDSXX:3:1366:9751:30780,A00511:73:H7CVKDSXX:3:2325:15230:27336,A00511:73:H7CVKDSXX:3:1215:30445:25034,
1:65115127|65166133	1	65115127	65166133	10	3_4_3	4	0.833	intron	ENSRNOG00000055298,	-	A00511:73:H7CVKDSXX:3:2165:26051:4147,A00511:73:H7CVKDSXX:3:1165:24885:5353,A00511:73:H7CVKDSXX:3:1278:15167:23156,A00511:73:H7CVKDSXX:3:2526:7464:33458,A00511:73:H7CVKDSXX:3:1510:11577:18505,A00511:73:H7CVKDSXX:3:2275:15628:26772,A00511:73:H7CVKDSXX:3:2329:29315:7044,A00511:73:H7CVKDSXX:3:2408:28546:17425,A00511:73:H7CVKDSXX:3:1135:29677:26428,A00511:73:H7CVKDSXX:3:2520:23086:9126,
1:65154293|65166133	1	65154293	65166133	4	2_2_0	14	0.364	intron	ENSRNOG00000055298,	-	A00511:73:H7CVKDSXX:3:1473:26359:32737,A00511:73:H7CVKDSXX:3:1548:9679:12148,A00511:73:H7CVKDSXX:3:1548:9001:12665,A00511:73:H7CVKDSXX:3:2473:26404:32722,
1:65850468|65852263	1	65850468	65852263	4	3_4_0	46	0.148	intron	ENSRNOG00000045583,	+	A00511:73:H7CVKDSXX:3:1459:3549:3850,A00511:73:H7CVKDSXX:3:1204:29451:31109,A00511:73:H7CVKDSXX:3:1209:16043:7701,A00511:73:H7CVKDSXX:3:2204:31313:36401,
1:72957031|72960329	1	72957031	72960329	5	3_2_1	52	0.161	intron	ENSRNOG00000027919,	+	A00511:73:H7CVKDSXX:3:2274:12066:23954,A00511:73:H7CVKDSXX:3:2302:17264:1579,A00511:73:H7CVKDSXX:3:2373:3341:32456,A00511:73:H7CVKDSXX:3:2373:3396:32518,A00511:73:H7CVKDSXX:3:2601:21323:11240,
1:78369712|78370333	1	78369712	78370333	23	15_12_4	112	0.291	exon	ENSRNOG00000015229,	+	A00511:73:H7CVKDSXX:3:1363:29496:29246,A00511:73:H7CVKDSXX:3:1431:30671:10864,A00511:73:H7CVKDSXX:3:1431:31096:11537,A00511:73:H7CVKDSXX:3:1439:8250:35540,A00511:73:H7CVKDSXX:3:1447:18141:3411,A00511:73:H7CVKDSXX:3:1469:20989:25410,A00511:73:H7CVKDSXX:3:1474:4942:25457,A00511:73:H7CVKDSXX:3:1477:8142:22545,A00511:73:H7CVKDSXX:3:1513:6542:32142,A00511:73:H7CVKDSXX:3:1513:6840:32315,A00511:73:H7CVK…
1:78518319|78522187	1	78518319	78522187	13	5_5_0	152	0.146	exon	ENSRNOG00000015852,	-	A00511:73:H7CVKDSXX:3:1407:13169:23829,A00511:73:H7CVKDSXX:3:2333:32045:1251,A00511:73:H7CVKDSXX:3:2407:12201:35211,A00511:73:H7CVKDSXX:3:2407:11008:35368,A00511:73:H7CVKDSXX:3:2407:11469:35728,A00511:73:H7CVKDSXX:3:2415:32642:31720,A00511:73:H7CVKDSXX:3:2415:32570:31751,A00511:73:H7CVKDSXX:3:2433:1172:8907,A00511:73:H7CVKDSXX:3:1566:11559:12399,A00511:73:H7CVKDSXX:3:1675:5547:32894,A00511:73:H7C…
1:80775640|80775966	1	80775640	80775966	15	8_9_0	67	0.309	exon	ENSRNOG00000031391,	-	A00511:73:H7CVKDSXX:3:1478:20193:3740,A00511:73:H7CVKDSXX:3:1478:21395:6793,A00511:73:H7CVKDSXX:3:1478:20880:7310,A00511:73:H7CVKDSXX:3:2276:26087:35806,A00511:73:H7CVKDSXX:3:2314:11695:27132,A00511:73:H7CVKDSXX:3:2434:27914:12884,A00511:73:H7CVKDSXX:3:1623:1099:17644,A00511:73:H7CVKDSXX:3:2547:24171:12320,A00511:73:H7CVKDSXX:3:2642:25057:36589,A00511:73:H7CVKDSXX:3:1509:20591:32487,A00511:73:H7C…
1:81143898|81149507	1	81143898	81149507	5	2_3_1	93	0.097	exon	ENSRNOG00000019416,	-	A00511:73:H7CVKDSXX:3:2320:15049:19194,A00511:73:H7CVKDSXX:3:2442:14588:14763,A00511:73:H7CVKDSXX:3:2167:15402:18834,A00511:73:H7CVKDSXX:3:1319:13829:23813,A00511:73:H7CVKDSXX:3:2518:4652:32722,
1:89004403|89005893	1	89004403	89005893	5	3_2_0	39	0.204	intron	ENSRNOG00000024625,	-	A00511:73:H7CVKDSXX:3:1406:9299:18035,A00511:73:H7CVKDSXX:3:1406:9073:18959,A00511:73:H7CVKDSXX:3:1654:14443:31829,A00511:73:H7CVKDSXX:3:2131:14498:15922,A00511:73:H7CVKDSXX:3:2626:11162:30373,
1:91671407|91673515	1	91671407	91673515	9	4_4_0	82	0.18	exon	ENSRNOG00000012140,	+	A00511:73:H7CVKDSXX:3:2314:27995:9298,A00511:73:H7CVKDSXX:3:2314:27896:9408,A00511:73:H7CVKDSXX:3:2335:13358:6746,A00511:73:H7CVKDSXX:3:2373:9064:16689,A00511:73:H7CVKDSXX:3:2375:17427:17707,A00511:73:H7CVKDSXX:3:2375:18114:18208,A00511:73:H7CVKDSXX:3:1304:8811:21010,A00511:73:H7CVKDSXX:3:1304:10068:21997,A00511:73:H7CVKDSXX:3:2660:15221:16673,
1:92039556|92043956	1	92039556	92043956	5	4_2_1	52	0.161	exon	ENSRNOG00000021573,	-	A00511:73:H7CVKDSXX:3:2417:26006:19977,A00511:73:H7CVKDSXX:3:2417:24822:20807,A00511:73:H7CVKDSXX:3:1606:2709:32643,A00511:73:H7CVKDSXX:3:2465:24948:20306,A00511:73:H7CVKDSXX:3:2542:26919:30264,
1:93851663|93853240	1	93851663	93853240	6	5_6_0	45	0.211	exon	ENSRNOG00000014163,	-	A00511:73:H7CVKDSXX:3:2104:18719:11490,A00511:73:H7CVKDSXX:3:2113:29089:12258,A00511:73:H7CVKDSXX:3:1134:32479:11929,A00511:73:H7CVKDSXX:3:1308:27082:31454,A00511:73:H7CVKDSXX:3:2550:20383:12931,A00511:73:H7CVKDSXX:3:2577:27082:30577,
1:93946819|94028395	1	93946819	94028395	5	2_2_0	95	0.095	intergenic_region	n/a	-	A00511:73:H7CVKDSXX:3:2222:4336:27853,A00511:73:H7CVKDSXX:3:2315:24885:29716,A00511:73:H7CVKDSXX:3:1222:5484:23484,A00511:73:H7CVKDSXX:3:1222:5421:23844,A00511:73:H7CVKDSXX:3:2511:6072:32988,
1:93946819|94093275	1	93946819	94093275	5	2_0_2	89	0.101	intergenic_region	n/a	-	A00511:73:H7CVKDSXX:3:1539:23827:4930,A00511:73:H7CVKDSXX:3:1539:23294:6981,A00511:73:H7CVKDSXX:3:1559:7600:30436,A00511:73:H7CVKDSXX:3:1559:7554:30577,A00511:73:H7CVKDSXX:3:2101:26874:30906,
1:99532444|99539093	1	99532444	99539093	3	2_2_0	17	0.261	intergenic_region	n/a	+	A00511:73:H7CVKDSXX:3:2311:14127:10394,A00511:73:H7CVKDSXX:3:2413:29161:20932,A00511:73:H7CVKDSXX:3:2413:32452:27445,
1:101028250|101029473	1	101028250	101029473	22	10_9_2	32	0.579	exon	ENSRNOG00000059408,	-	A00511:73:H7CVKDSXX:3:1431:29270:27790,A00511:73:H7CVKDSXX:3:1460:30219:25300,A00511:73:H7CVKDSXX:3:1477:13105:31892,A00511:73:H7CVKDSXX:3:1477:13150:32753,A00511:73:H7CVKDSXX:3:2241:5701:6543,A00511:73:H7CVKDSXX:3:1601:28085:17942,A00511:73:H7CVKDSXX:3:1601:28094:17957,A00511:73:H7CVKDSXX:3:1654:10637:8390,A00511:73:H7CVKDSXX:3:1654:11017:10050,A00511:73:H7CVKDSXX:3:2135:31747:17863,A00511:73:H7…
1:102527975|102660697	1	102527975	102660697	7	0_4_4	90	0.135	exon	ENSRNOG00000011488,	-	A00511:73:H7CVKDSXX:3:1418:21206:20337,A00511:73:H7CVKDSXX:3:2371:20546:22764,A00511:73:H7CVKDSXX:3:2371:19488:25723,A00511:73:H7CVKDSXX:3:2371:19461:25739,A00511:73:H7CVKDSXX:3:1632:18367:36213,A00511:73:H7CVKDSXX:3:2572:29984:15655,A00511:73:H7CVKDSXX:3:2572:29948:15812,
1:102613968|102660697	1	102613968	102660697	15	9_9_0	119	0.201	exon	ENSRNOG00000011488,	-	A00511:73:H7CVKDSXX:3:1332:20591:17331,A00511:73:H7CVKDSXX:3:1335:15655:33332,A00511:73:H7CVKDSXX:3:2236:28908:34428,A00511:73:H7CVKDSXX:3:2378:10438:20572,A00511:73:H7CVKDSXX:3:2414:12454:25692,A00511:73:H7CVKDSXX:3:2426:26793:30201,A00511:73:H7CVKDSXX:3:2173:32145:31297,A00511:73:H7CVKDSXX:3:2174:6008:31720,A00511:73:H7CVKDSXX:3:1170:6723:22968,A00511:73:H7CVKDSXX:3:1241:8712:18897,A00511:73:H7…
1:107253894|107320767	1	107253894	107320767	4	2_2_0	24	0.25	intergenic_region	n/a	+	A00511:73:H7CVKDSXX:3:1428:7274:31062,A00511:73:H7CVKDSXX:3:1305:30608:26224,A00511:73:H7CVKDSXX:3:1305:30544:26240,A00511:73:H7CVKDSXX:3:1305:30201:27336,
1:107263212|107320767	1	107263212	107320767	4	2_2_1	40	0.167	exon	ENSRNOG00000016717,	+	A00511:73:H7CVKDSXX:3:1362:10854:3599,A00511:73:H7CVKDSXX:3:2217:24433:31814,A00511:73:H7CVKDSXX:3:2455:14724:25770,A00511:73:H7CVKDSXX:3:1605:22354:29904,
1:119464809|119545970	1	119464809	119545970	5	0_4_0	3	0.769	intron	Rattus_norvegicus_newGene_129,Rattus_norvegicus_newGene_184,Rattus_norvegicus_newGene_151,Rattus_norvegicus_newGene_226,Rattus_norvegicus_newGene_239,Rattus_norvegicus_newGene_59,Rattus_norvegicus_newGene_324,	-	A00511:73:H7CVKDSXX:3:1441:1732:4241,A00511:73:H7CVKDSXX:3:1673:5132:23124,A00511:73:H7CVKDSXX:3:2621:28989:17315,A00511:73:H7CVKDSXX:3:2621:29866:17832,A00511:73:H7CVKDSXX:3:2666:15293:36965,
1:122554066|122613766	1	122554066	122613766	31	13_10_7	381	0.14	exon	Rattus_norvegicus_newGene_1411,	-	A00511:73:H7CVKDSXX:3:1340:5855:6965,A00511:73:H7CVKDSXX:3:1549:20998:30467,A00511:73:H7CVKDSXX:3:2214:14525:3161,A00511:73:H7CVKDSXX:3:2245:15121:6668,A00511:73:H7CVKDSXX:3:2258:20690:17159,A00511:73:H7CVKDSXX:3:2301:19036:30107,A00511:73:H7CVKDSXX:3:2347:5746:17268,A00511:73:H7CVKDSXX:3:2355:29098:13933,A00511:73:H7CVKDSXX:3:2362:9607:31501,A00511:73:H7CVKDSXX:3:1558:1145:1908,A00511:73:H7CVKDS…
1:122605161|122613766	1	122605161	122613766	23	3_10_3	363	0.112	exon	Rattus_norvegicus_newGene_1411,	-	A00511:73:H7CVKDSXX:3:1140:20446:12665,A00511:73:H7CVKDSXX:3:1151:5882:20447,A00511:73:H7CVKDSXX:3:1151:4372:25379,A00511:73:H7CVKDSXX:3:1260:10113:9549,A00511:73:H7CVKDSXX:3:2512:18548:6715,A00511:73:H7CVKDSXX:3:2512:15275:20870,A00511:73:H7CVKDSXX:3:1405:21423:2581,A00511:73:H7CVKDSXX:3:1405:21341:2754,A00511:73:H7CVKDSXX:3:1445:12472:11663,A00511:73:H7CVKDSXX:3:2241:29261:19038,A00511:73:H7CVK…
1:122605870|122678378	1	122605870	122678378	208	48_47_42	255	0.62	exon	Rattus_norvegicus_newGene_1411,	-	A00511:73:H7CVKDSXX:3:1337:1099:29951,A00511:73:H7CVKDSXX:3:1337:1127:32283,A00511:73:H7CVKDSXX:3:1342:7365:11271,A00511:73:H7CVKDSXX:3:1362:29116:4476,A00511:73:H7CVKDSXX:3:1364:15085:7106,A00511:73:H7CVKDSXX:3:1364:14109:7639,A00511:73:H7CVKDSXX:3:1364:14398:7764,A00511:73:H7CVKDSXX:3:1369:11912:31735,A00511:73:H7CVKDSXX:3:1372:5122:18944,A00511:73:H7CVKDSXX:3:1405:23954:10598,A00511:73:H7CVKDS…
1:122605870|122688463	1	122605870	122688463	6	1_2_4	39	0.235	exon	Rattus_norvegicus_newGene_1411,	-	A00511:73:H7CVKDSXX:3:1602:1362:12931,A00511:73:H7CVKDSXX:3:2128:15004:35681,A00511:73:H7CVKDSXX:3:1459:26196:35430,A00511:73:H7CVKDSXX:3:2372:23610:11475,A00511:73:H7CVKDSXX:3:1606:24840:21934,A00511:73:H7CVKDSXX:3:2568:13684:10848,
1:122607012|122679091	1	122607012	122679091	22	0_6_2	67	0.396	exon	Rattus_norvegicus_newGene_1411,	-	A00511:73:H7CVKDSXX:3:2665:25608:27524,A00511:73:H7CVKDSXX:3:1352:32796:31673,A00511:73:H7CVKDSXX:3:1527:32199:22435,A00511:73:H7CVKDSXX:3:1555:29360:7059,A00511:73:H7CVKDSXX:3:2243:6488:13166,A00511:73:H7CVKDSXX:3:2305:7310:33098,A00511:73:H7CVKDSXX:3:2361:28438:22842,A00511:73:H7CVKDSXX:3:2444:22290:6558,A00511:73:H7CVKDSXX:3:1571:2374:8547,A00511:73:H7CVKDSXX:3:1615:19199:1141,A00511:73:H7CVKD…
1:122613645|122680102	1	122613645	122680102	158	53_2_57	278	0.532	exon	Rattus_norvegicus_newGene_1411,	-	A00511:73:H7CVKDSXX:3:1350:4788:16391,A00511:73:H7CVKDSXX:3:1356:24786:31955,A00511:73:H7CVKDSXX:3:1401:31620:3239,A00511:73:H7CVKDSXX:3:1402:17137:15953,A00511:73:H7CVKDSXX:3:1402:17635:22545,A00511:73:H7CVKDSXX:3:1418:11207:3928,A00511:73:H7CVKDSXX:3:1418:26078:4946,A00511:73:H7CVKDSXX:3:1425:28275:15358,A00511:73:H7CVKDSXX:3:1425:27624:16141,A00511:73:H7CVKDSXX:3:1429:3233:3396,A00511:73:H7CVK…
1:124576794|124584139	1	124576794	124584139	2	2_1_1	20	0.167	intergenic_region	n/a	+	A00511:73:H7CVKDSXX:3:2421:27823:26506,A00511:73:H7CVKDSXX:3:1235:21323:4726,
1:126573474|126583015	1	126573474	126583015	2	2_2_0	8	0.333	intergenic_region	n/a	+	A00511:73:H7CVKDSXX:3:1554:7762:7482,A00511:73:H7CVKDSXX:3:1175:28293:18176,
1:127025462|127025957	1	127025462	127025957	5	3_3_0	40	0.2	exon	ENSRNOG00000012698,	+	A00511:73:H7CVKDSXX:3:1427:17653:28494,A00511:73:H7CVKDSXX:3:2217:23863:29512,A00511:73:H7CVKDSXX:3:2166:6325:33207,A00511:73:H7CVKDSXX:3:2168:2320:18004,A00511:73:H7CVKDSXX:3:1217:23421:21950,
1:127881908|127887913	1	127881908	127887913	4	2_2_4	13	0.381	exon	ENSRNOG00000037080,	+	A00511:73:H7CVKDSXX:3:1639:9480:28839,A00511:73:H7CVKDSXX:3:1666:25581:32142,A00511:73:H7CVKDSXX:3:1231:26368:2628,A00511:73:H7CVKDSXX:3:1259:7482:11036,
1:128239552|128243030	1	128239552	128243030	12	1_8_6	154	0.135	exon	ENSRNOG00000047756,	-	A00511:73:H7CVKDSXX:3:1432:1660:34804,A00511:73:H7CVKDSXX:3:1432:1344:34914,A00511:73:H7CVKDSXX:3:1563:1533:36620,A00511:73:H7CVKDSXX:3:1615:1316:8500,A00511:73:H7CVKDSXX:3:1655:32859:17597,A00511:73:H7CVKDSXX:3:2168:6732:33599,A00511:73:H7CVKDSXX:3:1122:2266:3505,A00511:73:H7CVKDSXX:3:1122:5059:4053,A00511:73:H7CVKDSXX:3:1157:10908:36072,A00511:73:H7CVKDSXX:3:1158:10068:9251,A00511:73:H7CVKDSXX:…
1:128501692|128526855	1	128501692	128526855	6	2_2_0	74	0.14	exon	ENSRNOG00000023274,	-	A00511:73:H7CVKDSXX:3:1511:29252:2769,A00511:73:H7CVKDSXX:3:1511:28601:6809,A00511:73:H7CVKDSXX:3:2156:18059:26475,A00511:73:H7CVKDSXX:3:2156:18087:26490,A00511:73:H7CVKDSXX:3:2156:18593:26678,A00511:73:H7CVKDSXX:3:2156:18584:26694,
1:128513529|128576607	1	128513529	128576607	5	3_0_4	100	0.091	exon	ENSRNOG00000023274,	-	A00511:73:H7CVKDSXX:3:2410:13874:12148,A00511:73:H7CVKDSXX:3:1231:14235:1564,A00511:73:H7CVKDSXX:3:1235:29514:1407,A00511:73:H7CVKDSXX:3:1617:8287:34037,A00511:73:H7CVKDSXX:3:2476:32768:2534,
1:128542589|128576607	1	128542589	128576607	4	1_0_2	32	0.2	intron	ENSRNOG00000023274,	-	A00511:73:H7CVKDSXX:3:1256:15266:6417,A00511:73:H7CVKDSXX:3:1256:15185:8281,A00511:73:H7CVKDSXX:3:1230:23176:30765,A00511:73:H7CVKDSXX:3:1231:21169:13573,
1:128978104|128978649	1	128978104	128978649	16	9_7_0	297	0.097	exon	ENSRNOG00000014187,	+	A00511:73:H7CVKDSXX:3:1350:25102:30749,A00511:73:H7CVKDSXX:3:1419:15465:16376,A00511:73:H7CVKDSXX:3:1526:21603:12383,A00511:73:H7CVKDSXX:3:2262:27552:30013,A00511:73:H7CVKDSXX:3:2262:26341:31986,A00511:73:H7CVKDSXX:3:2118:10004:22827,A00511:73:H7CVKDSXX:3:2119:11577:20572,A00511:73:H7CVKDSXX:3:2166:27073:18286,A00511:73:H7CVKDSXX:3:1166:32226:32847,A00511:73:H7CVKDSXX:3:1255:7482:29199,A00511:73:…
1:134843160|134848903	1	134843160	134848903	22	5_10_7	232	0.159	exon	ENSRNOG00000012716,	-	A00511:73:H7CVKDSXX:3:1350:19605:29152,A00511:73:H7CVKDSXX:3:1445:4598:4382,A00511:73:H7CVKDSXX:3:1556:21016:3850,A00511:73:H7CVKDSXX:3:2356:17852:22232,A00511:73:H7CVKDSXX:3:2356:17752:22373,A00511:73:H7CVKDSXX:3:1637:24451:1125,A00511:73:H7CVKDSXX:3:1653:18213:33223,A00511:73:H7CVKDSXX:3:1660:31792:14810,A00511:73:H7CVKDSXX:3:2153:18647:8328,A00511:73:H7CVKDSXX:3:1109:32723:22561,A00511:73:H7CV…
1:136685584|136699335	1	136685584	136699335	5	3_3_0	61	0.141	exon	Rattus_norvegicus_newGene_11729,	-	A00511:73:H7CVKDSXX:3:1363:24722:23954,A00511:73:H7CVKDSXX:3:2425:21133:27383,A00511:73:H7CVKDSXX:3:2425:21603:28040,A00511:73:H7CVKDSXX:3:2425:22381:29450,A00511:73:H7CVKDSXX:3:2632:6198:20682,
1:139943398|139956356	1	139943398	139956356	8	3_3_1	11	0.593	exon	ENSRNOG00000018674,	-	A00511:73:H7CVKDSXX:3:2259:19081:18975,A00511:73:H7CVKDSXX:3:2259:18638:19210,A00511:73:H7CVKDSXX:3:1563:3911:23985,A00511:73:H7CVKDSXX:3:1153:22715:31000,A00511:73:H7CVKDSXX:3:1153:24578:33317,A00511:73:H7CVKDSXX:3:1163:25807:8578,A00511:73:H7CVKDSXX:3:1259:16342:14606,A00511:73:H7CVKDSXX:3:1259:15637:14763,
1:142682098|142682602	1	142682098	142682602	4	4_4_0	34	0.19	intron	ENSRNOG00000022164,	+	A00511:73:H7CVKDSXX:3:1463:13756:25410,A00511:73:H7CVKDSXX:3:2366:14796:28995,A00511:73:H7CVKDSXX:3:2171:13096:24111,A00511:73:H7CVKDSXX:3:2566:14877:11287,
1:148425541|148428477	1	148425541	148428477	19	14_13_2	326	0.104	exon	ENSRNOG00000050401,	-	A00511:73:H7CVKDSXX:3:1435:10348:30906,A00511:73:H7CVKDSXX:3:2216:29649:32299,A00511:73:H7CVKDSXX:3:2222:32027:29027,A00511:73:H7CVKDSXX:3:2223:17318:2300,A00511:73:H7CVKDSXX:3:2223:17291:2347,A00511:73:H7CVKDSXX:3:2254:9381:17801,A00511:73:H7CVKDSXX:3:2264:7970:12884,A00511:73:H7CVKDSXX:3:2435:10059:33411,A00511:73:H7CVKDSXX:3:1577:30716:3709,A00511:73:H7CVKDSXX:3:1652:16541:6684,A00511:73:H7CVK…
1:157422218|157440238	1	157422218	157440238	11	4_4_0	110	0.167	exon	ENSRNOG00000009664,	-	A00511:73:H7CVKDSXX:3:2321:16550:35227,A00511:73:H7CVKDSXX:3:2321:16613:35243,A00511:73:H7CVKDSXX:3:2321:16631:35305,A00511:73:H7CVKDSXX:3:2205:10095:34037,A00511:73:H7CVKDSXX:3:2206:9507:2174,A00511:73:H7CVKDSXX:3:2206:9498:2253,A00511:73:H7CVKDSXX:3:2519:1353:13166,A00511:73:H7CVKDSXX:3:1665:4716:12070,A00511:73:H7CVKDSXX:3:1170:1732:32675,A00511:73:H7CVKDSXX:3:1304:10791:1579,A00511:73:H7CVKDS…
1:161928871|161932898	1	161928871	161932898	6	4_6_1	94	0.113	exon	ENSRNOG00000011476,	+	A00511:73:H7CVKDSXX:3:1332:5041:12101,A00511:73:H7CVKDSXX:3:1428:14895:31735,A00511:73:H7CVKDSXX:3:2257:5936:28150,A00511:73:H7CVKDSXX:3:2337:24614:16689,A00511:73:H7CVKDSXX:3:1235:27091:22983,A00511:73:H7CVKDSXX:3:1471:9887:18082,
1:163203870|163216364	1	163203870	163216364	8	1_3_5	48	0.25	exon	ENSRNOG00000036866,	-	A00511:73:H7CVKDSXX:3:1348:11957:29904,A00511:73:H7CVKDSXX:3:2234:7735:12602,A00511:73:H7CVKDSXX:3:1662:29939:32957,A00511:73:H7CVKDSXX:3:2116:27471:30279,A00511:73:H7CVKDSXX:3:2116:27127:30405,A00511:73:H7CVKDSXX:3:1158:12337:25895,A00511:73:H7CVKDSXX:3:1158:11623:27352,A00511:73:H7CVKDSXX:3:1509:18087:26334,
1:164025518|164064815	1	164025518	164064815	47	13_5_29	163	0.366	exon	ENSRNOG00000016206,	-	A00511:73:H7CVKDSXX:3:2241:15429:19163,A00511:73:H7CVKDSXX:3:2241:15465:19382,A00511:73:H7CVKDSXX:3:2330:5448:6887,A00511:73:H7CVKDSXX:3:2356:32886:19836,A00511:73:H7CVKDSXX:3:1559:19235:34428,A00511:73:H7CVKDSXX:3:1634:13838:3129,A00511:73:H7CVKDSXX:3:1653:24442:1705,A00511:73:H7CVKDSXX:3:1653:23321:17174,A00511:73:H7CVKDSXX:3:2133:12120:32941,A00511:73:H7CVKDSXX:3:2149:17508:32503,A00511:73:H7C…
1:164046102|164064815	1	164046102	164064815	56	15_3_28	200	0.359	exon	ENSRNOG00000016206,	-	A00511:73:H7CVKDSXX:3:1345:11297:1078,A00511:73:H7CVKDSXX:3:1345:11975:1470,A00511:73:H7CVKDSXX:3:1519:27959:2910,A00511:73:H7CVKDSXX:3:1519:28854:3020,A00511:73:H7CVKDSXX:3:2223:14615:30780,A00511:73:H7CVKDSXX:3:2223:14516:30890,A00511:73:H7CVKDSXX:3:2234:27199:1595,A00511:73:H7CVKDSXX:3:2324:21612:28870,A00511:73:H7CVKDSXX:3:2326:18602:18302,A00511:73:H7CVKDSXX:3:2353:4878:5274,A00511:73:H7CVKD…
1:164931730|164947123	1	164931730	164947123	29	9_9_9	68	0.46	exon	ENSRNOG00000026408,	-	A00511:73:H7CVKDSXX:3:1333:19054:30044,A00511:73:H7CVKDSXX:3:1348:19931:8390,A00511:73:H7CVKDSXX:3:1359:20518:24095,A00511:73:H7CVKDSXX:3:1359:22083:24956,A00511:73:H7CVKDSXX:3:1440:23791:7592,A00511:73:H7CVKDSXX:3:1537:5484:35008,A00511:73:H7CVKDSXX:3:2233:21323:27774,A00511:73:H7CVKDSXX:3:2233:21658:28260,A00511:73:H7CVKDSXX:3:2302:30418:9706,A00511:73:H7CVKDSXX:3:2365:27561:35477,A00511:73:H7C…
1:165414771|165415667	1	165414771	165415667	9	8_7_0	94	0.161	exon	ENSRNOG00000017608,	+	A00511:73:H7CVKDSXX:3:2420:1723:17628,A00511:73:H7CVKDSXX:3:1645:3983:12367,A00511:73:H7CVKDSXX:3:1649:30499:26162,A00511:73:H7CVKDSXX:3:1105:23999:11647,A00511:73:H7CVKDSXX:3:1137:7003:16845,A00511:73:H7CVKDSXX:3:2542:11704:13777,A00511:73:H7CVKDSXX:3:2654:9516:11710,A00511:73:H7CVKDSXX:3:1559:23737:2769,A00511:73:H7CVKDSXX:3:2572:17689:15123,
1:166351174|166368428	1	166351174	166368428	12	5_5_0	48	0.333	exon	ENSRNOG00000019319,	+	A00511:73:H7CVKDSXX:3:1363:25183:23375,A00511:73:H7CVKDSXX:3:2231:10312:18505,A00511:73:H7CVKDSXX:3:2252:16993:19304,A00511:73:H7CVKDSXX:3:2252:16441:19413,A00511:73:H7CVKDSXX:3:2252:16251:19429,A00511:73:H7CVKDSXX:3:1571:4065:35900,A00511:73:H7CVKDSXX:3:1634:18602:10316,A00511:73:H7CVKDSXX:3:1634:19280:10332,A00511:73:H7CVKDSXX:3:1634:18747:10347,A00511:73:H7CVKDSXX:3:1153:27172:28698,A00511:73:…
1:166378662|166385907	1	166378662	166385907	4	2_0_2	45	0.151	exon	ENSRNOG00000019319,	+	A00511:73:H7CVKDSXX:3:1420:30499:32080,A00511:73:H7CVKDSXX:3:1420:30264:32236,A00511:73:H7CVKDSXX:3:1477:24216:36730,A00511:73:H7CVKDSXX:3:1478:23692:1376,
1:169534353|169534828	1	169534353	169534828	2	1_2_0	14	0.222	exon	ENSRNOG00000017191,	-	A00511:73:H7CVKDSXX:3:2368:2410:9925,A00511:73:H7CVKDSXX:3:2368:2799:10535,
1:177209418|177214083	1	177209418	177214083	6	1_0_2	38	0.24	exon	ENSRNOG00000016210,	+	A00511:73:H7CVKDSXX:3:1214:21676:11882,A00511:73:H7CVKDSXX:3:1214:22742:11913,A00511:73:H7CVKDSXX:3:1471:4146:31407,A00511:73:H7CVKDSXX:3:1471:4372:31641,A00511:73:H7CVKDSXX:3:2250:6099:10739,A00511:73:H7CVKDSXX:3:2660:15808:4445,
1:177569617|177569872	1	177569617	177569872	10	7_6_0	162	0.11	exon	ENSRNOG00000015488,	+	A00511:73:H7CVKDSXX:3:1444:22978:6778,A00511:73:H7CVKDSXX:3:1503:4924:31438,A00511:73:H7CVKDSXX:3:1503:7428:31798,A00511:73:H7CVKDSXX:3:2141:16523:36338,A00511:73:H7CVKDSXX:3:1230:3649:33426,A00511:73:H7CVKDSXX:3:1230:2437:33552,A00511:73:H7CVKDSXX:3:1324:22887:25034,A00511:73:H7CVKDSXX:3:2464:31575:17253,A00511:73:H7CVKDSXX:3:2519:29252:17425,A00511:73:H7CVKDSXX:3:2519:29496:17472,
1:184008119|184017761	1	184008119	184017761	19	5_7_12	212	0.152	exon	ENSRNOG00000011417,	+	A00511:73:H7CVKDSXX:3:1332:31937:27743,A00511:73:H7CVKDSXX:3:1339:24930:16016,A00511:73:H7CVKDSXX:3:1372:30120:2613,A00511:73:H7CVKDSXX:3:1376:11162:34162,A00511:73:H7CVKDSXX:3:1403:30427:32205,A00511:73:H7CVKDSXX:3:2263:11369:17394,A00511:73:H7CVKDSXX:3:2263:11984:19993,A00511:73:H7CVKDSXX:3:2328:16080:20165,A00511:73:H7CVKDSXX:3:2372:26042:1752,A00511:73:H7CVKDSXX:3:1650:5647:25081,A00511:73:H7…
1:190980864|190991049	1	190980864	190991049	36	23_23_0	249	0.224	exon	ENSRNOG00000025940,	+	A00511:73:H7CVKDSXX:3:1420:8169:17989,A00511:73:H7CVKDSXX:3:1429:6515:32095,A00511:73:H7CVKDSXX:3:1525:24994:3724,A00511:73:H7CVKDSXX:3:1548:29622:30248,A00511:73:H7CVKDSXX:3:2242:14904:5447,A00511:73:H7CVKDSXX:3:2257:15501:17221,A00511:73:H7CVKDSXX:3:2336:9245:30718,A00511:73:H7CVKDSXX:3:2347:23583:22608,A00511:73:H7CVKDSXX:3:2401:7970:35744,A00511:73:H7CVKDSXX:3:1562:32868:3020,A00511:73:H7CVKD…
1:194917622|194924798	1	194917622	194924798	105	30_1_2	1688	0.111	exon	Rattus_norvegicus_newGene_48106,	-	A00511:73:H7CVKDSXX:3:2261:11785:28009,A00511:73:H7CVKDSXX:3:1601:24578:26209,A00511:73:H7CVKDSXX:3:1347:18810:12336,A00511:73:H7CVKDSXX:3:1350:4164:2722,A00511:73:H7CVKDSXX:3:1365:21097:9565,A00511:73:H7CVKDSXX:3:1374:12111:24940,A00511:73:H7CVKDSXX:3:1404:18502:5603,A00511:73:H7CVKDSXX:3:1406:19660:10802,A00511:73:H7CVKDSXX:3:1413:28537:30843,A00511:73:H7CVKDSXX:3:1414:24668:10175,A00511:73:H7C…
1:194922013|194974559	1	194922013	194974559	4	2_1_0	18	0.308	intron	Rattus_norvegicus_newGene_48106,	-	A00511:73:H7CVKDSXX:3:1141:4770:36683,A00511:73:H7CVKDSXX:3:2501:10267:3865,A00511:73:H7CVKDSXX:3:2501:11143:4633,A00511:73:H7CVKDSXX:3:2501:10013:8218,
1:195009269|195011851	1	195009269	195011851	4	1_2_1	51	0.136	intron	Rattus_norvegicus_newGene_48106,	-	A00511:73:H7CVKDSXX:3:1536:9860:29089,A00511:73:H7CVKDSXX:3:1124:11993:30123,A00511:73:H7CVKDSXX:3:1124:13205:31970,A00511:73:H7CVKDSXX:3:2635:12066:21825,
1:198965547|198972343	1	198965547	198972343	8	3_2_0	126	0.113	exon	ENSRNOG00000050282,	+	A00511:73:H7CVKDSXX:3:2535:20790:29450,A00511:73:H7CVKDSXX:3:2607:7600:5447,A00511:73:H7CVKDSXX:3:2675:29631:6809,A00511:73:H7CVKDSXX:3:1536:18304:1658,A00511:73:H7CVKDSXX:3:1551:5819:30420,A00511:73:H7CVKDSXX:3:2371:22019:15264,A00511:73:H7CVKDSXX:3:2371:21323:19633,A00511:73:H7CVKDSXX:3:2607:7572:5462,
1:198967641|198972343	1	198967641	198972343	11	7_3_0	145	0.132	exon	ENSRNOG00000050282,	+	A00511:73:H7CVKDSXX:3:1434:19904:4304,A00511:73:H7CVKDSXX:3:2377:30888:19758,A00511:73:H7CVKDSXX:3:1574:9390:8672,A00511:73:H7CVKDSXX:3:2528:29749:4131,A00511:73:H7CVKDSXX:3:2212:17381:11334,A00511:73:H7CVKDSXX:3:2212:15519:11616,A00511:73:H7CVKDSXX:3:2212:15863:11647,A00511:73:H7CVKDSXX:3:2277:19244:25019,A00511:73:H7CVKDSXX:3:2377:31078:22498,A00511:73:H7CVKDSXX:3:2436:22806:6230,A00511:73:H7CV…
1:198994747|198995342	1	198994747	198995342	21	10_10_0	102	0.292	exon	ENSRNOG00000050282,	+	A00511:73:H7CVKDSXX:3:1331:22544:27884,A00511:73:H7CVKDSXX:3:1349:20663:27320,A00511:73:H7CVKDSXX:3:1378:16966:13683,A00511:73:H7CVKDSXX:3:1378:16694:14841,A00511:73:H7CVKDSXX:3:1378:15519:16125,A00511:73:H7CVKDSXX:3:1465:18412:22921,A00511:73:H7CVKDSXX:3:2276:12816:35023,A00511:73:H7CVKDSXX:3:2356:20880:12038,A00511:73:H7CVKDSXX:3:2357:21766:12132,A00511:73:H7CVKDSXX:3:1629:17381:26177,A00511:73…
1:200671013|200672411	1	200671013	200672411	5	1_2_2	50	0.167	exon	ENSRNOG00000016374,	-	A00511:73:H7CVKDSXX:3:2443:9073:8406,A00511:73:H7CVKDSXX:3:1568:9082:30624,A00511:73:H7CVKDSXX:3:1209:12662:31219,A00511:73:H7CVKDSXX:3:1209:12698:31281,A00511:73:H7CVKDSXX:3:2547:17409:16830,
1:204958606|204961691	1	204958606	204961691	8	2_4_1	133	0.107	intergenic_region	n/a	+	A00511:73:H7CVKDSXX:3:1412:28248:29716,A00511:73:H7CVKDSXX:3:1412:26892:29810,A00511:73:H7CVKDSXX:3:1412:25889:29888,A00511:73:H7CVKDSXX:3:2212:6777:21934,A00511:73:H7CVKDSXX:3:2212:6804:23703,A00511:73:H7CVKDSXX:3:2619:19190:22608,A00511:73:H7CVKDSXX:3:2630:28709:32393,A00511:73:H7CVKDSXX:3:1601:24831:11992,
1:204959155|204961691	1	204959155	204961691	10	7_8_0	137	0.127	intergenic_region	n/a	+	A00511:73:H7CVKDSXX:3:1346:3251:19867,A00511:73:H7CVKDSXX:3:1348:30083:5901,A00511:73:H7CVKDSXX:3:1538:27805:9251,A00511:73:H7CVKDSXX:3:2265:23583:1376,A00511:73:H7CVKDSXX:3:2265:23565:1407,A00511:73:H7CVKDSXX:3:2265:27688:10551,A00511:73:H7CVKDSXX:3:2339:23963:31469,A00511:73:H7CVKDSXX:3:2564:2356:9048,A00511:73:H7CVKDSXX:3:2655:6858:19601,A00511:73:H7CVKDSXX:3:2125:9480:34882,
1:204959173|204961691	1	204959173	204961691	232	79_80_2	153	0.752	intergenic_region	n/a	+	A00511:73:H7CVKDSXX:3:1333:15790:32252,A00511:73:H7CVKDSXX:3:1333:16143:32299,A00511:73:H7CVKDSXX:3:1333:16116:32346,A00511:73:H7CVKDSXX:3:1335:10746:4038,A00511:73:H7CVKDSXX:3:1335:21712:10034,A00511:73:H7CVKDSXX:3:1337:7889:21605,A00511:73:H7CVKDSXX:3:1342:17788:33051,A00511:73:H7CVKDSXX:3:1345:21025:18270,A00511:73:H7CVKDSXX:3:1352:32597:2581,A00511:73:H7CVKDSXX:3:1352:26829:26569,A00511:73:H7…
1:204959173|204975227	1	204959173	204975227	6	4_3_1	95	0.112	intergenic_region	n/a	+	A00511:73:H7CVKDSXX:3:1612:2835:35869,A00511:73:H7CVKDSXX:3:1613:3513:28776,A00511:73:H7CVKDSXX:3:1253:21423:14669,A00511:73:H7CVKDSXX:3:2540:16378:8876,A00511:73:H7CVKDSXX:3:1520:25482:10833,A00511:73:H7CVKDSXX:3:2245:12310:11882,
1:204959173|204980121	1	204959173	204980121	15	10_10_0	209	0.126	intergenic_region	n/a	+	A00511:73:H7CVKDSXX:3:1517:17219:11334,A00511:73:H7CVKDSXX:3:1528:14751:23907,A00511:73:H7CVKDSXX:3:1533:21007:1204,A00511:73:H7CVKDSXX:3:2428:25626:4476,A00511:73:H7CVKDSXX:3:2110:18430:1313,A00511:73:H7CVKDSXX:3:2151:2609:9893,A00511:73:H7CVKDSXX:3:2157:27462:34428,A00511:73:H7CVKDSXX:3:2157:28330:36025,A00511:73:H7CVKDSXX:3:1225:1533:27853,A00511:73:H7CVKDSXX:3:2241:17716:9314,A00511:73:H7CVKD…
1:204959173|204988430	1	204959173	204988430	13	8_4_0	33	0.441	intergenic_region	n/a	+	A00511:73:H7CVKDSXX:3:2273:26304:12164,A00511:73:H7CVKDSXX:3:1145:21766:24878,A00511:73:H7CVKDSXX:3:1223:9697:3161,A00511:73:H7CVKDSXX:3:1223:9860:3255,A00511:73:H7CVKDSXX:3:1223:9543:3270,A00511:73:H7CVKDSXX:3:1255:18511:5462,A00511:73:H7CVKDSXX:3:1310:10881:27915,A00511:73:H7CVKDSXX:3:1431:4661:26381,A00511:73:H7CVKDSXX:3:1524:21703:20165,A00511:73:H7CVKDSXX:3:1540:28320:3537,A00511:73:H7CVKDSX…
1:204975105|204988430	1	204975105	204988430	11	6_2_1	80	0.216	intron	ENSRNOG00000017294,	+	A00511:73:H7CVKDSXX:3:2261:1371:31328,A00511:73:H7CVKDSXX:3:1139:28239:8907,A00511:73:H7CVKDSXX:3:1139:27760:9298,A00511:73:H7CVKDSXX:3:2261:1172:29637,A00511:73:H7CVKDSXX:3:2342:1561:1783,A00511:73:H7CVKDSXX:3:1619:20952:9126,A00511:73:H7CVKDSXX:3:2207:4119:13197,A00511:73:H7CVKDSXX:3:1244:15338:34976,A00511:73:H7CVKDSXX:3:1244:14895:35650,A00511:73:H7CVKDSXX:3:2471:27579:20791,A00511:73:H7CVKDS…
1:205040507|205096406	1	205040507	205096406	8	4_5_1	116	0.121	intergenic_region	n/a	-	A00511:73:H7CVKDSXX:3:2275:21314:24878,A00511:73:H7CVKDSXX:3:2206:5647:23202,A00511:73:H7CVKDSXX:3:2206:6126:24471,A00511:73:H7CVKDSXX:3:1316:9390:26678,A00511:73:H7CVKDSXX:3:2529:14525:5134,A00511:73:H7CVKDSXX:3:2611:21640:24314,A00511:73:H7CVKDSXX:3:1155:26702:33771,A00511:73:H7CVKDSXX:3:1270:22363:32424,
1:214933395|214938246	1	214933395	214938246	21	14_5_8	117	0.264	exon	ENSRNOG00000020021,	+	A00511:73:H7CVKDSXX:3:1343:5439:24565,A00511:73:H7CVKDSXX:3:1350:16857:12743,A00511:73:H7CVKDSXX:3:1546:13042:20165,A00511:73:H7CVKDSXX:3:2225:8531:32925,A00511:73:H7CVKDSXX:3:2225:8793:34194,A00511:73:H7CVKDSXX:3:2275:21983:5337,A00511:73:H7CVKDSXX:3:2326:28375:36980,A00511:73:H7CVKDSXX:3:1575:18882:10488,A00511:73:H7CVKDSXX:3:1575:19226:10614,A00511:73:H7CVKDSXX:3:1604:9037:16360,A00511:73:H7CV…
1:219894156|219943878	1	219894156	219943878	2	2_0_2	5	0.444	intergenic_region	n/a	-	A00511:73:H7CVKDSXX:3:2108:25455:18552,A00511:73:H7CVKDSXX:3:1171:18069:13902,
1:220015523|220016193	1	220015523	220016193	13	6_6_1	185	0.123	exon	ENSRNOG00000061795,	+	A00511:73:H7CVKDSXX:3:1365:31286:9737,A00511:73:H7CVKDSXX:3:1365:30816:10144,A00511:73:H7CVKDSXX:3:1403:29559:13886,A00511:73:H7CVKDSXX:3:1403:29649:18584,A00511:73:H7CVKDSXX:3:1403:29677:18662,A00511:73:H7CVKDSXX:3:1572:19361:23218,A00511:73:H7CVKDSXX:3:1201:28456:20870,A00511:73:H7CVKDSXX:3:1201:29206:22858,A00511:73:H7CVKDSXX:3:1222:5394:31501,A00511:73:H7CVKDSXX:3:1226:23827:11851,A00511:73:H…
1:220047471|220049075	1	220047471	220049075	126	32_45_1	165	0.604	intergenic_region	n/a	-	A00511:73:H7CVKDSXX:3:1355:13711:33160,A00511:73:H7CVKDSXX:3:1364:28266:27680,A00511:73:H7CVKDSXX:3:1373:25265:16783,A00511:73:H7CVKDSXX:3:1446:13810:36902,A00511:73:H7CVKDSXX:3:1447:13060:1376,A00511:73:H7CVKDSXX:3:1447:11514:4993,A00511:73:H7CVKDSXX:3:1460:11080:22811,A00511:73:H7CVKDSXX:3:1466:9507:19116,A00511:73:H7CVKDSXX:3:1528:11993:2879,A00511:73:H7CVKDSXX:3:1537:17336:15421,A00511:73:H7C…
1:225086648|225087197	1	225086648	225087197	5	3_3_1	98	0.093	exon	ENSRNOG00000019701,	+	A00511:73:H7CVKDSXX:3:1359:8368:2206,A00511:73:H7CVKDSXX:3:2252:13006:8140,A00511:73:H7CVKDSXX:3:2544:10221:6230,A00511:73:H7CVKDSXX:3:2273:31955:34381,A00511:73:H7CVKDSXX:3:2273:30237:34976,
1:243014234|243018525	1	243014234	243018525	6	3_1_2	70	0.146	exon	ENSRNOG00000015894,	+	A00511:73:H7CVKDSXX:3:2309:15600:15515,A00511:73:H7CVKDSXX:3:2443:16857:32972,A00511:73:H7CVKDSXX:3:1635:21676:11099,A00511:73:H7CVKDSXX:3:1132:7808:7279,A00511:73:H7CVKDSXX:3:2470:18466:3192,A00511:73:H7CVKDSXX:3:2570:28203:27915,
1:246648294|246657760	1	246648294	246657760	3	2_2_0	24	0.2	exon	ENSRNOG00000014768,	-	A00511:73:H7CVKDSXX:3:2123:31638:8531,A00511:73:H7CVKDSXX:3:1274:2067:17691,A00511:73:H7CVKDSXX:3:1274:2085:18474,
1:247922780|247945662	1	247922780	247945662	6	2_2_1	87	0.121	exon	ENSRNOG00000026942,	-	A00511:73:H7CVKDSXX:3:2333:7012:18584,A00511:73:H7CVKDSXX:3:1133:9109:15327,A00511:73:H7CVKDSXX:3:2472:20690:12555,A00511:73:H7CVKDSXX:3:2669:16848:7529,A00511:73:H7CVKDSXX:3:1257:13331:19319,A00511:73:H7CVKDSXX:3:1264:7374:9439,
1:247922780|247960553	1	247922780	247960553	4	2_2_1	52	0.133	exon	ENSRNOG00000026942,	-	A00511:73:H7CVKDSXX:3:1423:8874:12727,A00511:73:H7CVKDSXX:3:1423:6976:16767,A00511:73:H7CVKDSXX:3:1244:30617:5729,A00511:73:H7CVKDSXX:3:2270:5575:9799,
1:247931326|247960553	1	247931326	247960553	5	2_3_1	62	0.139	exon	ENSRNOG00000026942,	-	A00511:73:H7CVKDSXX:3:1402:26657:21950,A00511:73:H7CVKDSXX:3:2321:27932:10316,A00511:73:H7CVKDSXX:3:2355:9272:12696,A00511:73:H7CVKDSXX:3:1263:29487:12665,A00511:73:H7CVKDSXX:3:2638:28881:26177,
1:247944245|247945662	1	247944245	247945662	11	7_7_1	88	0.2	exon	ENSRNOG00000026942,	-	A00511:73:H7CVKDSXX:3:1416:11424:5869,A00511:73:H7CVKDSXX:3:2327:32000:27070,A00511:73:H7CVKDSXX:3:2419:5719:29246,A00511:73:H7CVKDSXX:3:1674:12409:2848,A00511:73:H7CVKDSXX:3:1116:16559:23062,A00511:73:H7CVKDSXX:3:1139:32551:18912,A00511:73:H7CVKDSXX:3:1139:30770:20275,A00511:73:H7CVKDSXX:3:1218:30282:31641,A00511:73:H7CVKDSXX:3:1327:29903:28948,A00511:73:H7CVKDSXX:3:2503:27597:14622,A00511:73:H7…
1:247944245|247960553	1	247944245	247960553	23	11_11_1	53	0.465	exon	ENSRNOG00000026942,	-	A00511:73:H7CVKDSXX:3:1401:10502:10191,A00511:73:H7CVKDSXX:3:1401:10312:10207,A00511:73:H7CVKDSXX:3:1401:10999:10457,A00511:73:H7CVKDSXX:3:1401:10248:10504,A00511:73:H7CVKDSXX:3:1401:10700:10911,A00511:73:H7CVKDSXX:3:1512:13648:3020,A00511:73:H7CVKDSXX:3:1520:8856:27258,A00511:73:H7CVKDSXX:3:1520:7509:28244,A00511:73:H7CVKDSXX:3:2277:19443:22326,A00511:73:H7CVKDSXX:3:2277:19235:27226,A00511:73:H7…
1:251455609|251463748	1	251455609	251463748	50	6_25_19	481	0.172	exon	ENSRNOG00000020723,	+	A00511:73:H7CVKDSXX:3:1359:22896:8265,A00511:73:H7CVKDSXX:3:1410:31033:18881,A00511:73:H7CVKDSXX:3:1410:30852:24862,A00511:73:H7CVKDSXX:3:1418:5565:2174,A00511:73:H7CVKDSXX:3:1418:5222:2644,A00511:73:H7CVKDSXX:3:1438:7581:29778,A00511:73:H7CVKDSXX:3:1441:3134:24017,A00511:73:H7CVKDSXX:3:1466:18204:15264,A00511:73:H7CVKDSXX:3:1466:17155:18364,A00511:73:H7CVKDSXX:3:1503:24126:14967,A00511:73:H7CVKD…
1:253120469|253134791	1	253120469	253134791	4	1_1_1	30	0.211	exon	ENSRNOG00000018944,	-	A00511:73:H7CVKDSXX:3:2616:32732:9486,A00511:73:H7CVKDSXX:3:2616:32723:9533,A00511:73:H7CVKDSXX:3:2616:32796:10128,A00511:73:H7CVKDSXX:3:1255:32796:23688,
1:253120469|253148277	1	253120469	253148277	2	2_2_0	17	0.19	exon	ENSRNOG00000018944,	-	A00511:73:H7CVKDSXX:3:2130:29875:25488,A00511:73:H7CVKDSXX:3:2621:5746:14043,
1:253147925|253148277	1	253147925	253148277	11	6_6_0	31	0.415	exon	ENSRNOG00000018944,	-	A00511:73:H7CVKDSXX:3:1453:20853:29997,A00511:73:H7CVKDSXX:3:1453:20952:30201,A00511:73:H7CVKDSXX:3:1546:32651:33364,A00511:73:H7CVKDSXX:3:2438:19180:5431,A00511:73:H7CVKDSXX:3:1564:26937:27665,A00511:73:H7CVKDSXX:3:1564:25554:27993,A00511:73:H7CVKDSXX:3:2101:14931:7529,A00511:73:H7CVKDSXX:3:2449:20989:34115,A00511:73:H7CVKDSXX:3:2459:23194:19680,A00511:73:H7CVKDSXX:3:2459:23213:19680,A00511:73:H…
1:254700270|254708288	1	254700270	254708288	5	0_2_2	78	0.114	exon	ENSRNOG00000018718,	+	A00511:73:H7CVKDSXX:3:1408:28619:36808,A00511:73:H7CVKDSXX:3:1455:25654:26381,A00511:73:H7CVKDSXX:3:2408:30038:33849,A00511:73:H7CVKDSXX:3:2516:27073:31031,A00511:73:H7CVKDSXX:3:2516:26151:31375,
1:255636891|255637533	1	255636891	255637533	4	0_1_2	65	0.11	exon	ENSRNOG00000017938,	+	A00511:73:H7CVKDSXX:3:1361:6325:16861,A00511:73:H7CVKDSXX:3:1361:5385:19147,A00511:73:H7CVKDSXX:3:1119:13693:32784,A00511:73:H7CVKDSXX:3:2631:29270:19398,
1:255685048|255694514	1	255685048	255694514	11	5_6_1	92	0.193	exon	ENSRNOG00000020689,	-	A00511:73:H7CVKDSXX:3:1337:19325:19460,A00511:73:H7CVKDSXX:3:1439:1868:9768,A00511:73:H7CVKDSXX:3:2255:27398:13714,A00511:73:H7CVKDSXX:3:2257:20645:34961,A00511:73:H7CVKDSXX:3:2257:22164:36088,A00511:73:H7CVKDSXX:3:2310:8540:34131,A00511:73:H7CVKDSXX:3:2403:26413:11162,A00511:73:H7CVKDSXX:3:1263:8169:7654,A00511:73:H7CVKDSXX:3:2641:21667:18192,A00511:73:H7CVKDSXX:3:1423:28058:31422,A00511:73:H7CV…
1:255706980|255728514	1	255706980	255728514	10	3_4_0	117	0.146	exon	ENSRNOG00000020689,	-	A00511:73:H7CVKDSXX:3:1649:17879:5149,A00511:73:H7CVKDSXX:3:1649:18918:6511,A00511:73:H7CVKDSXX:3:2172:3784:30843,A00511:73:H7CVKDSXX:3:2172:4227:31485,A00511:73:H7CVKDSXX:3:1177:6958:5932,A00511:73:H7CVKDSXX:3:2459:26784:33223,A00511:73:H7CVKDSXX:3:1539:8160:27054,A00511:73:H7CVKDSXX:3:1266:15148:14105,A00511:73:H7CVKDSXX:3:1266:15121:14841,A00511:73:H7CVKDSXX:3:1266:15239:14857,
1:255706980|255764689	1	255706980	255764689	7	5_2_3	110	0.113	exon	ENSRNOG00000020689,	-	A00511:73:H7CVKDSXX:3:1352:4417:4100,A00511:73:H7CVKDSXX:3:2347:30120:12195,A00511:73:H7CVKDSXX:3:2347:30020:12743,A00511:73:H7CVKDSXX:3:1105:27136:32675,A00511:73:H7CVKDSXX:3:1314:21359:15624,A00511:73:H7CVKDSXX:3:1314:21450:19288,A00511:73:H7CVKDSXX:3:2657:28049:29997,
1:255727112|255764689	1	255727112	255764689	19	4_2_10	127	0.23	exon	ENSRNOG00000020689,	-	A00511:73:H7CVKDSXX:3:1504:32389:6355,A00511:73:H7CVKDSXX:3:2328:8467:22795,A00511:73:H7CVKDSXX:3:2337:12870:5087,A00511:73:H7CVKDSXX:3:1105:23375:3959,A00511:73:H7CVKDSXX:3:1156:21594:8860,A00511:73:H7CVKDSXX:3:1170:30056:22795,A00511:73:H7CVKDSXX:3:1235:13404:12179,A00511:73:H7CVKDSXX:3:1235:13386:12211,A00511:73:H7CVKDSXX:3:1275:29848:27007,A00511:73:H7CVKDSXX:3:1408:26874:8202,A00511:73:H7CVK…
1:257488392|257491755	1	257488392	257491755	5	0_1_2	67	0.13	exon	ENSRNOG00000013965,	-	A00511:73:H7CVKDSXX:3:2338:15655:20243,A00511:73:H7CVKDSXX:3:2647:29225:2253,A00511:73:H7CVKDSXX:3:1307:22770:11240,A00511:73:H7CVKDSXX:3:2528:8675:35681,A00511:73:H7CVKDSXX:3:2529:7509:1532,
1:259469136|259489683	1	259469136	259489683	6	2_2_0	99	0.108	intergenic_region	n/a	-	A00511:73:H7CVKDSXX:3:2231:3432:1642,A00511:73:H7CVKDSXX:3:2355:28194:5729,A00511:73:H7CVKDSXX:3:1246:8947:1485,A00511:73:H7CVKDSXX:3:1246:9028:1501,A00511:73:H7CVKDSXX:3:1246:9164:2080,A00511:73:H7CVKDSXX:3:1246:8901:2159,
1:259479327|259488326	1	259479327	259488326	7	3_1_3	128	0.099	intergenic_region	n/a	-	A00511:73:H7CVKDSXX:3:1651:29839:17440,A00511:73:H7CVKDSXX:3:1651:29487:17895,A00511:73:H7CVKDSXX:3:2456:19587:8265,A00511:73:H7CVKDSXX:3:2456:19090:8750,A00511:73:H7CVKDSXX:3:2559:20600:11365,A00511:73:H7CVKDSXX:3:2559:21341:14591,A00511:73:H7CVKDSXX:3:1159:1796:5541,
1:260791756|260801171	1	260791756	260801171	14	7_6_2	236	0.106	exon	ENSRNOG00000042679,	+	A00511:73:H7CVKDSXX:3:1340:18141:35790,A00511:73:H7CVKDSXX:3:1428:9317:13275,A00511:73:H7CVKDSXX:3:1428:9588:13401,A00511:73:H7CVKDSXX:3:1473:26603:3818,A00511:73:H7CVKDSXX:3:1642:16152:7983,A00511:73:H7CVKDSXX:3:2124:17969:33207,A00511:73:H7CVKDSXX:3:1204:24442:19711,A00511:73:H7CVKDSXX:3:1241:8585:25692,A00511:73:H7CVKDSXX:3:1241:6912:26897,A00511:73:H7CVKDSXX:3:1241:6370:27242,A00511:73:H7CVKD…
1:261347528|261350203	1	261347528	261350203	8	6_6_0	152	0.095	exon	ENSRNOG00000014675,	+	A00511:73:H7CVKDSXX:3:1350:27606:11193,A00511:73:H7CVKDSXX:3:1350:27046:11443,A00511:73:H7CVKDSXX:3:1461:22092:9251,A00511:73:H7CVKDSXX:3:1461:9055:20901,A00511:73:H7CVKDSXX:3:2370:23610:25441,A00511:73:H7CVKDSXX:3:1610:9046:29309,A00511:73:H7CVKDSXX:3:2113:28619:30984,A00511:73:H7CVKDSXX:3:1150:22128:35243,
1:263633065|263633397	1	263633065	263633397	3	2_1_0	18	0.25	exon	ENSRNOG00000050742,	-	A00511:73:H7CVKDSXX:3:2626:28818:10880,A00511:73:H7CVKDSXX:3:1539:17173:16360,A00511:73:H7CVKDSXX:3:2275:32687:8594,
1:265824627|265826058	1	265824627	265826058	5	4_3_2	31	0.244	exon	ENSRNOG00000018561,	+	A00511:73:H7CVKDSXX:3:2416:2636:27571,A00511:73:H7CVKDSXX:3:2434:21640:9878,A00511:73:H7CVKDSXX:3:2105:17752:2174,A00511:73:H7CVKDSXX:3:2137:16559:7373,A00511:73:H7CVKDSXX:3:2375:2103:20666,
1:266862576|266862851	1	266862576	266862851	2	2_1_0	21	0.16	intergenic_region	n/a	-	A00511:73:H7CVKDSXX:3:2426:9182:34303,A00511:73:H7CVKDSXX:3:2463:14904:26991,
1:278580846|278594581	1	278580846	278594581	15	5_8_3	184	0.14	exon	ENSRNOG00000017406,	+	A00511:73:H7CVKDSXX:3:1453:22896:16814,A00511:73:H7CVKDSXX:3:2256:17996:16532,A00511:73:H7CVKDSXX:3:2417:4915:18803,A00511:73:H7CVKDSXX:3:2417:4743:19163,A00511:73:H7CVKDSXX:3:1578:30816:32910,A00511:73:H7CVKDSXX:3:1659:32235:8907,A00511:73:H7CVKDSXX:3:1666:4544:30217,A00511:73:H7CVKDSXX:3:2132:2446:35446,A00511:73:H7CVKDSXX:3:2136:20618:3818,A00511:73:H7CVKDSXX:3:2136:19072:11224,A00511:73:H7CVK…
1:278580846|278620822	1	278580846	278620822	9	5_6_1	118	0.132	exon	ENSRNOG00000017406,	+	A00511:73:H7CVKDSXX:3:1524:10022:19069,A00511:73:H7CVKDSXX:3:1621:1651:25457,A00511:73:H7CVKDSXX:3:2132:7826:22498,A00511:73:H7CVKDSXX:3:2132:7762:22514,A00511:73:H7CVKDSXX:3:2132:7753:31861,A00511:73:H7CVKDSXX:3:2174:17616:10739,A00511:73:H7CVKDSXX:3:1277:9498:8954,A00511:73:H7CVKDSXX:3:2450:7536:27352,A00511:73:H7CVKDSXX:3:2454:13069:25817,
1:278698312|278749829	1	278698312	278749829	8	3_2_3	145	0.099	exon	ENSRNOG00000017406,	+	A00511:73:H7CVKDSXX:3:1431:6117:27085,A00511:73:H7CVKDSXX:3:1504:29026:31250,A00511:73:H7CVKDSXX:3:1504:26937:31735,A00511:73:H7CVKDSXX:3:2217:22878:28902,A00511:73:H7CVKDSXX:3:2217:22779:29042,A00511:73:H7CVKDSXX:3:1625:16197:10567,A00511:73:H7CVKDSXX:3:1139:7554:9220,A00511:73:H7CVKDSXX:3:1227:4381:7921,
10:4624614|4629886	10	4624614	4629886	48	24_12_13	167	0.365	exon	ENSRNOG00000002452,	+	A00511:73:H7CVKDSXX:3:1346:19370:19413,A00511:73:H7CVKDSXX:3:1427:5177:18035,A00511:73:H7CVKDSXX:3:1438:3712:19163,A00511:73:H7CVKDSXX:3:1438:3730:19225,A00511:73:H7CVKDSXX:3:1475:11315:34366,A00511:73:H7CVKDSXX:3:1502:29243:8296,A00511:73:H7CVKDSXX:3:1502:29324:8406,A00511:73:H7CVKDSXX:3:2218:8477:3991,A00511:73:H7CVKDSXX:3:2218:10963:8985,A00511:73:H7CVKDSXX:3:2227:10402:33379,A00511:73:H7CVKDS…
10:5049168|5130612	10	5049168	5130612	8	3_3_0	86	0.157	exon	ENSRNOG00000057378,	-	A00511:73:H7CVKDSXX:3:1343:14064:14137,A00511:73:H7CVKDSXX:3:1413:31693:26569,A00511:73:H7CVKDSXX:3:2344:11912:17581,A00511:73:H7CVKDSXX:3:2344:13847:21402,A00511:73:H7CVKDSXX:3:2344:13557:21997,A00511:73:H7CVKDSXX:3:1149:26250:35055,A00511:73:H7CVKDSXX:3:1306:29631:14231,A00511:73:H7CVKDSXX:3:2554:2401:1172,
10:5105902|5130612	10	5105902	5130612	7	2_2_1	96	0.127	exon	ENSRNOG00000057378,	-	A00511:73:H7CVKDSXX:3:2406:32443:23766,A00511:73:H7CVKDSXX:3:2406:32416:23782,A00511:73:H7CVKDSXX:3:1675:32479:7576,A00511:73:H7CVKDSXX:3:2652:15338:15718,A00511:73:H7CVKDSXX:3:2652:14796:16971,A00511:73:H7CVKDSXX:3:2370:12346:36495,A00511:73:H7CVKDSXX:3:2371:5321:8797,
10:15358869|15376292	10	15358869	15376292	14	6_10_5	223	0.112	exon	ENSRNOG00000032152,	-	A00511:73:H7CVKDSXX:3:1375:31593:30154,A00511:73:H7CVKDSXX:3:1461:27670:9737,A00511:73:H7CVKDSXX:3:1461:27118:9878,A00511:73:H7CVKDSXX:3:1463:2853:2112,A00511:73:H7CVKDSXX:3:2375:31611:24768,A00511:73:H7CVKDSXX:3:2442:9064:30812,A00511:73:H7CVKDSXX:3:2171:8847:1939,A00511:73:H7CVKDSXX:3:1125:8269:25488,A00511:73:H7CVKDSXX:3:1220:29026:26522,A00511:73:H7CVKDSXX:3:1264:27462:12540,A00511:73:H7CVKDS…
10:16724062|16730140	10	16724062	16730140	92	40_38_0	325	0.361	exon	ENSRNOG00000020769,	-	A00511:73:H7CVKDSXX:3:1342:5828:17973,A00511:73:H7CVKDSXX:3:1345:30409:9878,A00511:73:H7CVKDSXX:3:1345:30346:9956,A00511:73:H7CVKDSXX:3:1350:23330:36260,A00511:73:H7CVKDSXX:3:1371:25165:28166,A00511:73:H7CVKDSXX:3:1420:10267:16297,A00511:73:H7CVKDSXX:3:1420:10285:16329,A00511:73:H7CVKDSXX:3:1435:19298:33191,A00511:73:H7CVKDSXX:3:1439:27823:19993,A00511:73:H7CVKDSXX:3:1449:11379:7701,A00511:73:H7C…
10:16769713|16774652	10	16769713	16774652	6	4_4_0	83	0.126	exon	ENSRNOG00000003269,	-	A00511:73:H7CVKDSXX:3:1408:31222:32581,A00511:73:H7CVKDSXX:3:1533:21603:17801,A00511:73:H7CVKDSXX:3:1533:21603:17832,A00511:73:H7CVKDSXX:3:1533:20844:19147,A00511:73:H7CVKDSXX:3:2215:18837:6872,A00511:73:H7CVKDSXX:3:2476:20907:36072,
10:18238462|18258433	10	18238462	18258433	2	2_0_2	29	0.121	exon	ENSRNOG00000005042,	-	A00511:73:H7CVKDSXX:3:1251:4562:36667,A00511:73:H7CVKDSXX:3:2668:6433:23970,
10:20741182|20746474	10	20741182	20746474	11	5_5_0	94	0.19	exon	ENSRNOG00000008065,	-	A00511:73:H7CVKDSXX:3:1471:21323:29215,A00511:73:H7CVKDSXX:3:1478:28113:34366,A00511:73:H7CVKDSXX:3:2230:23782:34757,A00511:73:H7CVKDSXX:3:1564:17192:22936,A00511:73:H7CVKDSXX:3:1621:5954:15123,A00511:73:H7CVKDSXX:3:1128:30960:28995,A00511:73:H7CVKDSXX:3:1128:30445:29324,A00511:73:H7CVKDSXX:3:1128:31485:29528,A00511:73:H7CVKDSXX:3:2452:30454:12399,A00511:73:H7CVKDSXX:3:2458:22987:7827,A00511:73:H…
10:29318809|29319752	10	29318809	29319752	36	18_20_0	261	0.216	exon	ENSRNOG00000003936,	+	A00511:73:H7CVKDSXX:3:1349:9851:15233,A00511:73:H7CVKDSXX:3:1368:28592:12085,A00511:73:H7CVKDSXX:3:1434:8883:1313,A00511:73:H7CVKDSXX:3:1434:8775:5979,A00511:73:H7CVKDSXX:3:1449:18918:33129,A00511:73:H7CVKDSXX:3:1551:21884:32847,A00511:73:H7CVKDSXX:3:2224:24795:3286,A00511:73:H7CVKDSXX:3:2278:25617:3145,A00511:73:H7CVKDSXX:3:2317:15383:25379,A00511:73:H7CVKDSXX:3:2317:15031:25676,A00511:73:H7CVKD…
10:30980709|30993573	10	30980709	30993573	9	5_3_2	27	0.4	exon	ENSRNOG00000005406,	+	A00511:73:H7CVKDSXX:3:1658:6307:35712,A00511:73:H7CVKDSXX:3:1658:6451:35806,A00511:73:H7CVKDSXX:3:2204:22498:33473,A00511:73:H7CVKDSXX:3:1177:26874:26522,A00511:73:H7CVKDSXX:3:1221:25934:24298,A00511:73:H7CVKDSXX:3:1328:16107:8813,A00511:73:H7CVKDSXX:3:1328:18945:16517,A00511:73:H7CVKDSXX:3:1424:23005:27273,A00511:73:H7CVKDSXX:3:2511:3965:2253,
10:48188215|48200848	10	48188215	48200848	8	3_1_6	104	0.133	exon	ENSRNOG00000002899,	-	A00511:73:H7CVKDSXX:3:1575:13395:20995,A00511:73:H7CVKDSXX:3:2159:10438:32377,A00511:73:H7CVKDSXX:3:2159:13919:36151,A00511:73:H7CVKDSXX:3:1121:25446:30906,A00511:73:H7CVKDSXX:3:1232:13774:15515,A00511:73:H7CVKDSXX:3:2228:29523:8782,A00511:73:H7CVKDSXX:3:2228:29984:9768,A00511:73:H7CVKDSXX:3:1268:4300:27258,
10:48460656|48470732	10	48460656	48470732	3	1_2_2	44	0.12	exon	ENSRNOG00000002903,	+	A00511:73:H7CVKDSXX:3:2330:15013:15060,A00511:73:H7CVKDSXX:3:2631:2320:3787,A00511:73:H7CVKDSXX:3:1506:2338:17378,
10:57634023|57634588	10	57634023	57634588	8	5_6_0	63	0.203	exon	ENSRNOG00000007054,	-	A00511:73:H7CVKDSXX:3:2337:9851:7780,A00511:73:H7CVKDSXX:3:2168:2871:36746,A00511:73:H7CVKDSXX:3:2202:22589:26365,A00511:73:H7CVKDSXX:3:2203:23511:1814,A00511:73:H7CVKDSXX:3:2205:31485:18098,A00511:73:H7CVKDSXX:3:2574:12264:20697,A00511:73:H7CVKDSXX:3:2627:20202:11271,A00511:73:H7CVKDSXX:3:2610:22399:21371,
10:61882916|61885796	10	61882916	61885796	12	8_10_1	172	0.122	exon	ENSRNOG00000003041,	+	A00511:73:H7CVKDSXX:3:1357:25880:6136,A00511:73:H7CVKDSXX:3:1367:7437:11021,A00511:73:H7CVKDSXX:3:1546:32081:35540,A00511:73:H7CVKDSXX:3:2323:31114:26287,A00511:73:H7CVKDSXX:3:1650:20211:12007,A00511:73:H7CVKDSXX:3:1666:10077:4257,A00511:73:H7CVKDSXX:3:1112:18864:25207,A00511:73:H7CVKDSXX:3:1126:14000:24612,A00511:73:H7CVKDSXX:3:2548:24614:14372,A00511:73:H7CVKDSXX:3:2644:16821:28338,A00511:73:H7…
10:62223768|62224929	10	62223768	62224929	3	2_1_0	50	0.107	exon	ENSRNOG00000026783,	+	A00511:73:H7CVKDSXX:3:1249:26060:9486,A00511:73:H7CVKDSXX:3:2569:17815:25426,A00511:73:H7CVKDSXX:3:2676:23041:11929,
10:62623758|62664462	10	62623758	62664462	49	28_25_0	35	0.737	intergenic_region	n/a	-	A00511:73:H7CVKDSXX:3:1352:8332:22153,A00511:73:H7CVKDSXX:3:1373:23836:11428,A00511:73:H7CVKDSXX:3:1448:26133:13777,A00511:73:H7CVKDSXX:3:1448:25075:15577,A00511:73:H7CVKDSXX:3:1502:7256:2754,A00511:73:H7CVKDSXX:3:1514:1669:33880,A00511:73:H7CVKDSXX:3:1541:11125:5729,A00511:73:H7CVKDSXX:3:1541:11116:5901,A00511:73:H7CVKDSXX:3:1541:10972:6120,A00511:73:H7CVKDSXX:3:2327:7997:24205,A00511:73:H7CVKDS…
10:67497682|67503048	10	67497682	67503048	3	1_2_1	28	0.176	exon	ENSRNOG00000037148,	+	A00511:73:H7CVKDSXX:3:1523:22833:29105,A00511:73:H7CVKDSXX:3:1569:16315:5321,A00511:73:H7CVKDSXX:3:1569:16541:5400,
10:67705142|67723745	10	67705142	67723745	8	3_2_2	153	0.095	exon	ENSRNOG00000005515,	+	A00511:73:H7CVKDSXX:3:2272:3640:6230,A00511:73:H7CVKDSXX:3:2143:14027:15421,A00511:73:H7CVKDSXX:3:1267:15456:17487,A00511:73:H7CVKDSXX:3:1267:14841:18646,A00511:73:H7CVKDSXX:3:2548:10059:35822,A00511:73:H7CVKDSXX:3:2551:9281:22701,A00511:73:H7CVKDSXX:3:2551:8874:23156,A00511:73:H7CVKDSXX:3:2551:8223:23625,
10:67965487|67982051	10	67965487	67982051	4	2_2_0	29	0.216	exon	ENSRNOG00000003276,	-	A00511:73:H7CVKDSXX:3:1148:6379:5431,A00511:73:H7CVKDSXX:3:2624:17806:22999,A00511:73:H7CVKDSXX:3:1570:17327:21230,A00511:73:H7CVKDSXX:3:2624:18105:23234,
10:71515700|71519615	10	71515700	71519615	15	5_10_4	124	0.195	intergenic_region	n/a	+	A00511:73:H7CVKDSXX:3:1422:12319:11616,A00511:73:H7CVKDSXX:3:1513:18765:1579,A00511:73:H7CVKDSXX:3:2214:23267:11443,A00511:73:H7CVKDSXX:3:1608:26910:25207,A00511:73:H7CVKDSXX:3:1633:5367:5682,A00511:73:H7CVKDSXX:3:2122:20211:15984,A00511:73:H7CVKDSXX:3:2131:18285:26522,A00511:73:H7CVKDSXX:3:1122:22987:17566,A00511:73:H7CVKDSXX:3:2663:19407:36010,A00511:73:H7CVKDSXX:3:1364:4661:30671,A00511:73:H7C…
10:72369079|72371838	10	72369079	72371838	11	4_6_6	127	0.148	exon	ENSRNOG00000027711,	-	A00511:73:H7CVKDSXX:3:1350:8422:36088,A00511:73:H7CVKDSXX:3:1536:14009:16078,A00511:73:H7CVKDSXX:3:2272:18900:34319,A00511:73:H7CVKDSXX:3:2157:15347:20494,A00511:73:H7CVKDSXX:3:1253:8034:14309,A00511:73:H7CVKDSXX:3:1257:21450:29716,A00511:73:H7CVKDSXX:3:1257:21938:30342,A00511:73:H7CVKDSXX:3:1302:12943:22999,A00511:73:H7CVKDSXX:3:1302:9941:23719,A00511:73:H7CVKDSXX:3:2465:10845:36182,A00511:73:H7…
10:72852742|73038307	10	72852742	73038307	4	1_2_0	79	0.092	intron	Rattus_norvegicus_newGene_101249,	+	A00511:73:H7CVKDSXX:3:1615:17707:35603,A00511:73:H7CVKDSXX:3:1615:17409:35900,A00511:73:H7CVKDSXX:3:2562:22200:14074,A00511:73:H7CVKDSXX:3:2666:14452:11678,
10:73854212|73857079	10	73854212	73857079	9	3_2_7	171	0.095	exon	ENSRNOG00000003919,	-	A00511:73:H7CVKDSXX:3:1351:12436:18302,A00511:73:H7CVKDSXX:3:1535:11442:15734,A00511:73:H7CVKDSXX:3:2337:13765:29935,A00511:73:H7CVKDSXX:3:2428:29568:22357,A00511:73:H7CVKDSXX:3:2437:2311:28040,A00511:73:H7CVKDSXX:3:1301:28754:1063,A00511:73:H7CVKDSXX:3:1376:23674:23766,A00511:73:H7CVKDSXX:3:2436:25509:3521,A00511:73:H7CVKDSXX:3:2131:13684:30264,
10:73980841|73985026	10	73980841	73985026	5	1_3_2	69	0.127	exon	ENSRNOG00000003967,	-	A00511:73:H7CVKDSXX:3:2105:17960:28119,A00511:73:H7CVKDSXX:3:1213:21612:31657,A00511:73:H7CVKDSXX:3:1213:20943:32597,A00511:73:H7CVKDSXX:3:1252:22444:27430,A00511:73:H7CVKDSXX:3:1305:20889:17159,
10:78073435|78117900	10	78073435	78117900	5	2_2_0	96	0.094	exon	ENSRNOG00000032768,	-	A00511:73:H7CVKDSXX:3:1340:5222:13228,A00511:73:H7CVKDSXX:3:2340:5321:11898,A00511:73:H7CVKDSXX:3:1642:18774:22670,A00511:73:H7CVKDSXX:3:1642:18412:23829,A00511:73:H7CVKDSXX:3:2643:19913:31876,
10:80968085|81004971	10	80968085	81004971	10	5_3_0	98	0.169	intron	ENSRNOG00000002626,	+	A00511:73:H7CVKDSXX:3:2232:3649:31140,A00511:73:H7CVKDSXX:3:2232:3531:31156,A00511:73:H7CVKDSXX:3:1638:28782:2331,A00511:73:H7CVKDSXX:3:1646:4915:11443,A00511:73:H7CVKDSXX:3:1232:3504:25441,A00511:73:H7CVKDSXX:3:2242:10312:6699,A00511:73:H7CVKDSXX:3:1668:18738:12085,A00511:73:H7CVKDSXX:3:1168:28854:2926,A00511:73:H7CVKDSXX:3:1168:28980:4272,A00511:73:H7CVKDSXX:3:1328:15076:22874,
10:83556702|83562183	10	83556702	83562183	4	3_1_0	33	0.195	intergenic_region	n/a	+	A00511:73:H7CVKDSXX:3:2635:18701:34757,A00511:73:H7CVKDSXX:3:2316:16215:33646,A00511:73:H7CVKDSXX:3:2318:17743:18599,A00511:73:H7CVKDSXX:3:1161:26042:1658,
10:85169572|85172858	10	85169572	85172858	10	4_6_0	184	0.098	exon	ENSRNOG00000023095,	-	A00511:73:H7CVKDSXX:3:1619:20121:32174,A00511:73:H7CVKDSXX:3:2106:22724:14231,A00511:73:H7CVKDSXX:3:2120:1931:4272,A00511:73:H7CVKDSXX:3:1239:13241:21731,A00511:73:H7CVKDSXX:3:1544:26440:12712,A00511:73:H7CVKDSXX:3:1544:26666:14418,A00511:73:H7CVKDSXX:3:1544:28438:19053,A00511:73:H7CVKDSXX:3:1130:27877:11725,A00511:73:H7CVKDSXX:3:1130:25310:14575,A00511:73:H7CVKDSXX:3:1130:26087:14575,
10:86175962|86195240	10	86175962	86195240	16	10_6_3	252	0.113	exon	ENSRNOG00000006000,	+	A00511:73:H7CVKDSXX:3:1446:4146:9674,A00511:73:H7CVKDSXX:3:1509:8205:30733,A00511:73:H7CVKDSXX:3:2330:15329:11036,A00511:73:H7CVKDSXX:3:1631:17833:25332,A00511:73:H7CVKDSXX:3:1672:27697:34710,A00511:73:H7CVKDSXX:3:2174:18665:4726,A00511:73:H7CVKDSXX:3:1121:14760:3223,A00511:73:H7CVKDSXX:3:1121:16866:3991,A00511:73:H7CVKDSXX:3:1203:1362:32534,A00511:73:H7CVKDSXX:3:1203:1488:33379,A00511:73:H7CVKDS…
10:86222510|86227004	10	86222510	86227004	20	8_9_5	107	0.272	intergenic_region	n/a	+	A00511:73:H7CVKDSXX:3:1343:11252:29027,A00511:73:H7CVKDSXX:3:1355:15076:23156,A00511:73:H7CVKDSXX:3:2213:23086:24095,A00511:73:H7CVKDSXX:3:2254:19018:33395,A00511:73:H7CVKDSXX:3:2322:23104:27352,A00511:73:H7CVKDSXX:3:2372:14823:34053,A00511:73:H7CVKDSXX:3:2372:14832:34068,A00511:73:H7CVKDSXX:3:2373:16532:4006,A00511:73:H7CVKDSXX:3:1574:10809:17801,A00511:73:H7CVKDSXX:3:2159:1154:3333,A00511:73:H7…
10:89036545|89074755	10	89036545	89074755	5	5_5_0	27	0.27	intergenic_region	n/a	+	A00511:73:H7CVKDSXX:3:1345:10167:6198,A00511:73:H7CVKDSXX:3:2240:17011:4648,A00511:73:H7CVKDSXX:3:2166:10465:30953,A00511:73:H7CVKDSXX:3:1105:29071:13479,A00511:73:H7CVKDSXX:3:2658:8657:28166,
10:92474821|92476192	10	92474821	92476192	50	26_28_0	306	0.246	intergenic_region	n/a	-	A00511:73:H7CVKDSXX:3:1424:7717:10535,A00511:73:H7CVKDSXX:3:1426:6307:30921,A00511:73:H7CVKDSXX:3:1446:5864:30091,A00511:73:H7CVKDSXX:3:1446:6560:30514,A00511:73:H7CVKDSXX:3:1464:25201:30483,A00511:73:H7CVKDSXX:3:1513:19063:20447,A00511:73:H7CVKDSXX:3:1513:19253:22404,A00511:73:H7CVKDSXX:3:1549:14136:34522,A00511:73:H7CVKDSXX:3:2225:27100:25222,A00511:73:H7CVKDSXX:3:2229:32497:29528,A00511:73:H7C…
10:94083626|94187819	10	94083626	94187819	62	27_20_13	4	0.969	intergenic_region	n/a	+	A00511:73:H7CVKDSXX:3:1334:14823:8844,A00511:73:H7CVKDSXX:3:1338:20835:21512,A00511:73:H7CVKDSXX:3:1338:20383:31344,A00511:73:H7CVKDSXX:3:1341:11541:16250,A00511:73:H7CVKDSXX:3:1349:22191:26146,A00511:73:H7CVKDSXX:3:1349:19940:28948,A00511:73:H7CVKDSXX:3:1352:11460:21621,A00511:73:H7CVKDSXX:3:1416:7220:26240,A00511:73:H7CVKDSXX:3:1423:21323:3787,A00511:73:H7CVKDSXX:3:1431:10601:34037,A00511:73:H7…
10:94615617|94617077	10	94615617	94617077	28	19_14_7	393	0.125	exon	ENSRNOG00000012864,	-	A00511:73:H7CVKDSXX:3:1354:30563:30373,A00511:73:H7CVKDSXX:3:1427:5285:19977,A00511:73:H7CVKDSXX:3:1509:11785:15107,A00511:73:H7CVKDSXX:3:1539:2112:11819,A00511:73:H7CVKDSXX:3:2354:31448:20415,A00511:73:H7CVKDSXX:3:2416:32850:29105,A00511:73:H7CVKDSXX:3:2423:16712:26553,A00511:73:H7CVKDSXX:3:2425:19253:10034,A00511:73:H7CVKDSXX:3:2427:4354:30608,A00511:73:H7CVKDSXX:3:1618:20302:30733,A00511:73:H7…
10:96672236|96679543	10	96672236	96679543	27	15_16_4	87	0.383	exon	ENSRNOG00000024557,	+	A00511:73:H7CVKDSXX:3:1366:30671:4476,A00511:73:H7CVKDSXX:3:1372:23321:3145,A00511:73:H7CVKDSXX:3:1459:4399:9017,A00511:73:H7CVKDSXX:3:1502:25834:34053,A00511:73:H7CVKDSXX:3:1508:4237:23641,A00511:73:H7CVKDSXX:3:1523:31087:33661,A00511:73:H7CVKDSXX:3:2214:7509:20134,A00511:73:H7CVKDSXX:3:2214:8730:23406,A00511:73:H7CVKDSXX:3:2246:12879:10050,A00511:73:H7CVKDSXX:3:2262:17282:22842,A00511:73:H7CVKD…
10:104956981|104999940	10	104956981	104999940	2	2_2_0	0	1	intergenic_region	n/a	+	A00511:73:H7CVKDSXX:3:2206:18783:17206,A00511:73:H7CVKDSXX:3:2632:1344:20760,
10:106673704|106699402	10	106673704	106699402	14	8_0_9	112	0.2	intergenic_region	n/a	+	A00511:73:H7CVKDSXX:3:1426:2374:29653,A00511:73:H7CVKDSXX:3:1454:1488:25551,A00511:73:H7CVKDSXX:3:2247:25988:9111,A00511:73:H7CVKDSXX:3:2275:5122:13495,A00511:73:H7CVKDSXX:3:2369:13503:16454,A00511:73:H7CVKDSXX:3:1627:6569:25708,A00511:73:H7CVKDSXX:3:2108:2166:27258,A00511:73:H7CVKDSXX:3:2163:23918:17644,A00511:73:H7CVKDSXX:3:1120:32723:16360,A00511:73:H7CVKDSXX:3:1122:25012:28682,A00511:73:H7CVK…
10:110101466|110101880	10	110101466	110101880	7	6_6_0	71	0.165	intergenic_region	n/a	-	A00511:73:H7CVKDSXX:3:2438:25509:4993,A00511:73:H7CVKDSXX:3:2438:25138:5228,A00511:73:H7CVKDSXX:3:1641:25762:24064,A00511:73:H7CVKDSXX:3:2155:5520:26146,A00511:73:H7CVKDSXX:3:1121:32271:35368,A00511:73:H7CVKDSXX:3:1147:31557:10081,A00511:73:H7CVKDSXX:3:2617:23330:25801,
10:110680099|110690679	10	110680099	110690679	63	11_16_32	731	0.147	exon	ENSRNOG00000036658,	+	A00511:73:H7CVKDSXX:3:1352:18620:6652,A00511:73:H7CVKDSXX:3:1369:15727:21872,A00511:73:H7CVKDSXX:3:1370:13132:1971,A00511:73:H7CVKDSXX:3:1439:25672:35336,A00511:73:H7CVKDSXX:3:1466:27706:13996,A00511:73:H7CVKDSXX:3:2251:21341:16752,A00511:73:H7CVKDSXX:3:2304:11894:35086,A00511:73:H7CVKDSXX:3:2338:2772:24580,A00511:73:H7CVKDSXX:3:2418:7536:8406,A00511:73:H7CVKDSXX:3:2440:23194:6903,A00511:73:H7CVK…
11:10020678|10022991	11	10020678	10022991	72	29_32_8	214	0.402	exon	ENSRNOG00000029614,	+	A00511:73:H7CVKDSXX:3:1336:19831:36871,A00511:73:H7CVKDSXX:3:1355:25328:28416,A00511:73:H7CVKDSXX:3:1355:25843:34162,A00511:73:H7CVKDSXX:3:1368:24713:34147,A00511:73:H7CVKDSXX:3:1368:24704:34194,A00511:73:H7CVKDSXX:3:1372:4743:35603,A00511:73:H7CVKDSXX:3:1431:7075:22952,A00511:73:H7CVKDSXX:3:1477:26937:19648,A00511:73:H7CVKDSXX:3:1477:26955:19648,A00511:73:H7CVKDSXX:3:1506:15248:9799,A00511:73:H7…
11:14700873|14721315	11	14700873	14721315	9	4_2_4	60	0.231	exon	ENSRNOG00000001585,	-	A00511:73:H7CVKDSXX:3:1439:26946:22639,A00511:73:H7CVKDSXX:3:1553:2193:13620,A00511:73:H7CVKDSXX:3:2439:30752:35837,A00511:73:H7CVKDSXX:3:1561:7627:36965,A00511:73:H7CVKDSXX:3:1562:6705:18771,A00511:73:H7CVKDSXX:3:1617:12518:3756,A00511:73:H7CVKDSXX:3:1625:10601:28776,A00511:73:H7CVKDSXX:3:2161:23710:34914,A00511:73:H7CVKDSXX:3:2161:23637:35070,
11:24262974|24290239	11	24262974	24290239	11	3_4_0	201	0.099	intergenic_region	n/a	-	A00511:73:H7CVKDSXX:3:1358:23493:12555,A00511:73:H7CVKDSXX:3:1474:18728:30608,A00511:73:H7CVKDSXX:3:1517:3667:18490,A00511:73:H7CVKDSXX:3:2263:1823:33489,A00511:73:H7CVKDSXX:3:2373:3784:29904,A00511:73:H7CVKDSXX:3:2373:4038:29935,A00511:73:H7CVKDSXX:3:2433:17689:22044,A00511:73:H7CVKDSXX:3:1158:6958:11193,A00511:73:H7CVKDSXX:3:2625:26223:8171,A00511:73:H7CVKDSXX:3:2625:28926:12853,A00511:73:H7CVK…
11:29967593|29992834	11	29967593	29992834	11	5_3_3	62	0.262	exon	ENSRNOG00000021569,	-	A00511:73:H7CVKDSXX:3:1442:17318:23625,A00511:73:H7CVKDSXX:3:2317:4381:32941,A00511:73:H7CVKDSXX:3:2317:4426:32957,A00511:73:H7CVKDSXX:3:2337:6361:1078,A00511:73:H7CVKDSXX:3:2353:1154:25379,A00511:73:H7CVKDSXX:3:2353:1868:26428,A00511:73:H7CVKDSXX:3:1170:3016:17519,A00511:73:H7CVKDSXX:3:1170:3604:17785,A00511:73:H7CVKDSXX:3:1170:3061:17942,A00511:73:H7CVKDSXX:3:2659:17888:34945,A00511:73:H7CVKDSX…
11:34495233|34500943	11	34495233	34500943	42	17_19_0	134	0.385	exon	ENSRNOG00000001686,	-	A00511:73:H7CVKDSXX:3:1364:10267:35900,A00511:73:H7CVKDSXX:3:1439:10465:33739,A00511:73:H7CVKDSXX:3:1509:19117:8735,A00511:73:H7CVKDSXX:3:1544:2781:26537,A00511:73:H7CVKDSXX:3:1544:2745:26631,A00511:73:H7CVKDSXX:3:2213:14488:15499,A00511:73:H7CVKDSXX:3:2245:8838:17331,A00511:73:H7CVKDSXX:3:2304:9344:5306,A00511:73:H7CVKDSXX:3:2311:12536:24956,A00511:73:H7CVKDSXX:3:2311:17183:32910,A00511:73:H7CVK…
11:34611539|34614139	11	34611539	34614139	53	27_18_16	483	0.18	intron	ENSRNOG00000001682,	+	A00511:73:H7CVKDSXX:3:1336:3875:9330,A00511:73:H7CVKDSXX:3:1354:18683:21856,A00511:73:H7CVKDSXX:3:1374:3992:17174,A00511:73:H7CVKDSXX:3:2216:25147:18709,A00511:73:H7CVKDSXX:3:2216:20989:20588,A00511:73:H7CVKDSXX:3:2220:30445:24565,A00511:73:H7CVKDSXX:3:2253:27371:20932,A00511:73:H7CVKDSXX:3:2257:9091:17456,A00511:73:H7CVKDSXX:3:2257:9046:17628,A00511:73:H7CVKDSXX:3:2312:14841:5337,A00511:73:H7CVK…
11:34612627|34614139	11	34612627	34614139	143	61_35_24	669	0.299	exon	ENSRNOG00000001682,	+	A00511:73:H7CVKDSXX:3:1334:25554:34381,A00511:73:H7CVKDSXX:3:1344:10511:1908,A00511:73:H7CVKDSXX:3:1344:11107:2096,A00511:73:H7CVKDSXX:3:1351:31566:34303,A00511:73:H7CVKDSXX:3:1355:7591:15389,A00511:73:H7CVKDSXX:3:1361:22733:22326,A00511:73:H7CVKDSXX:3:1409:14235:24674,A00511:73:H7CVKDSXX:3:1417:2528:17112,A00511:73:H7CVKDSXX:3:1461:14217:34914,A00511:73:H7CVKDSXX:3:1467:3007:11741,A00511:73:H7CV…
11:34861207|34879143	11	34861207	34879143	24	9_8_8	133	0.265	intergenic_region	n/a	+	A00511:73:H7CVKDSXX:3:1419:14118:3615,A00511:73:H7CVKDSXX:3:1419:15067:4351,A00511:73:H7CVKDSXX:3:1419:14362:4883,A00511:73:H7CVKDSXX:3:2226:4119:6840,A00511:73:H7CVKDSXX:3:2227:18222:24972,A00511:73:H7CVKDSXX:3:1632:21757:30874,A00511:73:H7CVKDSXX:3:1649:27615:7138,A00511:73:H7CVKDSXX:3:1657:12970:12305,A00511:73:H7CVKDSXX:3:2158:7482:34710,A00511:73:H7CVKDSXX:3:1218:7003:9361,A00511:73:H7CVKDSX…
11:37123494|37132531	11	37123494	37132531	7	5_6_0	44	0.241	exon	ENSRNOG00000027992,	-	A00511:73:H7CVKDSXX:3:1376:32741:31829,A00511:73:H7CVKDSXX:3:1403:31159:14747,A00511:73:H7CVKDSXX:3:1403:30201:14904,A00511:73:H7CVKDSXX:3:2320:15293:12508,A00511:73:H7CVKDSXX:3:2128:17743:6574,A00511:73:H7CVKDSXX:3:1149:32398:17049,A00511:73:H7CVKDSXX:3:2539:23918:19554,
11:37459699|37475255	11	37459699	37475255	89	41_40_0	130	0.578	exon	Rattus_norvegicus_newGene_105979,	-	A00511:73:H7CVKDSXX:3:1344:15067:11209,A00511:73:H7CVKDSXX:3:1345:26395:28667,A00511:73:H7CVKDSXX:3:1345:29008:36667,A00511:73:H7CVKDSXX:3:1352:21522:28025,A00511:73:H7CVKDSXX:3:1357:29875:29528,A00511:73:H7CVKDSXX:3:1374:20817:17722,A00511:73:H7CVKDSXX:3:1378:12120:12555,A00511:73:H7CVKDSXX:3:1409:13169:16532,A00511:73:H7CVKDSXX:3:1436:22842:16250,A00511:73:H7CVKDSXX:3:1463:26295:26647,A00511:73…
11:45492229|45497839	11	45492229	45497839	3	2_2_0	26	0.188	exon	ENSRNOG00000001640,	-	A00511:73:H7CVKDSXX:3:1404:13955:34522,A00511:73:H7CVKDSXX:3:2215:8124:4507,A00511:73:H7CVKDSXX:3:2643:22381:14168,
11:47165426|47169764	11	47165426	47169764	4	2_2_0	45	0.151	exon	ENSRNOG00000001609,	+	A00511:73:H7CVKDSXX:3:2418:18222:16203,A00511:73:H7CVKDSXX:3:2429:26711:13839,A00511:73:H7CVKDSXX:3:2429:26332:15405,A00511:73:H7CVKDSXX:3:1319:20790:24940,
11:61121301|61122547	11	61121301	61122547	12	8_7_0	99	0.195	exon	ENSRNOG00000002041,	+	A00511:73:H7CVKDSXX:3:1516:26811:5055,A00511:73:H7CVKDSXX:3:1516:28230:5697,A00511:73:H7CVKDSXX:3:2308:3911:19789,A00511:73:H7CVKDSXX:3:2403:23845:29763,A00511:73:H7CVKDSXX:3:2418:20039:24424,A00511:73:H7CVKDSXX:3:1112:27796:21480,A00511:73:H7CVKDSXX:3:1112:28203:26193,A00511:73:H7CVKDSXX:3:1237:2220:23062,A00511:73:H7CVKDSXX:3:1254:2989:7952,A00511:73:H7CVKDSXX:3:1328:14353:26318,A00511:73:H7CVK…
11:61450400|61475868	11	61450400	61475868	2	1_2_1	38	0.095	exon	ENSRNOG00000027756,	-	A00511:73:H7CVKDSXX:3:2235:5584:34366,A00511:73:H7CVKDSXX:3:2561:27787:36714,
11:70570466|70585055	11	70570466	70585055	40	22_12_10	277	0.224	exon	ENSRNOG00000001789,	-	A00511:73:H7CVKDSXX:3:1373:7428:35399,A00511:73:H7CVKDSXX:3:1409:18141:31782,A00511:73:H7CVKDSXX:3:1431:11044:16736,A00511:73:H7CVKDSXX:3:1431:11822:22498,A00511:73:H7CVKDSXX:3:1431:11424:23782,A00511:73:H7CVKDSXX:3:1431:10926:23860,A00511:73:H7CVKDSXX:3:1536:3956:8155,A00511:73:H7CVKDSXX:3:1550:3830:14638,A00511:73:H7CVKDSXX:3:2233:5258:3865,A00511:73:H7CVKDSXX:3:2243:23701:15922,A00511:73:H7CVK…
11:71069746|71074618	11	71069746	71074618	14	6_7_1	213	0.116	exon	ENSRNOG00000001774,	-	A00511:73:H7CVKDSXX:3:1336:17363:15436,A00511:73:H7CVKDSXX:3:1478:5692:33927,A00511:73:H7CVKDSXX:3:1478:7744:34068,A00511:73:H7CVKDSXX:3:1478:7645:34115,A00511:73:H7CVKDSXX:3:1508:28592:23954,A00511:73:H7CVKDSXX:3:2365:19904:31172,A00511:73:H7CVKDSXX:3:2430:20980:27305,A00511:73:H7CVKDSXX:3:2154:18819:1986,A00511:73:H7CVKDSXX:3:2154:16875:3411,A00511:73:H7CVKDSXX:3:1110:7672:21919,A00511:73:H7CVK…
11:87898055|87899561	11	87898055	87899561	14	8_8_2	229	0.109	exon	ENSRNOG00000060045,	+	A00511:73:H7CVKDSXX:3:2314:2781:12665,A00511:73:H7CVKDSXX:3:2364:27263:11537,A00511:73:H7CVKDSXX:3:2364:28049:11992,A00511:73:H7CVKDSXX:3:1678:12002:7310,A00511:73:H7CVKDSXX:3:1147:2510:26850,A00511:73:H7CVKDSXX:3:1208:6813:22905,A00511:73:H7CVKDSXX:3:2570:25780:23218,A00511:73:H7CVKDSXX:3:2638:25301:23860,A00511:73:H7CVKDSXX:3:2678:8748:3302,A00511:73:H7CVKDSXX:3:1373:29722:33207,A00511:73:H7CVK…
11:89108654|89110961	11	89108654	89110961	9	6_6_0	80	0.184	exon	ENSRNOG00000037851,	-	A00511:73:H7CVKDSXX:3:2264:15944:19272,A00511:73:H7CVKDSXX:3:2309:15863:7513,A00511:73:H7CVKDSXX:3:2316:23737:19993,A00511:73:H7CVKDSXX:3:1108:17164:30405,A00511:73:H7CVKDSXX:3:1108:13919:30671,A00511:73:H7CVKDSXX:3:1139:5575:27461,A00511:73:H7CVKDSXX:3:1144:25608:27367,A00511:73:H7CVKDSXX:3:1309:14073:14528,A00511:73:H7CVKDSXX:3:2448:5954:24956,
11:89175425|89180448	11	89175425	89180448	37	14_21_8	120	0.381	exon	ENSRNOG00000037851,	-	A00511:73:H7CVKDSXX:3:1333:19072:29857,A00511:73:H7CVKDSXX:3:1333:17390:33990,A00511:73:H7CVKDSXX:3:1343:4499:8500,A00511:73:H7CVKDSXX:3:1363:31792:28401,A00511:73:H7CVKDSXX:3:1401:21296:16266,A00511:73:H7CVKDSXX:3:1412:23502:7623,A00511:73:H7CVKDSXX:3:1416:32786:30311,A00511:73:H7CVKDSXX:3:1420:22589:19946,A00511:73:H7CVKDSXX:3:1420:22544:20838,A00511:73:H7CVKDSXX:3:1420:22978:21966,A00511:73:H7…
12:587083|591296	12	587083	591296	4	2_4_1	29	0.216	exon	Rattus_norvegicus_newGene_108905,	-	A00511:73:H7CVKDSXX:3:2225:19642:9518,A00511:73:H7CVKDSXX:3:2149:6216:27790,A00511:73:H7CVKDSXX:3:2525:4734:11287,A00511:73:H7CVKDSXX:3:2354:18005:13103,
12:589609|591296	12	589609	591296	6	5_5_0	35	0.255	exon	Rattus_norvegicus_newGene_108905,	-	A00511:73:H7CVKDSXX:3:1523:21341:16814,A00511:73:H7CVKDSXX:3:1526:13485:2988,A00511:73:H7CVKDSXX:3:2249:9579:22780,A00511:73:H7CVKDSXX:3:1223:11360:8735,A00511:73:H7CVKDSXX:3:1452:27507:34757,A00511:73:H7CVKDSXX:3:2358:16233:4429,
12:628708|632694	12	628708	632694	26	18_12_5	310	0.144	exon	ENSRNOG00000001108,	-	A00511:73:H7CVKDSXX:3:1374:5954:23547,A00511:73:H7CVKDSXX:3:1424:26558:16047,A00511:73:H7CVKDSXX:3:1539:27859:27038,A00511:73:H7CVKDSXX:3:2258:16125:35086,A00511:73:H7CVKDSXX:3:2362:6524:32142,A00511:73:H7CVKDSXX:3:2374:5367:30107,A00511:73:H7CVKDSXX:3:1568:23231:1611,A00511:73:H7CVKDSXX:3:1575:24496:6277,A00511:73:H7CVKDSXX:3:1643:2474:14168,A00511:73:H7CVKDSXX:3:1643:2148:14293,A00511:73:H7CVKD…
12:9256476|9313769	12	9256476	9313769	27	13_15_5	133	0.289	intron	ENSRNOG00000000942,	-	A00511:73:H7CVKDSXX:3:1404:18945:24251,A00511:73:H7CVKDSXX:3:1530:26440:11052,A00511:73:H7CVKDSXX:3:1556:14705:2973,A00511:73:H7CVKDSXX:3:2278:5638:23594,A00511:73:H7CVKDSXX:3:2333:11930:10066,A00511:73:H7CVKDSXX:3:2418:10872:19570,A00511:73:H7CVKDSXX:3:2422:31882:29559,A00511:73:H7CVKDSXX:3:2436:13295:14747,A00511:73:H7CVKDSXX:3:1568:27534:26099,A00511:73:H7CVKDSXX:3:1572:32416:29982,A00511:73:H…
12:9273125|9313769	12	9273125	9313769	25	19_17_1	249	0.167	exon	ENSRNOG00000000942,	-	A00511:73:H7CVKDSXX:3:1359:24695:15702,A00511:73:H7CVKDSXX:3:1434:15772:12994,A00511:73:H7CVKDSXX:3:1446:14317:6026,A00511:73:H7CVKDSXX:3:1530:32108:32863,A00511:73:H7CVKDSXX:3:2331:6903:33646,A00511:73:H7CVKDSXX:3:2331:6506:34491,A00511:73:H7CVKDSXX:3:2416:10312:6010,A00511:73:H7CVKDSXX:3:2417:15203:17926,A00511:73:H7CVKDSXX:3:1563:27091:18317,A00511:73:H7CVKDSXX:3:1153:25509:35963,A00511:73:H7C…
12:9297691|9313769	12	9297691	9313769	40	26_21_5	137	0.369	exon	ENSRNOG00000000942,	-	A00511:73:H7CVKDSXX:3:1339:32796:4899,A00511:73:H7CVKDSXX:3:1361:4282:21590,A00511:73:H7CVKDSXX:3:1361:3658:22420,A00511:73:H7CVKDSXX:3:1420:20491:10363,A00511:73:H7CVKDSXX:3:1426:21956:11146,A00511:73:H7CVKDSXX:3:1431:6696:7701,A00511:73:H7CVKDSXX:3:1431:6732:7733,A00511:73:H7CVKDSXX:3:1431:6786:7983,A00511:73:H7CVKDSXX:3:1504:26576:7498,A00511:73:H7CVKDSXX:3:1505:1660:22529,A00511:73:H7CVKDSXX:…
12:9309987|9313769	12	9309987	9313769	36	8_20_19	302	0.193	exon	ENSRNOG00000000942,	-	A00511:73:H7CVKDSXX:3:1337:10131:22326,A00511:73:H7CVKDSXX:3:1350:23981:21574,A00511:73:H7CVKDSXX:3:1404:1163:24173,A00511:73:H7CVKDSXX:3:1434:22923:34648,A00511:73:H7CVKDSXX:3:1469:30138:24533,A00511:73:H7CVKDSXX:3:2271:1913:23093,A00511:73:H7CVKDSXX:3:2313:3983:36730,A00511:73:H7CVKDSXX:3:2313:4264:36839,A00511:73:H7CVKDSXX:3:2329:10755:34084,A00511:73:H7CVKDSXX:3:2350:1922:7169,A00511:73:H7CVK…
12:10527308|10534434	12	10527308	10534434	18	12_5_5	145	0.199	exon	Rattus_norvegicus_newGene_109350,	-	A00511:73:H7CVKDSXX:3:1513:29812:6496,A00511:73:H7CVKDSXX:3:2243:4173:20932,A00511:73:H7CVKDSXX:3:2269:12726:19116,A00511:73:H7CVKDSXX:3:1575:10122:2206,A00511:73:H7CVKDSXX:3:1634:32280:16783,A00511:73:H7CVKDSXX:3:2104:28067:8578,A00511:73:H7CVKDSXX:3:2104:30544:8860,A00511:73:H7CVKDSXX:3:2170:7844:31422,A00511:73:H7CVKDSXX:3:1216:26558:24721,A00511:73:H7CVKDSXX:3:1273:16179:18740,A00511:73:H7CVK…
12:14689166|14703546	12	14689166	14703546	9	6_5_0	159	0.102	exon	Rattus_norvegicus_newGene_109548,	-	A00511:73:H7CVKDSXX:3:1356:28438:19116,A00511:73:H7CVKDSXX:3:1356:27136:20243,A00511:73:H7CVKDSXX:3:1608:20980:7670,A00511:73:H7CVKDSXX:3:1102:23321:26475,A00511:73:H7CVKDSXX:3:2447:24370:26944,A00511:73:H7CVKDSXX:3:2447:24089:27023,A00511:73:H7CVKDSXX:3:2466:8269:19319,A00511:73:H7CVKDSXX:3:2606:12897:17754,A00511:73:H7CVKDSXX:3:1417:18087:19194,
12:15075273|15098764	12	15075273	15098764	17	11_8_0	242	0.123	exon	Rattus_norvegicus_newGene_109548,	-	A00511:73:H7CVKDSXX:3:1351:21106:1376,A00511:73:H7CVKDSXX:3:2357:8133:26005,A00511:73:H7CVKDSXX:3:2371:31620:21245,A00511:73:H7CVKDSXX:3:2373:22788:7106,A00511:73:H7CVKDSXX:3:2373:23710:8265,A00511:73:H7CVKDSXX:3:2373:24270:9643,A00511:73:H7CVKDSXX:3:2373:24478:9721,A00511:73:H7CVKDSXX:3:1607:9200:13667,A00511:73:H7CVKDSXX:3:2172:19379:8844,A00511:73:H7CVKDSXX:3:1105:26784:10833,A00511:73:H7CVKDS…
12:16052505|16056091	12	16052505	16056091	5	4_3_0	96	0.094	exon	ENSRNOG00000001241,	+	A00511:73:H7CVKDSXX:3:1350:23990:11224,A00511:73:H7CVKDSXX:3:1350:24080:12258,A00511:73:H7CVKDSXX:3:1549:28872:28917,A00511:73:H7CVKDSXX:3:2553:16089:1955,A00511:73:H7CVKDSXX:3:2353:7148:34319,
12:25431710|25435591	12	25431710	25435591	53	25_24_1	323	0.247	exon	ENSRNOG00000001479,	+	A00511:73:H7CVKDSXX:3:1352:4399:32534,A00511:73:H7CVKDSXX:3:1367:3269:3114,A00511:73:H7CVKDSXX:3:1374:12391:25708,A00511:73:H7CVKDSXX:3:1377:5954:12837,A00511:73:H7CVKDSXX:3:1377:4915:19022,A00511:73:H7CVKDSXX:3:1453:25961:29387,A00511:73:H7CVKDSXX:3:1520:15383:24627,A00511:73:H7CVKDSXX:3:1554:14082:27790,A00511:73:H7CVKDSXX:3:1554:13295:31062,A00511:73:H7CVKDSXX:3:2216:24352:12633,A00511:73:H7CV…
12:29985632|29988732	12	29985632	29988732	11	8_7_1	70	0.239	exon	ENSRNOG00000000895,	-	A00511:73:H7CVKDSXX:3:1341:13458:27555,A00511:73:H7CVKDSXX:3:1547:23213:9533,A00511:73:H7CVKDSXX:3:2266:13404:11459,A00511:73:H7CVKDSXX:3:1162:6271:4711,A00511:73:H7CVKDSXX:3:2523:24442:24846,A00511:73:H7CVKDSXX:3:2523:25536:25269,A00511:73:H7CVKDSXX:3:2523:23701:26757,A00511:73:H7CVKDSXX:3:2555:3043:5854,A00511:73:H7CVKDSXX:3:2565:28293:3834,A00511:73:H7CVKDSXX:3:2147:20889:12273,A00511:73:H7CVK…
12:39056072|39056625	12	39056072	39056625	4	2_2_0	72	0.1	exon	Rattus_norvegicus_newGene_110527,	+	A00511:73:H7CVKDSXX:3:1415:23122:13416,A00511:73:H7CVKDSXX:3:2123:25165:12258,A00511:73:H7CVKDSXX:3:2623:1226:1329,A00511:73:H7CVKDSXX:3:2655:31340:19445,
12:39719713|39721351	12	39719713	39721351	4	2_2_1	23	0.258	exon	ENSRNOG00000021480,	+	A00511:73:H7CVKDSXX:3:1568:30526:9580,A00511:73:H7CVKDSXX:3:2645:8043:35587,A00511:73:H7CVKDSXX:3:2670:4679:19116,A00511:73:H7CVKDSXX:3:2319:14931:21903,
12:40329454|40332371	12	40329454	40332371	10	9_1_8	75	0.211	exon	ENSRNOG00000001256,	-	A00511:73:H7CVKDSXX:3:1416:31105:6104,A00511:73:H7CVKDSXX:3:2367:29686:27821,A00511:73:H7CVKDSXX:3:2367:28601:28385,A00511:73:H7CVKDSXX:3:1564:11333:4617,A00511:73:H7CVKDSXX:3:1652:24514:26287,A00511:73:H7CVKDSXX:3:1116:32253:30358,A00511:73:H7CVKDSXX:3:1146:3956:1799,A00511:73:H7CVKDSXX:3:1254:32081:7232,A00511:73:H7CVKDSXX:3:2557:7699:17331,A00511:73:H7CVKDSXX:3:2625:4345:32659,
12:40388299|40397763	12	40388299	40397763	33	14_15_9	14	0.825	intron	ENSRNOG00000046497,	-	A00511:73:H7CVKDSXX:3:1371:27335:19523,A00511:73:H7CVKDSXX:3:1407:20582:11710,A00511:73:H7CVKDSXX:3:1434:5665:18098,A00511:73:H7CVKDSXX:3:1462:8974:2910,A00511:73:H7CVKDSXX:3:1556:29677:31501,A00511:73:H7CVKDSXX:3:2240:22489:20838,A00511:73:H7CVKDSXX:3:2303:16188:15687,A00511:73:H7CVKDSXX:3:2303:16052:15796,A00511:73:H7CVKDSXX:3:2303:16767:18161,A00511:73:H7CVKDSXX:3:2307:22489:23970,A00511:73:H7…
12:41157218|41200958	12	41157218	41200958	10	3_7_0	3	0.87	intergenic_region	n/a	+	A00511:73:H7CVKDSXX:3:1429:2889:19053,A00511:73:H7CVKDSXX:3:1429:2853:19492,A00511:73:H7CVKDSXX:3:1619:14977:4351,A00511:73:H7CVKDSXX:3:2455:22652:18865,A00511:73:H7CVKDSXX:3:2458:26865:9064,A00511:73:H7CVKDSXX:3:2601:30110:20384,A00511:73:H7CVKDSXX:3:1622:32796:16548,A00511:73:H7CVKDSXX:3:1659:5837:25003,A00511:73:H7CVKDSXX:3:2455:3631:12602,A00511:73:H7CVKDSXX:3:2645:23647:9408,
12:43501060|43576734	12	43501060	43576734	44	16_30_14	166	0.346	exon	ENSRNOG00000001120,	-	A00511:73:H7CVKDSXX:3:1337:15519:13808,A00511:73:H7CVKDSXX:3:1337:14868:14215,A00511:73:H7CVKDSXX:3:1353:27624:5149,A00511:73:H7CVKDSXX:3:1409:31620:21433,A00511:73:H7CVKDSXX:3:1433:17210:3646,A00511:73:H7CVKDSXX:3:1476:11171:7028,A00511:73:H7CVKDSXX:3:1536:10212:1485,A00511:73:H7CVKDSXX:3:1557:31891:23970,A00511:73:H7CVKDSXX:3:1557:31647:24236,A00511:73:H7CVKDSXX:3:2215:5132:16047,A00511:73:H7CV…
12:44761634|44762147	12	44761634	44762147	5	2_2_0	42	0.192	exon	ENSRNOG00000028630,	-	A00511:73:H7CVKDSXX:3:2232:31928:10034,A00511:73:H7CVKDSXX:3:2232:32570:10363,A00511:73:H7CVKDSXX:3:2123:5412:26021,A00511:73:H7CVKDSXX:3:2123:6741:31829,A00511:73:H7CVKDSXX:3:2154:17734:27539,
12:44761634|44825909	12	44761634	44825909	2	2_1_0	20	0.167	exon	ENSRNOG00000028630,	-	A00511:73:H7CVKDSXX:3:1564:24334:30608,A00511:73:H7CVKDSXX:3:2537:12915:4382,
12:44821090|44825909	12	44821090	44825909	25	15_8_0	22	0.694	exon	ENSRNOG00000028630,	-	A00511:73:H7CVKDSXX:3:1434:27751:34835,A00511:73:H7CVKDSXX:3:2223:18114:26537,A00511:73:H7CVKDSXX:3:2259:23402:10708,A00511:73:H7CVKDSXX:3:2363:29008:5384,A00511:73:H7CVKDSXX:3:1621:12183:15765,A00511:73:H7CVKDSXX:3:2205:8106:4476,A00511:73:H7CVKDSXX:3:1165:15799:14606,A00511:73:H7CVKDSXX:3:1173:2501:5040,A00511:73:H7CVKDSXX:3:1273:31738:20697,A00511:73:H7CVKDSXX:3:2560:31403:12790,A00511:73:H7CV…
12:51582921|51584301	12	51582921	51584301	12	8_8_0	76	0.24	exon	ENSRNOG00000032590,	-	A00511:73:H7CVKDSXX:3:1533:2465:26396,A00511:73:H7CVKDSXX:3:2230:12834:8375,A00511:73:H7CVKDSXX:3:2244:25590:4820,A00511:73:H7CVKDSXX:3:2261:16052:5118,A00511:73:H7CVKDSXX:3:2341:5367:4085,A00511:73:H7CVKDSXX:3:2365:14136:7059,A00511:73:H7CVKDSXX:3:2401:24035:18411,A00511:73:H7CVKDSXX:3:2401:24044:18427,A00511:73:H7CVKDSXX:3:1601:28293:19053,A00511:73:H7CVKDSXX:3:1154:26675:32189,A00511:73:H7CVKD…
12:51937846|51945222	12	51937846	51945222	7	5_5_0	91	0.133	exon	ENSRNOG00000037500,	+	A00511:73:H7CVKDSXX:3:1572:30255:31469,A00511:73:H7CVKDSXX:3:1117:30707:17033,A00511:73:H7CVKDSXX:3:1270:23900:8938,A00511:73:H7CVKDSXX:3:2512:3676:7482,A00511:73:H7CVKDSXX:3:2512:3775:7686,A00511:73:H7CVKDSXX:3:2674:28809:30029,A00511:73:H7CVKDSXX:3:2675:29188:3474,
12:51960260|51963245	12	51960260	51963245	4	2_2_0	80	0.091	exon	ENSRNOG00000037483,	+	A00511:73:H7CVKDSXX:3:1616:2519:20447,A00511:73:H7CVKDSXX:3:1140:27317:33113,A00511:73:H7CVKDSXX:3:1140:27877:33520,A00511:73:H7CVKDSXX:3:1140:26811:34616,
13:26277463|26280241	13	26277463	26280241	18	13_13_0	115	0.238	exon	ENSRNOG00000002821,	+	A00511:73:H7CVKDSXX:3:1466:15492:14920,A00511:73:H7CVKDSXX:3:1533:21052:28651,A00511:73:H7CVKDSXX:3:1551:1208:26882,A00511:73:H7CVKDSXX:3:2216:11351:26412,A00511:73:H7CVKDSXX:3:2262:3549:4601,A00511:73:H7CVKDSXX:3:2276:32425:9580,A00511:73:H7CVKDSXX:3:2310:4517:5494,A00511:73:H7CVKDSXX:3:2314:11333:21809,A00511:73:H7CVKDSXX:3:2123:21034:9580,A00511:73:H7CVKDSXX:3:2130:3106:1110,A00511:73:H7CVKDSX…
13:35597462|35608096	13	35597462	35608096	9	3_4_1	78	0.188	exon	ENSRNOG00000002538,	-	A00511:73:H7CVKDSXX:3:2438:1542:35540,A00511:73:H7CVKDSXX:3:2438:2392:35790,A00511:73:H7CVKDSXX:3:1571:6985:22576,A00511:73:H7CVKDSXX:3:2154:28320:28870,A00511:73:H7CVKDSXX:3:2154:28221:29700,A00511:73:H7CVKDSXX:3:2154:26793:30232,A00511:73:H7CVKDSXX:3:1171:21323:36417,A00511:73:H7CVKDSXX:3:1249:22797:24721,A00511:73:H7CVKDSXX:3:2571:7961:11428,
13:44721334|44737434	13	44721334	44737434	2	2_2_0	32	0.111	exon	ENSRNOG00000003979,	-	A00511:73:H7CVKDSXX:3:1452:26286:17268,A00511:73:H7CVKDSXX:3:2378:12274:7811,
13:44866844|44868622	13	44866844	44868622	6	2_2_0	115	0.094	exon	ENSRNOG00000004099,	+	A00511:73:H7CVKDSXX:3:1114:5059:28291,A00511:73:H7CVKDSXX:3:1114:5050:28432,A00511:73:H7CVKDSXX:3:1114:4951:28573,A00511:73:H7CVKDSXX:3:2524:9155:21981,A00511:73:H7CVKDSXX:3:2524:8504:25269,A00511:73:H7CVKDSXX:3:2617:30156:16172,
13:56096834|56129496	13	56096834	56129496	20	5_7_13	87	0.315	exon	ENSRNOG00000011063,	+	A00511:73:H7CVKDSXX:3:1514:4029:18677,A00511:73:H7CVKDSXX:3:1548:24903:10582,A00511:73:H7CVKDSXX:3:2246:11541:15875,A00511:73:H7CVKDSXX:3:2262:12744:2206,A00511:73:H7CVKDSXX:3:2409:27109:18349,A00511:73:H7CVKDSXX:3:2435:12726:28040,A00511:73:H7CVKDSXX:3:1662:10239:8359,A00511:73:H7CVKDSXX:3:1673:18430:28181,A00511:73:H7CVKDSXX:3:2113:16351:9643,A00511:73:H7CVKDSXX:3:2113:16369:9925,A00511:73:H7CV…
13:56114438|56129496	13	56114438	56129496	7	2_4_2	133	0.095	exon	ENSRNOG00000011063,	+	A00511:73:H7CVKDSXX:3:1611:32136:29215,A00511:73:H7CVKDSXX:3:1676:24415:6230,A00511:73:H7CVKDSXX:3:1176:23375:34272,A00511:73:H7CVKDSXX:3:2506:13376:1485,A00511:73:H7CVKDSXX:3:2506:13404:1595,A00511:73:H7CVKDSXX:3:2506:13422:1595,A00511:73:H7CVKDSXX:3:2544:22598:33552,
13:57499751|57510762	13	57499751	57510762	2	2_1_1	32	0.111	exon	ENSRNOG00000013312,	+	A00511:73:H7CVKDSXX:3:1308:24306:23453,A00511:73:H7CVKDSXX:3:2664:27145:29997,
13:71107991|71113482	13	71107991	71113482	4	2_2_2	76	0.095	exon	ENSRNOG00000002369,	+	A00511:73:H7CVKDSXX:3:1475:2618:26443,A00511:73:H7CVKDSXX:3:1575:9670:9909,A00511:73:H7CVKDSXX:3:1575:8070:10144,A00511:73:H7CVKDSXX:3:1305:3278:12618,
13:72960660|72969502	13	72960660	72969502	8	4_5_1	138	0.104	exon	ENSRNOG00000000042,	-	A00511:73:H7CVKDSXX:3:2235:6406:23046,A00511:73:H7CVKDSXX:3:2258:6361:6621,A00511:73:H7CVKDSXX:3:2376:4408:28447,A00511:73:H7CVKDSXX:3:2376:5204:28510,A00511:73:H7CVKDSXX:3:1633:3577:20243,A00511:73:H7CVKDSXX:3:1647:7328:34538,A00511:73:H7CVKDSXX:3:1248:4390:25347,A00511:73:H7CVKDSXX:3:1257:7780:34726,
13:73239822|73265813	13	73239822	73265813	49	17_11_12	207	0.321	exon	ENSRNOG00000003550,	+	A00511:73:H7CVKDSXX:3:1405:14742:23077,A00511:73:H7CVKDSXX:3:1406:26323:3082,A00511:73:H7CVKDSXX:3:1415:21341:24831,A00511:73:H7CVKDSXX:3:1420:22996:22968,A00511:73:H7CVKDSXX:3:1420:21884:26334,A00511:73:H7CVKDSXX:3:1447:16920:26256,A00511:73:H7CVKDSXX:3:1511:3595:13448,A00511:73:H7CVKDSXX:3:1512:9914:9330,A00511:73:H7CVKDSXX:3:2225:27887:20196,A00511:73:H7CVKDSXX:3:2248:6804:16470,A00511:73:H7CV…
13:73577420|73579409	13	73577420	73579409	8	4_5_1	117	0.12	exon	ENSRNOG00000003882,	-	A00511:73:H7CVKDSXX:3:1444:7771:11663,A00511:73:H7CVKDSXX:3:1541:22968:26929,A00511:73:H7CVKDSXX:3:1609:9173:23171,A00511:73:H7CVKDSXX:3:1107:6849:28698,A00511:73:H7CVKDSXX:3:1172:22218:28980,A00511:73:H7CVKDSXX:3:1301:9607:34006,A00511:73:H7CVKDSXX:3:2332:19868:34679,A00511:73:H7CVKDSXX:3:2556:1877:1078,
13:73615097|73622224	13	73615097	73622224	42	19_13_4	155	0.351	intergenic_region	n/a	-	A00511:73:H7CVKDSXX:3:1331:25789:3004,A00511:73:H7CVKDSXX:3:1404:28528:4867,A00511:73:H7CVKDSXX:3:1527:25717:25864,A00511:73:H7CVKDSXX:3:2254:28863:8860,A00511:73:H7CVKDSXX:3:2254:28465:9580,A00511:73:H7CVKDSXX:3:2341:20103:31641,A00511:73:H7CVKDSXX:3:2365:16143:28447,A00511:73:H7CVKDSXX:3:2365:16866:29481,A00511:73:H7CVKDSXX:3:1630:26323:15233,A00511:73:H7CVKDSXX:3:2122:20220:30311,A00511:73:H7C…
13:74512346|74520636	13	74512346	74520636	38	5_18_15	153	0.332	exon	ENSRNOG00000004736,	-	A00511:73:H7CVKDSXX:3:1338:9426:31250,A00511:73:H7CVKDSXX:3:1407:30436:4852,A00511:73:H7CVKDSXX:3:1423:31955:35571,A00511:73:H7CVKDSXX:3:1510:26476:9079,A00511:73:H7CVKDSXX:3:1547:16414:19398,A00511:73:H7CVKDSXX:3:2243:8241:25097,A00511:73:H7CVKDSXX:3:2268:29595:4241,A00511:73:H7CVKDSXX:3:2303:20735:11005,A00511:73:H7CVKDSXX:3:2305:14769:14544,A00511:73:H7CVKDSXX:3:2305:14940:14998,A00511:73:H7CV…
13:75229423|75248700	13	75229423	75248700	6	2_5_3	21	0.364	intron	Rattus_norvegicus_newGene_114790,	+	A00511:73:H7CVKDSXX:3:1420:10285:33896,A00511:73:H7CVKDSXX:3:2421:9607:9142,A00511:73:H7CVKDSXX:3:2425:18945:6277,A00511:73:H7CVKDSXX:3:2512:17020:33912,A00511:73:H7CVKDSXX:3:2548:6207:5353,A00511:73:H7CVKDSXX:3:2668:23113:14246,
13:76979427|77004245	13	76979427	77004245	16	5_10_6	301	0.096	exon	ENSRNOG00000042492,	+	A00511:73:H7CVKDSXX:3:1502:20057:6010,A00511:73:H7CVKDSXX:3:1502:20012:6057,A00511:73:H7CVKDSXX:3:1514:14000:3850,A00511:73:H7CVKDSXX:3:1637:11794:21198,A00511:73:H7CVKDSXX:3:1672:30535:31548,A00511:73:H7CVKDSXX:3:2115:32560:15734,A00511:73:H7CVKDSXX:3:1228:13114:22106,A00511:73:H7CVKDSXX:3:1228:12997:22216,A00511:73:H7CVKDSXX:3:2513:15646:33473,A00511:73:H7CVKDSXX:3:2533:25301:14340,A00511:73:H7…
13:84161876|84168811	13	84161876	84168811	5	2_2_2	36	0.217	intron	ENSRNOG00000003581,	-	A00511:73:H7CVKDSXX:3:1454:7563:31563,A00511:73:H7CVKDSXX:3:1454:7591:31610,A00511:73:H7CVKDSXX:3:1238:11288:31469,A00511:73:H7CVKDSXX:3:1238:11261:31641,A00511:73:H7CVKDSXX:3:1270:27516:18991,
13:89163767|89176307	13	89163767	89176307	26	6_8_7	190	0.215	exon	ENSRNOG00000024632,	-	A00511:73:H7CVKDSXX:3:1378:16586:19601,A00511:73:H7CVKDSXX:3:1430:17508:9424,A00511:73:H7CVKDSXX:3:1449:24207:8281,A00511:73:H7CVKDSXX:3:1460:9661:31344,A00511:73:H7CVKDSXX:3:2228:28709:8938,A00511:73:H7CVKDSXX:3:2239:9236:25441,A00511:73:H7CVKDSXX:3:2239:8956:25582,A00511:73:H7CVKDSXX:3:2239:8449:27430,A00511:73:H7CVKDSXX:3:2403:28067:6324,A00511:73:H7CVKDSXX:3:2403:28330:6464,A00511:73:H7CVKDSX…
13:92642895|92652191	13	92642895	92652191	2	2_1_1	31	0.114	exon	ENSRNOG00000061764,	+	A00511:73:H7CVKDSXX:3:1370:10646:25160,A00511:73:H7CVKDSXX:3:1313:8386:30921,
13:93158565|93184258	13	93158565	93184258	20	4_6_6	206	0.163	exon	ENSRNOG00000021984,	-	A00511:73:H7CVKDSXX:3:1350:30743:18223,A00511:73:H7CVKDSXX:3:1357:18195:13996,A00511:73:H7CVKDSXX:3:1411:17246:19366,A00511:73:H7CVKDSXX:3:1411:17463:19398,A00511:73:H7CVKDSXX:3:1431:32488:32831,A00511:73:H7CVKDSXX:3:1431:31611:34695,A00511:73:H7CVKDSXX:3:2236:12870:30232,A00511:73:H7CVKDSXX:3:2236:13395:30232,A00511:73:H7CVKDSXX:3:1614:26648:25191,A00511:73:H7CVKDSXX:3:1631:4860:22968,A00511:73:…
13:93855970|93860744	13	93855970	93860744	2	1_1_1	3	0.571	intron	ENSRNOG00000038083,	-	A00511:73:H7CVKDSXX:3:2660:5403:36933,A00511:73:H7CVKDSXX:3:2104:9372:27336,
13:95003382|95013012	13	95003382	95013012	15	10_11_0	123	0.196	exon	ENSRNOG00000004181,	+	A00511:73:H7CVKDSXX:3:1373:28917:12117,A00511:73:H7CVKDSXX:3:1424:30599:1564,A00511:73:H7CVKDSXX:3:1478:26874:28025,A00511:73:H7CVKDSXX:3:1554:19551:12524,A00511:73:H7CVKDSXX:3:1554:19849:12853,A00511:73:H7CVKDSXX:3:1554:19027:13620,A00511:73:H7CVKDSXX:3:2260:18069:16595,A00511:73:H7CVKDSXX:3:2278:23068:1892,A00511:73:H7CVKDSXX:3:1565:6641:34287,A00511:73:H7CVKDSXX:3:1568:10158:19961,A00511:73:H7…
13:95003382|95068192	13	95003382	95068192	7	2_2_0	116	0.108	exon	ENSRNOG00000004181,	+	A00511:73:H7CVKDSXX:3:1529:14823:15107,A00511:73:H7CVKDSXX:3:2162:13928:28213,A00511:73:H7CVKDSXX:3:2162:14615:29183,A00511:73:H7CVKDSXX:3:1213:2365:17550,A00511:73:H7CVKDSXX:3:1213:2248:17597,A00511:73:H7CVKDSXX:3:2529:16486:16235,A00511:73:H7CVKDSXX:3:2529:16034:16423,
13:95167819|95348984	13	95167819	95348984	17	3_9_6	253	0.118	intergenic_region	n/a	-	A00511:73:H7CVKDSXX:3:1448:11360:33786,A00511:73:H7CVKDSXX:3:1448:10339:34992,A00511:73:H7CVKDSXX:3:1460:27534:25473,A00511:73:H7CVKDSXX:3:1471:6207:1313,A00511:73:H7CVKDSXX:3:1471:8784:1642,A00511:73:H7CVKDSXX:3:1471:29568:15468,A00511:73:H7CVKDSXX:3:1534:5638:35117,A00511:73:H7CVKDSXX:3:2306:13485:4178,A00511:73:H7CVKDSXX:3:2349:12879:14403,A00511:73:H7CVKDSXX:3:2125:18466:33317,A00511:73:H7CVK…
13:95230647|95348984	13	95230647	95348984	17	6_7_2	269	0.112	intergenic_region	n/a	-	A00511:73:H7CVKDSXX:3:1554:6343:4554,A00511:73:H7CVKDSXX:3:1554:6424:4664,A00511:73:H7CVKDSXX:3:1554:6433:4742,A00511:73:H7CVKDSXX:3:2357:11279:25441,A00511:73:H7CVKDSXX:3:2357:11333:25473,A00511:73:H7CVKDSXX:3:2357:11406:25535,A00511:73:H7CVKDSXX:3:2357:10872:25708,A00511:73:H7CVKDSXX:3:2357:10972:26412,A00511:73:H7CVKDSXX:3:2357:10493:27993,A00511:73:H7CVKDSXX:3:1572:8639:22936,A00511:73:H7CVKD…
13:101498614|101503027	13	101498614	101503027	8	1_4_4	28	0.364	intron	ENSRNOG00000003635,	-	A00511:73:H7CVKDSXX:3:1231:4038:16470,A00511:73:H7CVKDSXX:3:2513:31331:21778,A00511:73:H7CVKDSXX:3:2513:31720:21981,A00511:73:H7CVKDSXX:3:2562:12120:10989,A00511:73:H7CVKDSXX:3:1360:2311:34178,A00511:73:H7CVKDSXX:3:1412:10176:32800,A00511:73:H7CVKDSXX:3:2412:11812:34914,A00511:73:H7CVKDSXX:3:2540:24207:32362,
13:101502509|101503027	13	101502509	101503027	9	6_6_0	69	0.207	exon	ENSRNOG00000003635,	-	A00511:73:H7CVKDSXX:3:2351:4182:4570,A00511:73:H7CVKDSXX:3:1557:31756:36605,A00511:73:H7CVKDSXX:3:1671:12391:29935,A00511:73:H7CVKDSXX:3:1239:24361:8015,A00511:73:H7CVKDSXX:3:2453:27706:15530,A00511:73:H7CVKDSXX:3:2453:27462:17644,A00511:73:H7CVKDSXX:3:2670:14597:3756,A00511:73:H7CVKDSXX:3:1365:7120:10692,A00511:73:H7CVKDSXX:3:2464:10031:7059,
13:101580285|101582341	13	101580285	101582341	6	2_1_1	30	0.286	intron	ENSRNOG00000003635,	-	A00511:73:H7CVKDSXX:3:1432:20952:18584,A00511:73:H7CVKDSXX:3:1432:20726:18662,A00511:73:H7CVKDSXX:3:1452:4824:6558,A00511:73:H7CVKDSXX:3:1452:4408:6652,A00511:73:H7CVKDSXX:3:1452:4020:6668,A00511:73:H7CVKDSXX:3:2420:11677:16579,
13:105693583|105701842	13	105693583	105701842	12	7_5_2	159	0.131	exon	ENSRNOG00000002512,	+	A00511:73:H7CVKDSXX:3:1352:1922:26960,A00511:73:H7CVKDSXX:3:1422:12020:7498,A00511:73:H7CVKDSXX:3:1422:12048:7545,A00511:73:H7CVKDSXX:3:1502:11659:6872,A00511:73:H7CVKDSXX:3:1529:31024:32049,A00511:73:H7CVKDSXX:3:2345:2410:17065,A00511:73:H7CVKDSXX:3:2406:29378:33489,A00511:73:H7CVKDSXX:3:1623:24053:25645,A00511:73:H7CVKDSXX:3:1228:28718:30467,A00511:73:H7CVKDSXX:3:1321:14913:17769,A00511:73:H7CV…
13:105699059|105701842	13	105699059	105701842	19	7_7_12	202	0.158	exon	ENSRNOG00000002512,	+	A00511:73:H7CVKDSXX:3:1365:18177:32816,A00511:73:H7CVKDSXX:3:1373:16830:17707,A00511:73:H7CVKDSXX:3:1451:14760:12367,A00511:73:H7CVKDSXX:3:1451:13892:14967,A00511:73:H7CVKDSXX:3:1451:13892:14998,A00511:73:H7CVKDSXX:3:1529:1642:30733,A00511:73:H7CVKDSXX:3:2246:3134:20948,A00511:73:H7CVKDSXX:3:2332:20681:5055,A00511:73:H7CVKDSXX:3:2363:25156:34162,A00511:73:H7CVKDSXX:3:2423:24207:36902,A00511:73:H7…
13:106507146|106507561	13	106507146	106507561	29	11_12_0	41	0.586	exon	ENSRNOG00000002593,	+	A00511:73:H7CVKDSXX:3:1462:22742:24721,A00511:73:H7CVKDSXX:3:1518:3694:19664,A00511:73:H7CVKDSXX:3:2106:9986:22639,A00511:73:H7CVKDSXX:3:2119:3052:16172,A00511:73:H7CVKDSXX:3:1144:7374:32957,A00511:73:H7CVKDSXX:3:1145:8061:3677,A00511:73:H7CVKDSXX:3:1214:17870:30311,A00511:73:H7CVKDSXX:3:1214:18195:30467,A00511:73:H7CVKDSXX:3:1214:15591:30592,A00511:73:H7CVKDSXX:3:1214:15338:31407,A00511:73:H7CVK…
13:107406021|107409996	13	107406021	107409996	2	1_2_0	9	0.308	exon	ENSRNOG00000003738,	+	A00511:73:H7CVKDSXX:3:1633:10122:14857,A00511:73:H7CVKDSXX:3:1633:11641:14293,
13:107733302|107749528	13	107733302	107749528	32	19_20_0	179	0.263	exon	ENSRNOG00000002653,	-	A00511:73:H7CVKDSXX:3:1434:24243:9533,A00511:73:H7CVKDSXX:3:1446:23502:31704,A00511:73:H7CVKDSXX:3:1513:32090:5932,A00511:73:H7CVKDSXX:3:1513:31873:6026,A00511:73:H7CVKDSXX:3:1520:14045:26475,A00511:73:H7CVKDSXX:3:1520:15076:28103,A00511:73:H7CVKDSXX:3:2238:15817:19460,A00511:73:H7CVKDSXX:3:2264:30599:2253,A00511:73:H7CVKDSXX:3:2350:22851:19617,A00511:73:H7CVKDSXX:3:2350:23050:20087,A00511:73:H7C…
13:107733302|107772361	13	107733302	107772361	14	7_8_0	106	0.209	intron	ENSRNOG00000002653,	-	A00511:73:H7CVKDSXX:3:1536:13557:27070,A00511:73:H7CVKDSXX:3:2267:28094:26694,A00511:73:H7CVKDSXX:3:2422:22281:11397,A00511:73:H7CVKDSXX:3:2444:17255:12367,A00511:73:H7CVKDSXX:3:1125:30996:1595,A00511:73:H7CVKDSXX:3:1178:10691:15405,A00511:73:H7CVKDSXX:3:1252:20148:15593,A00511:73:H7CVKDSXX:3:2512:30120:26850,A00511:73:H7CVKDSXX:3:2536:12328:22529,A00511:73:H7CVKDSXX:3:2574:3287:8469,A00511:73:H7…
13:109442255|109471561	13	109442255	109471561	19	10_10_2	277	0.121	exon	ENSRNOG00000003767,	-	A00511:73:H7CVKDSXX:3:2235:13756:5744,A00511:73:H7CVKDSXX:3:2237:8486:23202,A00511:73:H7CVKDSXX:3:2244:2157:30874,A00511:73:H7CVKDSXX:3:2323:13711:33254,A00511:73:H7CVKDSXX:3:2330:21377:30123,A00511:73:H7CVKDSXX:3:2353:32425:6417,A00511:73:H7CVKDSXX:3:2353:30870:7858,A00511:73:H7CVKDSXX:3:2371:8793:28244,A00511:73:H7CVKDSXX:3:1660:30517:25911,A00511:73:H7CVKDSXX:3:1666:32407:16219,A00511:73:H7CVK…
13:111709661|111716205	13	111709661	111716205	15	9_8_0	171	0.149	exon	ENSRNOG00000046139,	-	A00511:73:H7CVKDSXX:3:1337:8178:35759,A00511:73:H7CVKDSXX:3:1403:29984:22106,A00511:73:H7CVKDSXX:3:1554:1353:19711,A00511:73:H7CVKDSXX:3:1554:5394:23390,A00511:73:H7CVKDSXX:3:2220:11894:6183,A00511:73:H7CVKDSXX:3:2242:20980:14873,A00511:73:H7CVKDSXX:3:1637:4318:12101,A00511:73:H7CVKDSXX:3:1657:17598:33630,A00511:73:H7CVKDSXX:3:1657:17092:33661,A00511:73:H7CVKDSXX:3:1657:17770:33833,A00511:73:H7CV…
14:7186515|7190518	14	7186515	7190518	28	5_16_10	127	0.306	exon	ENSRNOG00000002214,	+	A00511:73:H7CVKDSXX:3:1356:20690:6261,A00511:73:H7CVKDSXX:3:1465:24135:12540,A00511:73:H7CVKDSXX:3:1468:20772:28917,A00511:73:H7CVKDSXX:3:1527:32027:16908,A00511:73:H7CVKDSXX:3:1541:13431:25755,A00511:73:H7CVKDSXX:3:2259:4056:16939,A00511:73:H7CVKDSXX:3:2368:24840:20838,A00511:73:H7CVKDSXX:3:2403:26910:9392,A00511:73:H7CVKDSXX:3:2435:7871:19100,A00511:73:H7CVKDSXX:3:2106:11867:5008,A00511:73:H7CV…
14:9421418|9440942	14	9421418	9440942	7	6_5_0	121	0.104	exon	ENSRNOG00000002142,	-	A00511:73:H7CVKDSXX:3:1472:1750:27978,A00511:73:H7CVKDSXX:3:2261:4851:11772,A00511:73:H7CVKDSXX:3:2150:16966:33661,A00511:73:H7CVKDSXX:3:2150:16342:33896,A00511:73:H7CVKDSXX:3:1130:19199:12226,A00511:73:H7CVKDSXX:3:1132:9941:20212,A00511:73:H7CVKDSXX:3:2201:6524:5212,
14:9421447|9440942	14	9421447	9440942	7	1_3_3	137	0.093	exon	ENSRNOG00000002142,	-	A00511:73:H7CVKDSXX:3:1402:26756:27571,A00511:73:H7CVKDSXX:3:1107:11776:9267,A00511:73:H7CVKDSXX:3:1108:9579:23469,A00511:73:H7CVKDSXX:3:1108:10628:24158,A00511:73:H7CVKDSXX:3:1109:11731:17456,A00511:73:H7CVKDSXX:3:1466:12355:14246,A00511:73:H7CVKDSXX:3:2466:14615:11741,
14:10419799|10420720	14	10419799	10420720	4	1_2_0	6	0.571	intergenic_region	n/a	-	A00511:73:H7CVKDSXX:3:2123:21043:18521,A00511:73:H7CVKDSXX:3:1143:16143:6339,A00511:73:H7CVKDSXX:3:1560:7030:28823,A00511:73:H7CVKDSXX:3:2560:5538:22576,
14:11873657|11878203	14	11873657	11878203	6	4_4_0	12	0.5	intergenic_region	n/a	+	A00511:73:H7CVKDSXX:3:2101:28989:25394,A00511:73:H7CVKDSXX:3:1156:11478:36871,A00511:73:H7CVKDSXX:3:1156:10041:37043,A00511:73:H7CVKDSXX:3:2536:28167:19930,A00511:73:H7CVKDSXX:3:2536:29161:20275,A00511:73:H7CVKDSXX:3:2656:24198:23046,
14:14174786|14192047	14	14174786	14192047	4	3_3_1	72	0.1	exon	ENSRNOG00000002040,	-	A00511:73:H7CVKDSXX:3:1378:23800:11052,A00511:73:H7CVKDSXX:3:1531:7735:8563,A00511:73:H7CVKDSXX:3:2111:26946:2754,A00511:73:H7CVKDSXX:3:1361:26702:20932,
14:15086543|15091475	14	15086543	15091475	46	25_18_11	128	0.418	exon	ENSRNOG00000002075,	+	A00511:73:H7CVKDSXX:3:1352:21866:30217,A00511:73:H7CVKDSXX:3:1371:21585:21339,A00511:73:H7CVKDSXX:3:1375:22589:34413,A00511:73:H7CVKDSXX:3:1375:22137:35884,A00511:73:H7CVKDSXX:3:1376:4399:9643,A00511:73:H7CVKDSXX:3:1413:30924:5635,A00511:73:H7CVKDSXX:3:1422:28357:7357,A00511:73:H7CVKDSXX:3:1422:28393:7545,A00511:73:H7CVKDSXX:3:1454:14651:1344,A00511:73:H7CVKDSXX:3:1514:27208:32550,A00511:73:H7CVK…
14:21178781|21191619	14	21178781	21191619	3	1_2_0	19	0.24	intergenic_region	n/a	+	A00511:73:H7CVKDSXX:3:2273:29767:31125,A00511:73:H7CVKDSXX:3:1163:18692:11945,A00511:73:H7CVKDSXX:3:1213:18982:16110,
14:22932483|22952796	14	22932483	22952796	13	9_4_0	58	0.31	intergenic_region	n/a	-	A00511:73:H7CVKDSXX:3:1441:26892:28307,A00511:73:H7CVKDSXX:3:1529:19171:34350,A00511:73:H7CVKDSXX:3:2372:31331:33301,A00511:73:H7CVKDSXX:3:2104:24632:18599,A00511:73:H7CVKDSXX:3:1212:10239:4883,A00511:73:H7CVKDSXX:3:2624:27416:8516,A00511:73:H7CVKDSXX:3:2660:8549:12101,A00511:73:H7CVKDSXX:3:1507:29333:7294,A00511:73:H7CVKDSXX:3:1607:9082:25175,A00511:73:H7CVKDSXX:3:1668:15501:9267,A00511:73:H7CVK…
14:28418126|28536253	14	28418126	28536253	4	1_2_0	71	0.101	exon	ENSRNOG00000030149,	-	A00511:73:H7CVKDSXX:3:1258:12924:26318,A00511:73:H7CVKDSXX:3:1514:23628:6684,A00511:73:H7CVKDSXX:3:1514:27245:10254,A00511:73:H7CVKDSXX:3:2611:32588:6825,
14:37228632|37254001	14	37228632	37254001	17	8_9_3	162	0.173	exon	ENSRNOG00000002152,	-	A00511:73:H7CVKDSXX:3:1347:7328:21856,A00511:73:H7CVKDSXX:3:1370:6379:5995,A00511:73:H7CVKDSXX:3:1524:6840:28244,A00511:73:H7CVKDSXX:3:1528:18304:22075,A00511:73:H7CVKDSXX:3:1544:17472:2566,A00511:73:H7CVKDSXX:3:1632:22715:36949,A00511:73:H7CVKDSXX:3:2124:28763:30013,A00511:73:H7CVKDSXX:3:2151:12427:8422,A00511:73:H7CVKDSXX:3:1128:18014:21418,A00511:73:H7CVKDSXX:3:1176:9146:9502,A00511:73:H7CVKDS…
14:37228632|37262083	14	37228632	37262083	7	4_3_3	117	0.107	exon	ENSRNOG00000002152,	-	A00511:73:H7CVKDSXX:3:1421:17698:27038,A00511:73:H7CVKDSXX:3:2313:16884:11381,A00511:73:H7CVKDSXX:3:2434:22634:25723,A00511:73:H7CVKDSXX:3:2113:17933:19586,A00511:73:H7CVKDSXX:3:2118:3215:20744,A00511:73:H7CVKDSXX:3:2450:18050:22075,A00511:73:H7CVKDSXX:3:2559:17282:13667,
14:37238505|37254001	14	37238505	37254001	15	3_8_5	172	0.149	exon	ENSRNOG00000002152,	-	A00511:73:H7CVKDSXX:3:1501:32398:21245,A00511:73:H7CVKDSXX:3:2304:15619:20807,A00511:73:H7CVKDSXX:3:2304:15112:20901,A00511:73:H7CVKDSXX:3:1642:1271:10676,A00511:73:H7CVKDSXX:3:1305:24768:33802,A00511:73:H7CVKDSXX:3:1305:24740:33818,A00511:73:H7CVKDSXX:3:1315:30065:8155,A00511:73:H7CVKDSXX:3:1315:29342:8563,A00511:73:H7CVKDSXX:3:2467:19877:10802,A00511:73:H7CVKDSXX:3:2530:22119:29684,A00511:73:H7…
14:37238505|37262083	14	37238505	37262083	16	3_3_8	127	0.201	exon	ENSRNOG00000002152,	-	A00511:73:H7CVKDSXX:3:1337:11171:29199,A00511:73:H7CVKDSXX:3:1337:11198:34068,A00511:73:H7CVKDSXX:3:2253:5032:27179,A00511:73:H7CVKDSXX:3:2361:26964:36793,A00511:73:H7CVKDSXX:3:2362:26937:1485,A00511:73:H7CVKDSXX:3:2408:31340:5259,A00511:73:H7CVKDSXX:3:1575:14118:28354,A00511:73:H7CVKDSXX:3:1245:21531:13510,A00511:73:H7CVKDSXX:3:1245:24198:14591,A00511:73:H7CVKDSXX:3:1252:6135:23735,A00511:73:H7C…
14:43166390|43171821	14	43166390	43171821	3	2_2_0	56	0.097	exon	Rattus_norvegicus_newGene_119930,	+	A00511:73:H7CVKDSXX:3:1145:28248:29904,A00511:73:H7CVKDSXX:3:2163:20880:4178,A00511:73:H7CVKDSXX:3:1145:28103:29841,
14:43420839|43430679	14	43420839	43430679	25	12_4_9	136	0.269	exon	Rattus_norvegicus_newGene_119930,	+	A00511:73:H7CVKDSXX:3:1424:13358:34585,A00511:73:H7CVKDSXX:3:1424:13503:34679,A00511:73:H7CVKDSXX:3:1424:12192:36730,A00511:73:H7CVKDSXX:3:2214:27001:13651,A00511:73:H7CVKDSXX:3:2214:26630:13730,A00511:73:H7CVKDSXX:3:2227:18313:16861,A00511:73:H7CVKDSXX:3:2315:10384:16438,A00511:73:H7CVKDSXX:3:2143:14588:23437,A00511:73:H7CVKDSXX:3:2163:14805:4586,A00511:73:H7CVKDSXX:3:1150:27489:32503,A00511:73:…
14:43420839|43461320	14	43420839	43461320	13	10_8_0	122	0.176	exon	Rattus_norvegicus_newGene_119930,	+	A00511:73:H7CVKDSXX:3:1434:19967:32346,A00511:73:H7CVKDSXX:3:2256:28556:13213,A00511:73:H7CVKDSXX:3:2256:28438:13354,A00511:73:H7CVKDSXX:3:2146:7283:32894,A00511:73:H7CVKDSXX:3:1146:8965:33552,A00511:73:H7CVKDSXX:3:1215:21856:16673,A00511:73:H7CVKDSXX:3:1215:23836:21104,A00511:73:H7CVKDSXX:3:1256:14832:19914,A00511:73:H7CVKDSXX:3:1311:22453:1517,A00511:73:H7CVKDSXX:3:1325:6551:13056,A00511:73:H7C…
14:44305779|44323368	14	44305779	44323368	13	3_3_4	141	0.156	exon	ENSRNOG00000027088,	-	A00511:73:H7CVKDSXX:3:1438:29785:12806,A00511:73:H7CVKDSXX:3:1463:28122:29966,A00511:73:H7CVKDSXX:3:2212:25328:14544,A00511:73:H7CVKDSXX:3:2201:10691:29747,A00511:73:H7CVKDSXX:3:1212:27380:7889,A00511:73:H7CVKDSXX:3:1212:27552:7936,A00511:73:H7CVKDSXX:3:1212:28230:8046,A00511:73:H7CVKDSXX:3:1212:27362:8265,A00511:73:H7CVKDSXX:3:2648:24496:21308,A00511:73:H7CVKDSXX:3:1528:10185:25207,A00511:73:H7C…
14:60538626|60539431	14	60538626	60539431	2	2_2_0	34	0.105	exon	ENSRNOG00000029064,	-	A00511:73:H7CVKDSXX:3:2562:20166:36730,A00511:73:H7CVKDSXX:3:2568:4481:11725,
14:60580466|60586776	14	60580466	60586776	9	2_2_0	150	0.107	exon	ENSRNOG00000003924,	-	A00511:73:H7CVKDSXX:3:1333:17463:3646,A00511:73:H7CVKDSXX:3:1333:17400:3662,A00511:73:H7CVKDSXX:3:1333:17499:3928,A00511:73:H7CVKDSXX:3:1370:10872:5729,A00511:73:H7CVKDSXX:3:2352:22399:30608,A00511:73:H7CVKDSXX:3:2355:20193:34147,A00511:73:H7CVKDSXX:3:2355:20853:34162,A00511:73:H7CVKDSXX:3:2356:22037:2206,A00511:73:H7CVKDSXX:3:1232:2474:27101,
14:69774150|69819258	14	69774150	69819258	3	2_2_1	45	0.118	intergenic_region	n/a	+	A00511:73:H7CVKDSXX:3:2138:11162:4069,A00511:73:H7CVKDSXX:3:2209:25093:10817,A00511:73:H7CVKDSXX:3:1365:21151:25880,
14:69800154|69819258	14	69800154	69819258	18	8_10_3	62	0.367	intergenic_region	n/a	+	A00511:73:H7CVKDSXX:3:1339:12771:17284,A00511:73:H7CVKDSXX:3:1520:18258:8030,A00511:73:H7CVKDSXX:3:1525:26675:2754,A00511:73:H7CVKDSXX:3:1541:24117:3677,A00511:73:H7CVKDSXX:3:2227:3387:23516,A00511:73:H7CVKDSXX:3:2244:21956:6261,A00511:73:H7CVKDSXX:3:2248:19687:17989,A00511:73:H7CVKDSXX:3:2273:31620:28510,A00511:73:H7CVKDSXX:3:1122:25961:33458,A00511:73:H7CVKDSXX:3:1122:25898:34381,A00511:73:H7CV…
14:79407476|79413573	14	79407476	79413573	5	3_3_0	90	0.1	exon	ENSRNOG00000006400,	+	A00511:73:H7CVKDSXX:3:2474:26919:19680,A00511:73:H7CVKDSXX:3:2571:31376:15906,A00511:73:H7CVKDSXX:3:2571:31946:18020,A00511:73:H7CVKDSXX:3:2610:17463:30138,A00511:73:H7CVKDSXX:3:2671:16902:31986,
14:82168512|82171569	14	82168512	82171569	41	25_26_0	226	0.266	intergenic_region	n/a	-	A00511:73:H7CVKDSXX:3:1347:8314:24471,A00511:73:H7CVKDSXX:3:1353:28537:4225,A00511:73:H7CVKDSXX:3:1407:26341:31234,A00511:73:H7CVKDSXX:3:1430:11107:26365,A00511:73:H7CVKDSXX:3:1440:18005:25347,A00511:73:H7CVKDSXX:3:1440:17580:26991,A00511:73:H7CVKDSXX:3:1506:7157:19272,A00511:73:H7CVKDSXX:3:1511:8413:20791,A00511:73:H7CVKDSXX:3:1515:10872:5791,A00511:73:H7CVKDSXX:3:1530:26729:36229,A00511:73:H7CV…
14:83245280|83262412	14	83245280	83262412	6	3_4_3	99	0.108	exon	ENSRNOG00000048891,	+	A00511:73:H7CVKDSXX:3:1376:28899:22639,A00511:73:H7CVKDSXX:3:1525:21178:2597,A00511:73:H7CVKDSXX:3:2231:25437:34303,A00511:73:H7CVKDSXX:3:2433:1714:35650,A00511:73:H7CVKDSXX:3:1670:6922:25254,A00511:73:H7CVKDSXX:3:2640:12816:13667,
14:87328008|87357732	14	87328008	87357732	9	7_6_0	60	0.231	exon	ENSRNOG00000059479,	+	A00511:73:H7CVKDSXX:3:1443:7238:36479,A00511:73:H7CVKDSXX:3:2371:22733:11365,A00511:73:H7CVKDSXX:3:1676:30129:23703,A00511:73:H7CVKDSXX:3:2151:7283:5118,A00511:73:H7CVKDSXX:3:1241:16107:30514,A00511:73:H7CVKDSXX:3:1328:11514:29481,A00511:73:H7CVKDSXX:3:2502:15609:10833,A00511:73:H7CVKDSXX:3:1270:3549:33285,A00511:73:H7CVKDSXX:3:1270:3595:33395,
14:88724076|88725530	14	88724076	88725530	20	7_16_8	203	0.165	exon	ENSRNOG00000025695,	-	A00511:73:H7CVKDSXX:3:1362:26775:16203,A00511:73:H7CVKDSXX:3:1429:10926:7921,A00511:73:H7CVKDSXX:3:1429:11586:12508,A00511:73:H7CVKDSXX:3:1434:11957:16971,A00511:73:H7CVKDSXX:3:1529:6045:30248,A00511:73:H7CVKDSXX:3:1552:19162:30796,A00511:73:H7CVKDSXX:3:2374:4444:32456,A00511:73:H7CVKDSXX:3:1578:29378:32049,A00511:73:H7CVKDSXX:3:1635:21052:16845,A00511:73:H7CVKDSXX:3:2159:11568:17957,A00511:73:H7…
14:91468957|91510219	14	91468957	91510219	16	3_8_6	28	0.533	exon	ENSRNOG00000027801,	-	A00511:73:H7CVKDSXX:3:1356:32099:32409,A00511:73:H7CVKDSXX:3:2316:15745:16203,A00511:73:H7CVKDSXX:3:2410:11369:20181,A00511:73:H7CVKDSXX:3:2410:11397:20196,A00511:73:H7CVKDSXX:3:2410:10945:20447,A00511:73:H7CVKDSXX:3:1677:6759:9659,A00511:73:H7CVKDSXX:3:2142:14036:18129,A00511:73:H7CVKDSXX:3:1245:16288:7373,A00511:73:H7CVKDSXX:3:2459:29957:29919,A00511:73:H7CVKDSXX:3:2612:22046:2566,A00511:73:H7C…
14:91491308|91514545	14	91491308	91514545	3	2_1_1	41	0.128	intron	ENSRNOG00000027801,	-	A00511:73:H7CVKDSXX:3:2213:3938:23124,A00511:73:H7CVKDSXX:3:2502:31693:32769,A00511:73:H7CVKDSXX:3:2659:2844:30311,
14:91491308|91516715	14	91491308	91516715	6	4_4_0	28	0.3	intron	ENSRNOG00000027801,	-	A00511:73:H7CVKDSXX:3:2251:29884:8281,A00511:73:H7CVKDSXX:3:1244:20943:15937,A00511:73:H7CVKDSXX:3:1315:32696:28494,A00511:73:H7CVKDSXX:3:1366:4237:9549,A00511:73:H7CVKDSXX:3:2270:28827:34914,A00511:73:H7CVKDSXX:3:1259:2356:7106,
14:104268362|104277402	14	104268362	104277402	3	2_1_1	41	0.128	exon	ENSRNOG00000004888,	+	A00511:73:H7CVKDSXX:3:2341:20094:10708,A00511:73:H7CVKDSXX:3:2357:9417:31641,A00511:73:H7CVKDSXX:3:2420:9118:5885,
14:106488333|106500203	14	106488333	106500203	3	2_0_2	33	0.154	intron	ENSRNOG00000054331,	+	A00511:73:H7CVKDSXX:3:1473:22625:14121,A00511:73:H7CVKDSXX:3:2572:21893:4679,A00511:73:H7CVKDSXX:3:2572:21459:5963,
14:106492370|106500203	14	106492370	106500203	8	2_4_6	61	0.208	exon	ENSRNOG00000054331,	+	A00511:73:H7CVKDSXX:3:2371:18041:7059,A00511:73:H7CVKDSXX:3:2428:27543:26804,A00511:73:H7CVKDSXX:3:1103:27245:23187,A00511:73:H7CVKDSXX:3:1172:31675:29136,A00511:73:H7CVKDSXX:3:1172:28556:29810,A00511:73:H7CVKDSXX:3:2452:10963:35102,A00511:73:H7CVKDSXX:3:2516:20726:17879,A00511:73:H7CVKDSXX:3:2632:26621:6417,
14:106916021|106930939	14	106916021	106930939	8	7_7_0	137	0.105	exon	ENSRNOG00000008917,	-	A00511:73:H7CVKDSXX:3:1338:31991:30123,A00511:73:H7CVKDSXX:3:1554:4598:14340,A00511:73:H7CVKDSXX:3:2247:6587:12273,A00511:73:H7CVKDSXX:3:2331:17517:21966,A00511:73:H7CVKDSXX:3:2133:19036:24158,A00511:73:H7CVKDSXX:3:1206:11595:1783,A00511:73:H7CVKDSXX:3:2563:12599:14105,A00511:73:H7CVKDSXX:3:2612:1072:18349,
14:108446849|108456923	14	108446849	108456923	24	4_5_17	76	0.387	exon	ENSRNOG00000054151,	+	A00511:73:H7CVKDSXX:3:1428:5276:29794,A00511:73:H7CVKDSXX:3:2410:27841:12477,A00511:73:H7CVKDSXX:3:2423:12599:1047,A00511:73:H7CVKDSXX:3:1611:2989:27962,A00511:73:H7CVKDSXX:3:2113:13539:34460,A00511:73:H7CVKDSXX:3:2113:13485:34491,A00511:73:H7CVKDSXX:3:2134:19569:12148,A00511:73:H7CVKDSXX:3:1109:15176:15812,A00511:73:H7CVKDSXX:3:2457:22580:21277,A00511:73:H7CVKDSXX:3:2520:9724:11130,A00511:73:H7C…
14:113271542|113314869	14	113271542	113314869	11	4_3_2	3	0.88	intergenic_region	n/a	+	A00511:73:H7CVKDSXX:3:1560:6153:17315,A00511:73:H7CVKDSXX:3:2107:21748:2362,A00511:73:H7CVKDSXX:3:2659:3251:34898,A00511:73:H7CVKDSXX:3:1330:7428:36057,A00511:73:H7CVKDSXX:3:1340:25699:7357,A00511:73:H7CVKDSXX:3:1372:25726:11036,A00511:73:H7CVKDSXX:3:1372:25644:11083,A00511:73:H7CVKDSXX:3:1452:19000:12790,A00511:73:H7CVKDSXX:3:2340:25283:2096,A00511:73:H7CVKDSXX:3:2433:30572:35587,A00511:73:H7CVK…
15:1734706|1753492	15	1734706	1753492	22	6_7_4	78	0.361	exon	Rattus_norvegicus_newGene_124316,	-	A00511:73:H7CVKDSXX:3:1472:2926:24345,A00511:73:H7CVKDSXX:3:1506:30572:8907,A00511:73:H7CVKDSXX:3:1506:31168:10755,A00511:73:H7CVKDSXX:3:2255:15854:17957,A00511:73:H7CVKDSXX:3:2255:15700:18098,A00511:73:H7CVKDSXX:3:2255:15483:18255,A00511:73:H7CVKDSXX:3:2255:19018:20337,A00511:73:H7CVKDSXX:3:2378:27037:35978,A00511:73:H7CVKDSXX:3:2378:27037:36010,A00511:73:H7CVKDSXX:3:2408:25916:5697,A00511:73:H7…
15:2849126|2867333	15	2849126	2867333	14	3_7_4	157	0.151	exon	ENSRNOG00000012850,	-	A00511:73:H7CVKDSXX:3:1429:6885:25441,A00511:73:H7CVKDSXX:3:1429:6099:25833,A00511:73:H7CVKDSXX:3:1471:9046:26647,A00511:73:H7CVKDSXX:3:2262:27706:13526,A00511:73:H7CVKDSXX:3:2402:20989:24846,A00511:73:H7CVKDSXX:3:2402:20772:24940,A00511:73:H7CVKDSXX:3:2425:32759:12258,A00511:73:H7CVKDSXX:3:1623:16269:19241,A00511:73:H7CVKDSXX:3:1110:21875:1986,A00511:73:H7CVKDSXX:3:1121:28067:32033,A00511:73:H7C…
15:6349802|6464312	15	6349802	6464312	3	1_3_1	59	0.092	exon	ENSRNOG00000014661,	-	A00511:73:H7CVKDSXX:3:2624:12328:2550,A00511:73:H7CVKDSXX:3:2639:29866:21840,A00511:73:H7CVKDSXX:3:1354:5602:16705,
15:6523511|6611827	15	6523511	6611827	2	1_0_2	13	0.235	intergenic_region	n/a	-	A00511:73:H7CVKDSXX:3:1471:1181:16971,A00511:73:H7CVKDSXX:3:1471:4580:20102,
15:7012372|7088453	15	7012372	7088453	5	4_4_0	88	0.102	exon	Rattus_norvegicus_newGene_124528,	-	A00511:73:H7CVKDSXX:3:2433:28040:7748,A00511:73:H7CVKDSXX:3:1618:19578:23688,A00511:73:H7CVKDSXX:3:1618:18620:24001,A00511:73:H7CVKDSXX:3:2601:8856:10755,A00511:73:H7CVKDSXX:3:2615:28185:35023,
15:9082555|9086278	15	9082555	9086278	3	2_2_0	40	0.13	intron	ENSRNOG00000006649,	-	A00511:73:H7CVKDSXX:3:1431:31096:34679,A00511:73:H7CVKDSXX:3:2355:14226:15515,A00511:73:H7CVKDSXX:3:2625:21314:28761,
15:16089766|16093572	15	16089766	16093572	3	1_2_0	38	0.136	exon	Rattus_norvegicus_newGene_125150,	+	A00511:73:H7CVKDSXX:3:2562:8377:8609,A00511:73:H7CVKDSXX:3:2562:7961:8766,A00511:73:H7CVKDSXX:3:1226:20030:8656,
15:16089766|16170268	15	16089766	16170268	3	1_1_2	33	0.154	exon	Rattus_norvegicus_newGene_125150,	+	A00511:73:H7CVKDSXX:3:1461:16803:23610,A00511:73:H7CVKDSXX:3:2119:25825:30812,A00511:73:H7CVKDSXX:3:1139:14199:22795,
15:23792824|23793342	15	23792824	23793342	22	13_13_0	25	0.638	exon	ENSRNOG00000010489,	+	A00511:73:H7CVKDSXX:3:1370:31087:5948,A00511:73:H7CVKDSXX:3:1468:2600:3458,A00511:73:H7CVKDSXX:3:2377:4490:2816,A00511:73:H7CVKDSXX:3:2414:25256:8437,A00511:73:H7CVKDSXX:3:1670:3757:28761,A00511:73:H7CVKDSXX:3:2104:23954:24095,A00511:73:H7CVKDSXX:3:2119:19551:8609,A00511:73:H7CVKDSXX:3:2144:6903:34334,A00511:73:H7CVKDSXX:3:1145:6451:4648,A00511:73:H7CVKDSXX:3:1171:26440:13557,A00511:73:H7CVKDSXX:…
15:23792824|23801848	15	23792824	23801848	3	1_0_2	16	0.273	intron	ENSRNOG00000010489,	+	A00511:73:H7CVKDSXX:3:2306:4634:36135,A00511:73:H7CVKDSXX:3:1305:24758:35509,A00511:73:H7CVKDSXX:3:1305:23457:36135,
15:40089240|40112560	15	40089240	40112560	5	4_1_5	58	0.147	exon	ENSRNOG00000008053,	-	A00511:73:H7CVKDSXX:3:1417:32244:13244,A00511:73:H7CVKDSXX:3:1533:6876:5415,A00511:73:H7CVKDSXX:3:2405:4806:35368,A00511:73:H7CVKDSXX:3:2436:22453:15734,A00511:73:H7CVKDSXX:3:1107:21061:29042,
15:40100602|40112560	15	40100602	40112560	4	2_1_3	43	0.157	exon	ENSRNOG00000008053,	-	A00511:73:H7CVKDSXX:3:1147:16776:33614,A00511:73:H7CVKDSXX:3:1147:16504:33927,A00511:73:H7CVKDSXX:3:2573:6931:11271,A00511:73:H7CVKDSXX:3:2605:28366:16705,
15:41008413|41011344	15	41008413	41011344	5	2_2_1	66	0.132	intron	ENSRNOG00000013707,	+	A00511:73:H7CVKDSXX:3:2357:3007:12743,A00511:73:H7CVKDSXX:3:2357:2826:12931,A00511:73:H7CVKDSXX:3:1659:25699:11271,A00511:73:H7CVKDSXX:3:1229:27371:27602,A00511:73:H7CVKDSXX:3:1229:29595:28573,
15:41008529|41011344	15	41008529	41011344	21	12_13_0	135	0.237	exon	ENSRNOG00000013707,	+	A00511:73:H7CVKDSXX:3:1452:22950:31219,A00511:73:H7CVKDSXX:3:1470:27769:27915,A00511:73:H7CVKDSXX:3:2215:29713:21073,A00511:73:H7CVKDSXX:3:2215:29613:21183,A00511:73:H7CVKDSXX:3:2215:29631:21245,A00511:73:H7CVKDSXX:3:2352:17400:31876,A00511:73:H7CVKDSXX:3:2358:28004:36245,A00511:73:H7CVKDSXX:3:2210:29306:22498,A00511:73:H7CVKDSXX:3:1163:18276:29074,A00511:73:H7CVKDSXX:3:1215:28782:12633,A00511:73…
15:48268665|48284550	15	48268665	48284550	13	6_4_7	97	0.211	intergenic_region	n/a	-	A00511:73:H7CVKDSXX:3:1340:14588:29042,A00511:73:H7CVKDSXX:3:2218:10185:8891,A00511:73:H7CVKDSXX:3:2254:7970:20087,A00511:73:H7CVKDSXX:3:2340:15510:4241,A00511:73:H7CVKDSXX:3:2340:15609:4257,A00511:73:H7CVKDSXX:3:2354:7853:23923,A00511:73:H7CVKDSXX:3:1113:12626:34945,A00511:73:H7CVKDSXX:3:1253:14796:29277,A00511:73:H7CVKDSXX:3:2551:27145:32753,A00511:73:H7CVKDSXX:3:2556:25545:35023,A00511:73:H7CV…
15:48278041|48284550	15	48278041	48284550	7	4_4_0	113	0.11	intergenic_region	n/a	-	A00511:73:H7CVKDSXX:3:1520:9778:24565,A00511:73:H7CVKDSXX:3:1520:9995:25128,A00511:73:H7CVKDSXX:3:1520:10465:25880,A00511:73:H7CVKDSXX:3:1601:18647:21073,A00511:73:H7CVKDSXX:3:1652:26928:17785,A00511:73:H7CVKDSXX:3:2134:11315:10316,A00511:73:H7CVKDSXX:3:2134:11333:10316,
15:48694845|48705843	15	48694845	48705843	6	4_2_3	118	0.092	exon	ENSRNOG00000014003,	+	A00511:73:H7CVKDSXX:3:1408:18358:5572,A00511:73:H7CVKDSXX:3:1518:31241:34084,A00511:73:H7CVKDSXX:3:1228:15980:19116,A00511:73:H7CVKDSXX:3:2667:4444:32863,A00511:73:H7CVKDSXX:3:2425:23746:17472,A00511:73:H7CVKDSXX:3:2451:2564:15358,
15:51936366|51944899	15	51936366	51944899	5	4_4_0	80	0.111	exon	ENSRNOG00000009745,	-	A00511:73:H7CVKDSXX:3:2302:8576:9643,A00511:73:H7CVKDSXX:3:2436:28782:9032,A00511:73:H7CVKDSXX:3:2436:28113:10880,A00511:73:H7CVKDSXX:3:1274:5403:7122,A00511:73:H7CVKDSXX:3:2672:32841:16376,
15:55151603|55154467	15	55151603	55154467	4	1_0_2	62	0.114	exon	ENSRNOG00000016029,	-	A00511:73:H7CVKDSXX:3:2275:15835:17644,A00511:73:H7CVKDSXX:3:1258:15908:6402,A00511:73:H7CVKDSXX:3:2327:10122:5838,A00511:73:H7CVKDSXX:3:2444:4237:1313,
15:70790038|70803614	15	70790038	70803614	9	7_6_0	96	0.158	intergenic_region	n/a	+	A00511:73:H7CVKDSXX:3:1442:26892:34976,A00511:73:H7CVKDSXX:3:2221:24514:1548,A00511:73:H7CVKDSXX:3:2222:24406:21308,A00511:73:H7CVKDSXX:3:1641:27507:5791,A00511:73:H7CVKDSXX:3:1143:13693:7357,A00511:73:H7CVKDSXX:3:1310:31376:33536,A00511:73:H7CVKDSXX:3:1644:5602:36307,A00511:73:H7CVKDSXX:3:1644:5014:37043,A00511:73:H7CVKDSXX:3:1645:4707:1939,
15:88651499|88659273	15	88651499	88659273	11	1_6_6	68	0.244	exon	ENSRNOG00000009690,	-	A00511:73:H7CVKDSXX:3:1361:21513:33301,A00511:73:H7CVKDSXX:3:2361:21287:25113,A00511:73:H7CVKDSXX:3:2361:22968:25113,A00511:73:H7CVKDSXX:3:1606:25446:21605,A00511:73:H7CVKDSXX:3:2112:6515:34820,A00511:73:H7CVKDSXX:3:2160:7654:25551,A00511:73:H7CVKDSXX:3:2163:11406:19523,A00511:73:H7CVKDSXX:3:2204:23231:19335,A00511:73:H7CVKDSXX:3:2204:23393:19429,A00511:73:H7CVKDSXX:3:2528:4770:22153,A00511:73:H7…
15:108315938|108318732	15	108315938	108318732	15	9_8_2	145	0.171	exon	ENSRNOG00000012710,	+	A00511:73:H7CVKDSXX:3:1457:12391:30467,A00511:73:H7CVKDSXX:3:2212:20998:22701,A00511:73:H7CVKDSXX:3:2226:28411:32315,A00511:73:H7CVKDSXX:3:2237:22562:12884,A00511:73:H7CVKDSXX:3:2336:16984:29747,A00511:73:H7CVKDSXX:3:2336:16586:30279,A00511:73:H7CVKDSXX:3:2344:24026:32080,A00511:73:H7CVKDSXX:3:1636:11704:34601,A00511:73:H7CVKDSXX:3:1649:27335:29011,A00511:73:H7CVKDSXX:3:2118:18521:10739,A00511:73…
15:109125713|109141568	15	109125713	109141568	23	8_7_11	160	0.223	exon	ENSRNOG00000057042,	+	A00511:73:H7CVKDSXX:3:1444:26069:3396,A00511:73:H7CVKDSXX:3:1453:20175:33301,A00511:73:H7CVKDSXX:3:2120:27299:36213,A00511:73:H7CVKDSXX:3:2120:25925:36276,A00511:73:H7CVKDSXX:3:2130:9742:30232,A00511:73:H7CVKDSXX:3:2133:19623:22075,A00511:73:H7CVKDSXX:3:2133:18466:22733,A00511:73:H7CVKDSXX:3:2155:29948:16376,A00511:73:H7CVKDSXX:3:2155:29903:17362,A00511:73:H7CVKDSXX:3:2164:22715:1689,A00511:73:H7…
16:43817|53068	16	43817	53068	13	3_5_1	56	0.317	intergenic_region	n/a	-	A00511:73:H7CVKDSXX:3:1425:16351:10645,A00511:73:H7CVKDSXX:3:2219:26521:27477,A00511:73:H7CVKDSXX:3:2232:13602:18693,A00511:73:H7CVKDSXX:3:2139:27416:1344,A00511:73:H7CVKDSXX:3:1337:1081:34679,A00511:73:H7CVKDSXX:3:1425:15564:15327,A00511:73:H7CVKDSXX:3:2219:26295:27211,A00511:73:H7CVKDSXX:3:2219:26142:27759,A00511:73:H7CVKDSXX:3:2130:19551:26616,A00511:73:H7CVKDSXX:3:1131:17517:1861,A00511:73:H7…
16:3060713|3064512	16	3060713	3064512	30	18_18_0	318	0.159	exon	ENSRNOG00000014750,	+	A00511:73:H7CVKDSXX:3:1436:8169:32049,A00511:73:H7CVKDSXX:3:1454:25120:26428,A00511:73:H7CVKDSXX:3:1531:28999:28823,A00511:73:H7CVKDSXX:3:1548:22363:20995,A00511:73:H7CVKDSXX:3:2358:27208:5243,A00511:73:H7CVKDSXX:3:2405:12572:32033,A00511:73:H7CVKDSXX:3:2436:5213:35822,A00511:73:H7CVKDSXX:3:1575:25554:9330,A00511:73:H7CVKDSXX:3:1624:26892:15248,A00511:73:H7CVKDSXX:3:1624:26549:16783,A00511:73:H7C…
16:4283562|4351455	16	4283562	4351455	3	0_2_2	49	0.109	exon	Rattus_norvegicus_newGene_130727,	+	A00511:73:H7CVKDSXX:3:2375:21025:27571,A00511:73:H7CVKDSXX:3:1562:1072:15969,A00511:73:H7CVKDSXX:3:2562:1570:16767,
16:7577726|7586144	16	7577726	7586144	9	5_6_0	124	0.127	exon	ENSRNOG00000057372,	-	A00511:73:H7CVKDSXX:3:1449:3893:17691,A00511:73:H7CVKDSXX:3:2342:16975:31172,A00511:73:H7CVKDSXX:3:2570:31123:17315,A00511:73:H7CVKDSXX:3:2570:32533:36448,A00511:73:H7CVKDSXX:3:2570:32579:36965,A00511:73:H7CVKDSXX:3:2668:21640:22060,A00511:73:H7CVKDSXX:3:1463:23448:21934,A00511:73:H7CVKDSXX:3:2442:12436:23907,A00511:73:H7CVKDSXX:3:2460:28176:20196,
16:17640557|17642224	16	17640557	17642224	2	2_2_0	2	0.667	exon	ENSRNOG00000042623,	+	A00511:73:H7CVKDSXX:3:1342:27642:36338,A00511:73:H7CVKDSXX:3:1344:8214:24330,
16:21223068|21238306	16	21223068	21238306	11	6_6_0	193	0.102	exon	ENSRNOG00000022173,	+	A00511:73:H7CVKDSXX:3:1343:3757:10629,A00511:73:H7CVKDSXX:3:1423:15709:15107,A00511:73:H7CVKDSXX:3:2236:3739:10723,A00511:73:H7CVKDSXX:3:2236:4661:16172,A00511:73:H7CVKDSXX:3:2239:31873:34929,A00511:73:H7CVKDSXX:3:1572:16125:24940,A00511:73:H7CVKDSXX:3:1622:15067:16658,A00511:73:H7CVKDSXX:3:1622:15275:19210,A00511:73:H7CVKDSXX:3:1132:23656:4601,A00511:73:H7CVKDSXX:3:2517:23050:36182,A00511:73:H7C…
16:22979368|22980295	16	22979368	22980295	9	4_4_0	46	0.281	intergenic_region	n/a	+	A00511:73:H7CVKDSXX:3:1464:16297:2691,A00511:73:H7CVKDSXX:3:1464:17770:9533,A00511:73:H7CVKDSXX:3:1557:31946:25097,A00511:73:H7CVKDSXX:3:1634:16396:3771,A00511:73:H7CVKDSXX:3:2130:10908:11553,A00511:73:H7CVKDSXX:3:1109:27968:29293,A00511:73:H7CVKDSXX:3:1109:28076:33019,A00511:73:H7CVKDSXX:3:2505:8269:30279,A00511:73:H7CVKDSXX:3:2577:30924:9111,
16:23317853|23318732	16	23317853	23318732	6	2_2_0	18	0.4	intergenic_region	n/a	+	A00511:73:H7CVKDSXX:3:1451:5276:28072,A00511:73:H7CVKDSXX:3:1562:13449:25285,A00511:73:H7CVKDSXX:3:1562:13458:25300,A00511:73:H7CVKDSXX:3:1274:7898:22529,A00511:73:H7CVKDSXX:3:1274:7988:22717,A00511:73:H7CVKDSXX:3:2452:6198:5963,
16:23555919|23573530	16	23555919	23573530	22	14_6_6	156	0.22	exon	ENSRNOG00000013884,	+	A00511:73:H7CVKDSXX:3:1359:8386:34773,A00511:73:H7CVKDSXX:3:1365:2202:32769,A00511:73:H7CVKDSXX:3:1365:1597:33473,A00511:73:H7CVKDSXX:3:1369:8585:36902,A00511:73:H7CVKDSXX:3:1405:23303:10097,A00511:73:H7CVKDSXX:3:1405:22390:10363,A00511:73:H7CVKDSXX:3:1408:20066:6370,A00511:73:H7CVKDSXX:3:1408:19741:6778,A00511:73:H7CVKDSXX:3:2214:27380:22482,A00511:73:H7CVKDSXX:3:2225:30825:20682,A00511:73:H7CVK…
16:23555919|23600154	16	23555919	23600154	31	17_12_5	142	0.304	exon	ENSRNOG00000013884,	+	A00511:73:H7CVKDSXX:3:1378:7943:30749,A00511:73:H7CVKDSXX:3:1412:11722:31250,A00511:73:H7CVKDSXX:3:1542:15628:1752,A00511:73:H7CVKDSXX:3:2233:26268:33896,A00511:73:H7CVKDSXX:3:2252:26485:26193,A00511:73:H7CVKDSXX:3:2265:5086:20603,A00511:73:H7CVKDSXX:3:2267:30147:32972,A00511:73:H7CVKDSXX:3:2316:1985:35744,A00511:73:H7CVKDSXX:3:2364:2790:10238,A00511:73:H7CVKDSXX:3:2364:2419:10410,A00511:73:H7CVK…
16:26623728|26633439	16	26623728	26633439	8	3_3_0	148	0.098	exon	ENSRNOG00000030199,	-	A00511:73:H7CVKDSXX:3:1406:19768:4319,A00511:73:H7CVKDSXX:3:1406:19795:4335,A00511:73:H7CVKDSXX:3:1552:11406:25441,A00511:73:H7CVKDSXX:3:1552:11279:25535,A00511:73:H7CVKDSXX:3:2245:32226:36949,A00511:73:H7CVKDSXX:3:2245:31684:37012,A00511:73:H7CVKDSXX:3:2246:31385:1360,A00511:73:H7CVKDSXX:3:2406:18918:6543,
16:29808351|29965081	16	29808351	29965081	3	0_2_1	0	1	intergenic_region	n/a	-	A00511:73:H7CVKDSXX:3:1220:13865:8437,A00511:73:H7CVKDSXX:3:1404:23348:8672,A00511:73:H7CVKDSXX:3:2270:4417:27993,
16:32347403|32355385	16	32347403	32355385	7	4_3_0	59	0.192	exon	ENSRNOG00000010418,	-	A00511:73:H7CVKDSXX:3:1449:16631:5869,A00511:73:H7CVKDSXX:3:1449:19126:8155,A00511:73:H7CVKDSXX:3:1610:5095:31109,A00511:73:H7CVKDSXX:3:2165:25337:34663,A00511:73:H7CVKDSXX:3:2449:15266:11835,A00511:73:H7CVKDSXX:3:2562:27416:30060,A00511:73:H7CVKDSXX:3:1554:11342:31000,
16:40469880|40483041	16	40469880	40483041	6	4_2_0	111	0.098	exon	ENSRNOG00000011416,	-	A00511:73:H7CVKDSXX:3:1543:27498:24909,A00511:73:H7CVKDSXX:3:1543:28266:25426,A00511:73:H7CVKDSXX:3:1162:25970:35415,A00511:73:H7CVKDSXX:3:2159:21359:13777,A00511:73:H7CVKDSXX:3:1209:21992:23422,A00511:73:H7CVKDSXX:3:1209:19027:34569,
16:54792659|54804208	16	54792659	54804208	16	9_12_2	219	0.127	exon	ENSRNOG00000011420,	+	A00511:73:H7CVKDSXX:3:1355:9561:26412,A00511:73:H7CVKDSXX:3:1405:3812:9972,A00511:73:H7CVKDSXX:3:1405:3622:11303,A00511:73:H7CVKDSXX:3:1437:21251:28745,A00511:73:H7CVKDSXX:3:1454:11342:33661,A00511:73:H7CVKDSXX:3:1542:26169:2879,A00511:73:H7CVKDSXX:3:2355:23791:13698,A00511:73:H7CVKDSXX:3:1625:18412:16344,A00511:73:H7CVKDSXX:3:1114:6316:5791,A00511:73:H7CVKDSXX:3:1165:13847:5212,A00511:73:H7CVKDS…
16:54792659|54826033	16	54792659	54826033	19	9_10_2	128	0.229	exon	ENSRNOG00000011420,	+	A00511:73:H7CVKDSXX:3:1348:20112:26929,A00511:73:H7CVKDSXX:3:1354:32669:14043,A00511:73:H7CVKDSXX:3:1505:10230:9815,A00511:73:H7CVKDSXX:3:1505:10257:9893,A00511:73:H7CVKDSXX:3:2247:24551:30420,A00511:73:H7CVKDSXX:3:2266:11035:26021,A00511:73:H7CVKDSXX:3:2352:26277:8390,A00511:73:H7CVKDSXX:3:1610:15808:30718,A00511:73:H7CVKDSXX:3:1610:16631:31360,A00511:73:H7CVKDSXX:3:1651:11107:31532,A00511:73:H7…
16:57581954|57582374	16	57581954	57582374	2	1_1_1	3	0.571	intergenic_region	n/a	+	A00511:73:H7CVKDSXX:3:2317:13648:22999,A00511:73:H7CVKDSXX:3:2317:13765:23140,
16:64697759|64704163	16	64697759	64704163	6	4_4_0	101	0.106	exon	ENSRNOG00000050857,	-	A00511:73:H7CVKDSXX:3:1517:7581:29340,A00511:73:H7CVKDSXX:3:1517:8151:30076,A00511:73:H7CVKDSXX:3:1611:30300:11036,A00511:73:H7CVKDSXX:3:1666:3812:26224,A00511:73:H7CVKDSXX:3:1320:23701:10379,A00511:73:H7CVKDSXX:3:2667:7835:22388,
16:76018333|76070467	16	76018333	76070467	3	2_0_2	48	0.111	exon	ENSRNOG00000028586,	-	A00511:73:H7CVKDSXX:3:1563:4788:15608,A00511:73:H7CVKDSXX:3:1563:4806:15702,A00511:73:H7CVKDSXX:3:2604:22815:28385,
16:76045442|76070467	16	76045442	76070467	11	3_3_0	45	0.328	exon	ENSRNOG00000028586,	-	A00511:73:H7CVKDSXX:3:1507:8287:36511,A00511:73:H7CVKDSXX:3:1508:10059:3004,A00511:73:H7CVKDSXX:3:2237:19009:27899,A00511:73:H7CVKDSXX:3:2237:18385:28134,A00511:73:H7CVKDSXX:3:2237:19596:28855,A00511:73:H7CVKDSXX:3:2356:18873:11694,A00511:73:H7CVKDSXX:3:1209:29152:36542,A00511:73:H7CVKDSXX:3:1210:25880:7169,A00511:73:H7CVKDSXX:3:1321:26558:26757,A00511:73:H7CVKDSXX:3:2455:10321:12070,A00511:73:H7…
16:82621432|82623036	16	82621432	82623036	108	49_51_0	62	0.777	exon	Rattus_norvegicus_newGene_134986,	-	A00511:73:H7CVKDSXX:3:1347:15691:16705,A00511:73:H7CVKDSXX:3:1348:10800:29027,A00511:73:H7CVKDSXX:3:1355:20998:10081,A00511:73:H7CVKDSXX:3:1361:18792:24956,A00511:73:H7CVKDSXX:3:1365:10104:19617,A00511:73:H7CVKDSXX:3:1423:15953:29089,A00511:73:H7CVKDSXX:3:1423:15709:29387,A00511:73:H7CVKDSXX:3:1427:12192:34914,A00511:73:H7CVKDSXX:3:1437:10122:5932,A00511:73:H7CVKDSXX:3:1437:10086:5995,A00511:73:H…
16:82815172|82858950	16	82815172	82858950	2	2_2_0	19	0.174	exon	Rattus_norvegicus_newGene_134986,	-	A00511:73:H7CVKDSXX:3:1346:22616:22404,A00511:73:H7CVKDSXX:3:2103:2175:34726,
16:82858550|82858950	16	82858550	82858950	5	2_3_2	5	0.667	exon	Rattus_norvegicus_newGene_134986,	-	A00511:73:H7CVKDSXX:3:1367:9670:36182,A00511:73:H7CVKDSXX:3:2332:13557:22435,A00511:73:H7CVKDSXX:3:1615:14561:13808,A00511:73:H7CVKDSXX:3:2307:30445:20024,A00511:73:H7CVKDSXX:3:2442:10881:10285,
17:49352|66437	17	49352	66437	3	1_2_0	43	0.122	exon	Rattus_norvegicus_newGene_135595,	-	A00511:73:H7CVKDSXX:3:2426:24795:35853,A00511:73:H7CVKDSXX:3:2262:30590:7748,A00511:73:H7CVKDSXX:3:1261:29441:36323,
17:694609|739440	17	694609	739440	6	3_0_3	87	0.121	exon	ENSRNOG00000017505,	+	A00511:73:H7CVKDSXX:3:1447:32280:31751,A00511:73:H7CVKDSXX:3:1509:29640:24173,A00511:73:H7CVKDSXX:3:2304:23520:5744,A00511:73:H7CVKDSXX:3:2304:24198:6198,A00511:73:H7CVKDSXX:3:2304:23511:6230,A00511:73:H7CVKDSXX:3:1273:30671:18568,
17:915332|923569	17	915332	923569	2	2_2_0	24	0.143	intron	Rattus_norvegicus_newGene_135595,ENSRNOG00000016889,	-	A00511:73:H7CVKDSXX:3:1650:26323:1548,A00511:73:H7CVKDSXX:3:2102:9290:1078,
17:1395222|1416266	17	1395222	1416266	12	9_9_0	131	0.155	exon	ENSRNOG00000019175,	+	A00511:73:H7CVKDSXX:3:1346:13584:14747,A00511:73:H7CVKDSXX:3:1443:19515:33035,A00511:73:H7CVKDSXX:3:1475:32823:34287,A00511:73:H7CVKDSXX:3:2312:12771:4476,A00511:73:H7CVKDSXX:3:2315:22562:35931,A00511:73:H7CVKDSXX:3:2356:24216:3756,A00511:73:H7CVKDSXX:3:2116:11234:34757,A00511:73:H7CVKDSXX:3:1124:16523:3490,A00511:73:H7CVKDSXX:3:1224:27579:5760,A00511:73:H7CVKDSXX:3:1238:9471:14826,A00511:73:H7CV…
17:5555491|5571375	17	5555491	5571375	25	14_16_2	253	0.165	exon	ENSRNOG00000018651,	+	A00511:73:H7CVKDSXX:3:1334:26205:16188,A00511:73:H7CVKDSXX:3:1539:5656:12132,A00511:73:H7CVKDSXX:3:2228:1895:32581,A00511:73:H7CVKDSXX:3:2235:29568:4225,A00511:73:H7CVKDSXX:3:2255:4435:24862,A00511:73:H7CVKDSXX:3:2276:30671:12367,A00511:73:H7CVKDSXX:3:2317:32452:35368,A00511:73:H7CVKDSXX:3:2318:32696:29841,A00511:73:H7CVKDSXX:3:2324:22525:14920,A00511:73:H7CVKDSXX:3:2334:27028:16611,A00511:73:H7C…
17:7014389|7017383	17	7014389	7017383	3	2_2_0	39	0.133	exon	ENSRNOG00000019533,	+	A00511:73:H7CVKDSXX:3:1561:6533:16250,A00511:73:H7CVKDSXX:3:1561:6976:16485,A00511:73:H7CVKDSXX:3:1226:6804:22514,
17:8795614|8820504	17	8795614	8820504	2	2_2_0	38	0.095	exon	Rattus_norvegicus_newGene_136106,	-	A00511:73:H7CVKDSXX:3:1359:14986:34460,A00511:73:H7CVKDSXX:3:1641:3712:2378,
17:16002402|16003404	17	16002402	16003404	8	4_5_1	159	0.091	exon	ENSRNOG00000016684,	+	A00511:73:H7CVKDSXX:3:1454:18439:20964,A00511:73:H7CVKDSXX:3:2230:25970:2347,A00511:73:H7CVKDSXX:3:2230:26042:2628,A00511:73:H7CVKDSXX:3:2230:25446:2879,A00511:73:H7CVKDSXX:3:2255:22887:30608,A00511:73:H7CVKDSXX:3:1123:7988:20713,A00511:73:H7CVKDSXX:3:2350:16188:34256,A00511:73:H7CVKDSXX:3:1246:29595:1548,
17:16124900|16129065	17	16124900	16129065	44	24_16_11	401	0.18	exon	ENSRNOG00000016779,	+	A00511:73:H7CVKDSXX:3:1449:18105:30029,A00511:73:H7CVKDSXX:3:1449:18096:30044,A00511:73:H7CVKDSXX:3:2219:1118:7654,A00511:73:H7CVKDSXX:3:2220:2573:17660,A00511:73:H7CVKDSXX:3:2261:9408:14372,A00511:73:H7CVKDSXX:3:2269:19244:11866,A00511:73:H7CVKDSXX:3:2324:12970:36824,A00511:73:H7CVKDSXX:3:2325:12671:31767,A00511:73:H7CVKDSXX:3:2331:2682:34788,A00511:73:H7CVKDSXX:3:2336:19669:24032,A00511:73:H7CV…
17:18284996|18294749	17	18284996	18294749	5	3_2_0	40	0.2	exon	ENSRNOG00000001455,	+	A00511:73:H7CVKDSXX:3:1601:22770:11052,A00511:73:H7CVKDSXX:3:1624:32597:30577,A00511:73:H7CVKDSXX:3:2604:29288:33708,A00511:73:H7CVKDSXX:3:2605:28980:2707,A00511:73:H7CVKDSXX:3:1608:11279:21277,
17:19160994|19321551	17	19160994	19321551	8	6_6_0	114	0.123	intergenic_region	n/a	+	A00511:73:H7CVKDSXX:3:1416:9109:32737,A00511:73:H7CVKDSXX:3:2256:5927:12978,A00511:73:H7CVKDSXX:3:2313:11614:31000,A00511:73:H7CVKDSXX:3:2431:1913:6464,A00511:73:H7CVKDSXX:3:1134:9091:27383,A00511:73:H7CVKDSXX:3:1256:8205:5807,A00511:73:H7CVKDSXX:3:2510:28890:28980,A00511:73:H7CVKDSXX:3:2510:27154:29199,
17:27571479|27602936	17	27571479	27602936	14	11_7_5	203	0.121	exon	ENSRNOG00000015701,	-	A00511:73:H7CVKDSXX:3:1358:1090:15812,A00511:73:H7CVKDSXX:3:1446:2193:12367,A00511:73:H7CVKDSXX:3:1525:3721:12540,A00511:73:H7CVKDSXX:3:2241:16170:13839,A00511:73:H7CVKDSXX:3:2404:20148:28964,A00511:73:H7CVKDSXX:3:1637:5330:1799,A00511:73:H7CVKDSXX:3:1637:5502:2879,A00511:73:H7CVKDSXX:3:1641:14145:21699,A00511:73:H7CVKDSXX:3:2156:19443:7952,A00511:73:H7CVKDSXX:3:2206:3468:2675,A00511:73:H7CVKDSXX…
17:27592203|27602936	17	27592203	27602936	89	39_27_10	194	0.478	exon	ENSRNOG00000015701,	-	A00511:73:H7CVKDSXX:3:1331:26359:21559,A00511:73:H7CVKDSXX:3:1332:2022:36652,A00511:73:H7CVKDSXX:3:1333:2356:2409,A00511:73:H7CVKDSXX:3:1350:13774:6746,A00511:73:H7CVKDSXX:3:1352:25355:11271,A00511:73:H7CVKDSXX:3:1352:23167:11553,A00511:73:H7CVKDSXX:3:1365:5828:33129,A00511:73:H7CVKDSXX:3:1417:15329:14262,A00511:73:H7CVKDSXX:3:1436:17526:22420,A00511:73:H7CVKDSXX:3:1436:16568:22451,A00511:73:H7CV…
17:29730437|29731094	17	29730437	29731094	59	34_32_2	49	0.707	exon	ENSRNOG00000032215,	-	A00511:73:H7CVKDSXX:3:1350:3640:31250,A00511:73:H7CVKDSXX:3:1370:27199:32440,A00511:73:H7CVKDSXX:3:1449:26521:35587,A00511:73:H7CVKDSXX:3:1465:32551:10269,A00511:73:H7CVKDSXX:3:1465:32777:10379,A00511:73:H7CVKDSXX:3:1532:6831:5274,A00511:73:H7CVKDSXX:3:2214:21016:24706,A00511:73:H7CVKDSXX:3:2232:28501:18505,A00511:73:H7CVKDSXX:3:2247:17128:1720,A00511:73:H7CVKDSXX:3:2258:24795:31156,A00511:73:H7C…
17:29730437|29757605	17	29730437	29757605	6	3_3_1	35	0.255	exon	ENSRNOG00000032215,	-	A00511:73:H7CVKDSXX:3:2241:5285:21261,A00511:73:H7CVKDSXX:3:1261:7473:35070,A00511:73:H7CVKDSXX:3:2601:29460:24549,A00511:73:H7CVKDSXX:3:2629:23529:23422,A00511:73:H7CVKDSXX:3:2629:23619:23516,A00511:73:H7CVKDSXX:3:2267:5502:28401,
17:36602134|36627167	17	36602134	36627167	17	5_7_3	102	0.25	exon	ENSRNOG00000018381,	+	A00511:73:H7CVKDSXX:3:1411:32090:25817,A00511:73:H7CVKDSXX:3:1411:31367:26757,A00511:73:H7CVKDSXX:3:1467:16740:31485,A00511:73:H7CVKDSXX:3:1467:16893:31814,A00511:73:H7CVKDSXX:3:1467:16224:33943,A00511:73:H7CVKDSXX:3:1467:16477:35070,A00511:73:H7CVKDSXX:3:2326:23493:24956,A00511:73:H7CVKDSXX:3:2147:7907:29309,A00511:73:H7CVKDSXX:3:2147:7961:30436,A00511:73:H7CVKDSXX:3:2147:7021:30843,A00511:73:H7…
17:37503461|37505127	17	37503461	37505127	3	2_2_0	36	0.143	exon	Rattus_norvegicus_newGene_138156,	+	A00511:73:H7CVKDSXX:3:1505:2826:11522,A00511:73:H7CVKDSXX:3:1321:16288:25535,A00511:73:H7CVKDSXX:3:1321:15564:32706,
17:37764142|37793965	17	37764142	37793965	5	1_0_3	20	0.333	exon	Rattus_norvegicus_newGene_138223,	+	A00511:73:H7CVKDSXX:3:1403:4951:29825,A00511:73:H7CVKDSXX:3:2217:28194:11678,A00511:73:H7CVKDSXX:3:1375:7744:10300,A00511:73:H7CVKDSXX:3:2375:7220:4789,A00511:73:H7CVKDSXX:3:1328:17861:32769,
17:38026513|38080864	17	38026513	38080864	3	3_2_1	14	0.3	exon	Rattus_norvegicus_newGene_138223,	+	A00511:73:H7CVKDSXX:3:1529:12590:36354,A00511:73:H7CVKDSXX:3:2214:8684:14340,A00511:73:H7CVKDSXX:3:1668:26449:25441,
17:52477332|52555114	17	52477332	52555114	9	4_5_0	24	0.429	exon	ENSRNOG00000014395,	-	A00511:73:H7CVKDSXX:3:1512:17616:31000,A00511:73:H7CVKDSXX:3:2250:19723:10942,A00511:73:H7CVKDSXX:3:2146:26060:32221,A00511:73:H7CVKDSXX:3:2146:21558:33223,A00511:73:H7CVKDSXX:3:1209:2528:26631,A00511:73:H7CVKDSXX:3:1209:2528:26663,A00511:73:H7CVKDSXX:3:1255:30942:8860,A00511:73:H7CVKDSXX:3:2405:24334:20055,A00511:73:H7CVKDSXX:3:1137:12933:19382,
17:54298407|54301447	17	54298407	54301447	36	4_17_12	153	0.32	exon	ENSRNOG00000017791,	+	A00511:73:H7CVKDSXX:3:1354:31213:2221,A00511:73:H7CVKDSXX:3:2211:27028:26569,A00511:73:H7CVKDSXX:3:2217:29984:2879,A00511:73:H7CVKDSXX:3:2217:29894:2942,A00511:73:H7CVKDSXX:3:2217:30535:2988,A00511:73:H7CVKDSXX:3:2224:3658:21480,A00511:73:H7CVKDSXX:3:2235:30987:26036,A00511:73:H7CVKDSXX:3:2235:30770:27853,A00511:73:H7CVKDSXX:3:2265:22625:16971,A00511:73:H7CVKDSXX:3:2303:27109:33943,A00511:73:H7CV…
17:55367271|55376891	17	55367271	55376891	5	2_3_1	78	0.114	intron	Rattus_norvegicus_newGene_139340,	-	A00511:73:H7CVKDSXX:3:1337:9091:31391,A00511:73:H7CVKDSXX:3:1636:28528:27571,A00511:73:H7CVKDSXX:3:1640:11116:6558,A00511:73:H7CVKDSXX:3:1640:10800:6981,A00511:73:H7CVKDSXX:3:2116:23475:13432,
17:57031709|57067679	17	57031709	57067679	3	1_3_2	44	0.12	intergenic_region	n/a	+	A00511:73:H7CVKDSXX:3:2366:10936:6308,A00511:73:H7CVKDSXX:3:2102:24044:32612,A00511:73:H7CVKDSXX:3:2474:13105:4053,
17:63849305|63879166	17	63849305	63879166	35	17_16_2	416	0.144	exon	ENSRNOG00000014670,	-	A00511:73:H7CVKDSXX:3:1376:12943:9940,A00511:73:H7CVKDSXX:3:1376:12952:9956,A00511:73:H7CVKDSXX:3:1429:1886:34100,A00511:73:H7CVKDSXX:3:2242:21676:34491,A00511:73:H7CVKDSXX:3:2253:25292:30608,A00511:73:H7CVKDSXX:3:1618:8052:12273,A00511:73:H7CVKDSXX:3:1677:31665:19194,A00511:73:H7CVKDSXX:3:2134:28203:33552,A00511:73:H7CVKDSXX:3:2137:18873:17080,A00511:73:H7CVKDSXX:3:2137:18421:17926,A00511:73:H7C…
17:65759820|65789756	17	65759820	65789756	4	1_2_1	48	0.143	exon	ENSRNOG00000017060,	-	A00511:73:H7CVKDSXX:3:2430:23194:30420,A00511:73:H7CVKDSXX:3:2544:17671:14747,A00511:73:H7CVKDSXX:3:2544:17418:16814,A00511:73:H7CVKDSXX:3:2673:2338:17785,
17:70386828|70394646	17	70386828	70394646	4	4_0_4	49	0.14	exon	ENSRNOG00000028168,	-	A00511:73:H7CVKDSXX:3:1658:29044:7639,A00511:73:H7CVKDSXX:3:1167:32786:27211,A00511:73:H7CVKDSXX:3:2654:27959:24612,A00511:73:H7CVKDSXX:3:2666:27516:25817,
17:70462299|70467904	17	70462299	70467904	2	0_2_2	18	0.182	exon	ENSRNOG00000018706,	-	A00511:73:H7CVKDSXX:3:1529:18602:20776,A00511:73:H7CVKDSXX:3:2553:8703:23422,
17:71747191|71761774	17	71747191	71761774	4	3_3_0	21	0.276	exon	ENSRNOG00000029235,	-	A00511:73:H7CVKDSXX:3:1547:16224:11741,A00511:73:H7CVKDSXX:3:1650:29116:6167,A00511:73:H7CVKDSXX:3:1263:12436:12414,A00511:73:H7CVKDSXX:3:1263:13349:13369,
17:71822067|71845611	17	71822067	71845611	3	2_0_2	11	0.353	exon	ENSRNOG00000029235,	-	A00511:73:H7CVKDSXX:3:1265:26377:23469,A00511:73:H7CVKDSXX:3:2651:17960:25113,A00511:73:H7CVKDSXX:3:2651:17978:25081,
17:71875848|71886141	17	71875848	71886141	4	3_3_0	27	0.229	intron	ENSRNOG00000029235,	-	A00511:73:H7CVKDSXX:3:1337:29613:28855,A00511:73:H7CVKDSXX:3:2337:29731:24267,A00511:73:H7CVKDSXX:3:2407:2428:18161,A00511:73:H7CVKDSXX:3:2644:4200:28933,
17:75295083|75352500	17	75295083	75352500	15	5_11_0	62	0.326	intergenic_region	n/a	+	A00511:73:H7CVKDSXX:3:2301:31855:6496,A00511:73:H7CVKDSXX:3:2310:2654:26162,A00511:73:H7CVKDSXX:3:2323:23393:23938,A00511:73:H7CVKDSXX:3:1664:7039:7764,A00511:73:H7CVKDSXX:3:1228:14281:32800,A00511:73:H7CVKDSXX:3:2631:5168:29230,A00511:73:H7CVKDSXX:3:1434:5891:4899,A00511:73:H7CVKDSXX:3:2301:31891:6558,A00511:73:H7CVKDSXX:3:1629:29884:19366,A00511:73:H7CVKDSXX:3:1228:14507:33098,A00511:73:H7CVKDS…
17:76245627|76265943	17	76245627	76265943	39	10_24_12	177	0.306	exon	ENSRNOG00000023593,	-	A00511:73:H7CVKDSXX:3:1358:20808:18991,A00511:73:H7CVKDSXX:3:1360:19370:16188,A00511:73:H7CVKDSXX:3:1366:6036:9940,A00511:73:H7CVKDSXX:3:1366:5104:10113,A00511:73:H7CVKDSXX:3:1421:25220:24940,A00511:73:H7CVKDSXX:3:1459:2654:7279,A00511:73:H7CVKDSXX:3:1462:15085:22795,A00511:73:H7CVKDSXX:3:1520:31855:9815,A00511:73:H7CVKDSXX:3:1520:32190:10457,A00511:73:H7CVKDSXX:3:2219:21341:13495,A00511:73:H7CVK…
17:77176705|77178100	17	77176705	77178100	15	6_7_1	205	0.128	exon	ENSRNOG00000017941,	+	A00511:73:H7CVKDSXX:3:1364:1561:9204,A00511:73:H7CVKDSXX:3:1375:5222:8030,A00511:73:H7CVKDSXX:3:2226:12689:27696,A00511:73:H7CVKDSXX:3:2231:12509:33207,A00511:73:H7CVKDSXX:3:2313:17137:16391,A00511:73:H7CVKDSXX:3:2356:9254:36871,A00511:73:H7CVKDSXX:3:1576:19533:31970,A00511:73:H7CVKDSXX:3:1119:9263:3912,A00511:73:H7CVKDSXX:3:1226:15085:19852,A00511:73:H7CVKDSXX:3:1313:18638:22341,A00511:73:H7CVKD…
17:79761095|79789485	17	79761095	79789485	4	1_2_2	62	0.114	exon	ENSRNOG00000016955,	-	A00511:73:H7CVKDSXX:3:2277:2230:8265,A00511:73:H7CVKDSXX:3:1266:9941:27414,A00511:73:H7CVKDSXX:3:1277:2031:7701,A00511:73:H7CVKDSXX:3:2253:1588:5588,
17:80521386|80529452	17	80521386	80529452	11	7_7_1	156	0.124	exon	ENSRNOG00000017595,	-	A00511:73:H7CVKDSXX:3:1358:21920:23422,A00511:73:H7CVKDSXX:3:1503:31458:14356,A00511:73:H7CVKDSXX:3:2332:8404:36213,A00511:73:H7CVKDSXX:3:1630:31602:18176,A00511:73:H7CVKDSXX:3:1665:23637:27524,A00511:73:H7CVKDSXX:3:2101:19660:6605,A00511:73:H7CVKDSXX:3:1146:20699:29293,A00511:73:H7CVKDSXX:3:1319:21215:14873,A00511:73:H7CVKDSXX:3:1319:21884:15624,A00511:73:H7CVKDSXX:3:2469:10294:17942,A00511:73:H…
17:81173780|81187710	17	81173780	81187710	3	1_1_2	19	0.24	exon	ENSRNOG00000043192,	-	A00511:73:H7CVKDSXX:3:2106:13964:26459,A00511:73:H7CVKDSXX:3:1106:14055:28338,A00511:73:H7CVKDSXX:3:2456:14380:32847,
17:81177595|81187710	17	81177595	81187710	5	2_2_0	23	0.303	exon	ENSRNOG00000043192,	-	A00511:73:H7CVKDSXX:3:1123:17137:14888,A00511:73:H7CVKDSXX:3:1123:17237:14904,A00511:73:H7CVKDSXX:3:1123:18566:15671,A00511:73:H7CVKDSXX:3:1311:1452:30436,A00511:73:H7CVKDSXX:3:1311:1298:30608,
17:84198083|84210807	17	84198083	84210807	2	2_1_0	34	0.105	exon	ENSRNOG00000049452,	-	A00511:73:H7CVKDSXX:3:1577:26223:3192,A00511:73:H7CVKDSXX:3:1462:15845:6449,
17:84855705|84901793	17	84855705	84901793	26	5_11_13	225	0.188	intergenic_region	n/a	+	A00511:73:H7CVKDSXX:3:1372:32235:4272,A00511:73:H7CVKDSXX:3:1550:21676:25535,A00511:73:H7CVKDSXX:3:2251:18394:12179,A00511:73:H7CVKDSXX:3:2303:11189:22028,A00511:73:H7CVKDSXX:3:2336:28465:16188,A00511:73:H7CVKDSXX:3:2438:27010:27915,A00511:73:H7CVKDSXX:3:2438:24433:28964,A00511:73:H7CVKDSXX:3:1653:1759:9893,A00511:73:H7CVKDSXX:3:1662:24306:2409,A00511:73:H7CVKDSXX:3:1662:25852:2675,A00511:73:H7CV…
17:85036937|85057912	17	85036937	85057912	17	11_5_0	95	0.264	exon	ENSRNOG00000000150,	-	A00511:73:H7CVKDSXX:3:1364:9652:26944,A00511:73:H7CVKDSXX:3:1364:7826:32894,A00511:73:H7CVKDSXX:3:2415:20021:18662,A00511:73:H7CVKDSXX:3:1633:15139:1157,A00511:73:H7CVKDSXX:3:1641:23511:10269,A00511:73:H7CVKDSXX:3:1174:22562:33301,A00511:73:H7CVKDSXX:3:2556:32271:29074,A00511:73:H7CVKDSXX:3:2606:31141:5541,A00511:73:H7CVKDSXX:3:2606:29984:6261,A00511:73:H7CVKDSXX:3:1403:25030:13119,A00511:73:H7CV…
17:85046029|85057912	17	85046029	85057912	7	1_2_4	111	0.112	exon	ENSRNOG00000000150,	-	A00511:73:H7CVKDSXX:3:1308:26838:19789,A00511:73:H7CVKDSXX:3:2452:6388:1689,A00511:73:H7CVKDSXX:3:2452:6244:2942,A00511:73:H7CVKDSXX:3:1352:21974:35196,A00511:73:H7CVKDSXX:3:1353:21811:6637,A00511:73:H7CVKDSXX:3:1540:30725:17660,A00511:73:H7CVKDSXX:3:1157:25717:28244,
17:86845723|86873000	17	86845723	86873000	7	7_1_0	124	0.101	intergenic_region	n/a	-	A00511:73:H7CVKDSXX:3:2215:26648:18051,A00511:73:H7CVKDSXX:3:2245:1850:20729,A00511:73:H7CVKDSXX:3:2322:20609:20682,A00511:73:H7CVKDSXX:3:1131:5963:30107,A00511:73:H7CVKDSXX:3:1302:17400:2566,A00511:73:H7CVKDSXX:3:1324:30725:25050,A00511:73:H7CVKDSXX:3:2528:16089:29637,
17:87758882|87771508	17	87758882	87771508	12	7_5_2	187	0.114	exon	ENSRNOG00000008659,	-	A00511:73:H7CVKDSXX:3:1335:2220:24001,A00511:73:H7CVKDSXX:3:2234:14678:1297,A00511:73:H7CVKDSXX:3:2345:7554:26694,A00511:73:H7CVKDSXX:3:2377:28275:20619,A00511:73:H7CVKDSXX:3:1633:19741:23469,A00511:73:H7CVKDSXX:3:2153:25355:7889,A00511:73:H7CVKDSXX:3:2153:25048:7921,A00511:73:H7CVKDSXX:3:2153:24912:9001,A00511:73:H7CVKDSXX:3:2155:27633:34162,A00511:73:H7CVKDSXX:3:1153:16269:33019,A00511:73:H7CVK…
18:1803205|1819028	18	1803205	1819028	2	2_0_1	21	0.16	exon	ENSRNOG00000014031,	-	A00511:73:H7CVKDSXX:3:2615:4526:13714,A00511:73:H7CVKDSXX:3:2577:18403:3583,
18:3397653|3400440	18	3397653	3400440	7	3_3_1	92	0.132	exon	ENSRNOG00000012795,	+	A00511:73:H7CVKDSXX:3:1557:1461:15515,A00511:73:H7CVKDSXX:3:1168:22209:18505,A00511:73:H7CVKDSXX:3:1204:11216:29653,A00511:73:H7CVKDSXX:3:1315:6379:7310,A00511:73:H7CVKDSXX:3:1315:6298:7326,A00511:73:H7CVKDSXX:3:1376:32570:15593,A00511:73:H7CVKDSXX:3:1376:32642:15781,
18:13352206|13387803	18	13352206	13387803	11	3_3_3	34	0.393	intergenic_region	n/a	+	A00511:73:H7CVKDSXX:3:1516:26946:24111,A00511:73:H7CVKDSXX:3:1603:16785:29590,A00511:73:H7CVKDSXX:3:2144:30110:24643,A00511:73:H7CVKDSXX:3:2162:14507:33724,A00511:73:H7CVKDSXX:3:2162:15085:34194,A00511:73:H7CVKDSXX:3:2162:14633:34381,A00511:73:H7CVKDSXX:3:1304:5855:29637,A00511:73:H7CVKDSXX:3:1448:27561:11177,A00511:73:H7CVKDSXX:3:2448:28085:18004,A00511:73:H7CVKDSXX:3:2518:3568:33317,A00511:73:H…
18:13352206|13404495	18	13352206	13404495	5	4_2_2	23	0.303	intergenic_region	n/a	+	A00511:73:H7CVKDSXX:3:2345:11225:26381,A00511:73:H7CVKDSXX:3:1622:14724:18317,A00511:73:H7CVKDSXX:3:1667:1551:31454,A00511:73:H7CVKDSXX:3:1105:20193:20462,A00511:73:H7CVKDSXX:3:2662:11605:3396,
18:13352206|13417002	18	13352206	13417002	8	3_5_5	16	0.5	intergenic_region	n/a	+	A00511:73:H7CVKDSXX:3:1533:6912:6605,A00511:73:H7CVKDSXX:3:2263:22272:11162,A00511:73:H7CVKDSXX:3:2357:14009:11663,A00511:73:H7CVKDSXX:3:1642:1325:7764,A00511:73:H7CVKDSXX:3:1236:12798:30170,A00511:73:H7CVKDSXX:3:1318:4824:10504,A00511:73:H7CVKDSXX:3:2663:6768:2221,A00511:73:H7CVKDSXX:3:2317:1958:18850,
18:13352206|13428569	18	13352206	13428569	2	2_2_0	12	0.25	intergenic_region	n/a	+	A00511:73:H7CVKDSXX:3:2371:9281:20509,A00511:73:H7CVKDSXX:3:2145:6967:1752,
18:13369444|13404495	18	13369444	13404495	3	2_1_0	25	0.194	intergenic_region	n/a	+	A00511:73:H7CVKDSXX:3:2304:4110:28025,A00511:73:H7CVKDSXX:3:1605:1669:26835,A00511:73:H7CVKDSXX:3:1605:1551:27070,
18:13881301|13923877	18	13881301	13923877	8	6_6_0	97	0.142	exon	ENSRNOG00000014775,	-	A00511:73:H7CVKDSXX:3:1352:26955:28823,A00511:73:H7CVKDSXX:3:2315:9037:27383,A00511:73:H7CVKDSXX:3:2332:2175:31594,A00511:73:H7CVKDSXX:3:1148:30038:18161,A00511:73:H7CVKDSXX:3:1204:21350:14137,A00511:73:H7CVKDSXX:3:2541:27995:34350,A00511:73:H7CVKDSXX:3:2565:31430:5102,A00511:73:H7CVKDSXX:3:2646:17978:32283,
18:13881301|13948062	18	13881301	13948062	3	2_2_0	60	0.091	intron	ENSRNOG00000014775,	-	A00511:73:H7CVKDSXX:3:1552:30906:23202,A00511:73:H7CVKDSXX:3:2376:18557:7639,A00511:73:H7CVKDSXX:3:1652:2962:19867,
18:14595550|14616707	18	14595550	14616707	7	4_3_5	116	0.108	exon	ENSRNOG00000016671,	+	A00511:73:H7CVKDSXX:3:1536:3848:19022,A00511:73:H7CVKDSXX:3:2424:26820:21919,A00511:73:H7CVKDSXX:3:2125:6225:21292,A00511:73:H7CVKDSXX:3:1114:26151:18349,A00511:73:H7CVKDSXX:3:1151:15139:9925,A00511:73:H7CVKDSXX:3:1225:10529:14372,A00511:73:H7CVKDSXX:3:2561:6316:19288,
18:17404077|17496916	18	17404077	17496916	21	2_6_4	100	0.296	exon	ENSRNOG00000029466,	+	A00511:73:H7CVKDSXX:3:2439:18376:31626,A00511:73:H7CVKDSXX:3:2471:22318:24424,A00511:73:H7CVKDSXX:3:1351:9173:11334,A00511:73:H7CVKDSXX:3:1439:18548:17550,A00511:73:H7CVKDSXX:3:1513:27407:12915,A00511:73:H7CVKDSXX:3:1546:3079:5948,A00511:73:H7CVKDSXX:3:2221:26124:17331,A00511:73:H7CVKDSXX:3:2246:31747:27508,A00511:73:H7CVKDSXX:3:2362:8540:35634,A00511:73:H7CVKDSXX:3:2365:20735:28228,A00511:73:H7C…
18:17404077|17556889	18	17404077	17556889	6	1_2_3	52	0.188	exon	ENSRNOG00000029466,	+	A00511:73:H7CVKDSXX:3:1150:2645:18599,A00511:73:H7CVKDSXX:3:1221:12861:21324,A00511:73:H7CVKDSXX:3:1367:21178:4633,A00511:73:H7CVKDSXX:3:2316:21034:19445,A00511:73:H7CVKDSXX:3:2316:21594:20697,A00511:73:H7CVKDSXX:3:1315:13006:22952,
18:26639288|26660117	18	26639288	26660117	8	3_2_5	134	0.107	intergenic_region	n/a	-	A00511:73:H7CVKDSXX:3:1522:27272:22106,A00511:73:H7CVKDSXX:3:2415:4318:33708,A00511:73:H7CVKDSXX:3:1643:19822:11584,A00511:73:H7CVKDSXX:3:2157:12545:35994,A00511:73:H7CVKDSXX:3:2522:26775:10755,A00511:73:H7CVKDSXX:3:2522:26874:10958,A00511:73:H7CVKDSXX:3:1636:5095:25316,A00511:73:H7CVKDSXX:3:1250:24912:31548,
18:26653959|26670959	18	26653959	26670959	10	3_2_7	181	0.1	intergenic_region	n/a	-	A00511:73:H7CVKDSXX:3:1368:26241:7263,A00511:73:H7CVKDSXX:3:1368:26277:7263,A00511:73:H7CVKDSXX:3:1521:13503:11036,A00511:73:H7CVKDSXX:3:2229:14398:16908,A00511:73:H7CVKDSXX:3:2146:25608:20290,A00511:73:H7CVKDSXX:3:2174:27661:20901,A00511:73:H7CVKDSXX:3:2174:29315:22608,A00511:73:H7CVKDSXX:3:1272:25834:6840,A00511:73:H7CVKDSXX:3:2426:15989:31845,A00511:73:H7CVKDSXX:3:2158:29053:19554,
18:29633808|29634585	18	29633808	29634585	26	15_11_5	179	0.225	exon	ENSRNOG00000016087,	+	A00511:73:H7CVKDSXX:3:1444:14443:10379,A00511:73:H7CVKDSXX:3:1502:10646:36119,A00511:73:H7CVKDSXX:3:1502:14868:36793,A00511:73:H7CVKDSXX:3:1503:12093:1673,A00511:73:H7CVKDSXX:3:1518:12454:26443,A00511:73:H7CVKDSXX:3:1541:25644:4664,A00511:73:H7CVKDSXX:3:2250:31855:30138,A00511:73:H7CVKDSXX:3:2444:11776:11804,A00511:73:H7CVKDSXX:3:1618:6180:22373,A00511:73:H7CVKDSXX:3:1627:27236:15280,A00511:73:H7…
18:31948631|31952267	18	31948631	31952267	3	2_2_0	53	0.102	exon	ENSRNOG00000013920,	-	A00511:73:H7CVKDSXX:3:2405:30671:8296,A00511:73:H7CVKDSXX:3:2405:29975:12101,A00511:73:H7CVKDSXX:3:1245:23149:33724,
18:32477669|32519197	18	32477669	32519197	2	2_1_1	27	0.129	exon	Rattus_norvegicus_newGene_143545,	-	A00511:73:H7CVKDSXX:3:1103:12500:34100,A00511:73:H7CVKDSXX:3:1211:27959:23234,
18:36244090|36271261	18	36244090	36271261	10	2_5_6	43	0.317	exon	ENSRNOG00000054049,	-	A00511:73:H7CVKDSXX:3:2236:6885:7059,A00511:73:H7CVKDSXX:3:2236:6280:7795,A00511:73:H7CVKDSXX:3:2271:27444:31892,A00511:73:H7CVKDSXX:3:1647:8142:2253,A00511:73:H7CVKDSXX:3:2102:29387:19351,A00511:73:H7CVKDSXX:3:2528:31123:17002,A00511:73:H7CVKDSXX:3:2618:21350:27038,A00511:73:H7CVKDSXX:3:2642:31204:26694,A00511:73:H7CVKDSXX:3:1559:3667:32863,A00511:73:H7CVKDSXX:3:1559:3956:33364,
18:36637823|36639900	18	36637823	36639900	4	2_2_0	73	0.099	exon	ENSRNOG00000027250,	+	A00511:73:H7CVKDSXX:3:1174:30101:13917,A00511:73:H7CVKDSXX:3:1174:29342:14356,A00511:73:H7CVKDSXX:3:1174:30120:14356,A00511:73:H7CVKDSXX:3:1324:1434:33098,
18:36640589|36645658	18	36640589	36645658	4	2_4_2	69	0.104	exon	ENSRNOG00000027250,	+	A00511:73:H7CVKDSXX:3:2320:3866:36401,A00511:73:H7CVKDSXX:3:2365:23547:4069,A00511:73:H7CVKDSXX:3:1564:11623:12320,A00511:73:H7CVKDSXX:3:1121:4426:26443,
18:38942493|39065960	18	38942493	39065960	4	3_2_0	24	0.25	intron	Rattus_norvegicus_newGene_143956,	+	A00511:73:H7CVKDSXX:3:1471:16667:27790,A00511:73:H7CVKDSXX:3:1471:16812:27978,A00511:73:H7CVKDSXX:3:2156:3640:35070,A00511:73:H7CVKDSXX:3:2164:28709:16892,
18:40755216|40758689	18	40755216	40758689	4	3_1_2	18	0.308	exon	ENSRNOG00000003829,	+	A00511:73:H7CVKDSXX:3:1668:4689:12054,A00511:73:H7CVKDSXX:3:1129:21965:35462,A00511:73:H7CVKDSXX:3:2608:30291:21981,A00511:73:H7CVKDSXX:3:2668:4571:19742,
18:48853173|48874963	18	48853173	48874963	13	5_6_0	252	0.094	intergenic_region	n/a	+	A00511:73:H7CVKDSXX:3:1373:26042:2409,A00511:73:H7CVKDSXX:3:1373:26847:2613,A00511:73:H7CVKDSXX:3:2241:10836:36949,A00511:73:H7CVKDSXX:3:2241:12906:36965,A00511:73:H7CVKDSXX:3:2242:14109:1376,A00511:73:H7CVKDSXX:3:2242:10176:2895,A00511:73:H7CVKDSXX:3:2409:24542:5916,A00511:73:H7CVKDSXX:3:1173:12237:16391,A00511:73:H7CVKDSXX:3:1218:16342:6872,A00511:73:H7CVKDSXX:3:1218:16016:7968,A00511:73:H7CVKD…
18:49192265|49218371	18	49192265	49218371	3	2_2_0	9	0.4	intron	Rattus_norvegicus_newGene_144619,	+	A00511:73:H7CVKDSXX:3:1602:4996:20008,A00511:73:H7CVKDSXX:3:1602:8431:22639,A00511:73:H7CVKDSXX:3:1612:2492:8782,
18:52260507|52269569	18	52260507	52269569	13	5_3_2	180	0.126	exon	ENSRNOG00000013674,	+	A00511:73:H7CVKDSXX:3:1338:31711:9345,A00511:73:H7CVKDSXX:3:1340:7211:23657,A00511:73:H7CVKDSXX:3:1340:7383:23672,A00511:73:H7CVKDSXX:3:1340:7654:24361,A00511:73:H7CVKDSXX:3:1404:18665:32346,A00511:73:H7CVKDSXX:3:1404:18728:32362,A00511:73:H7CVKDSXX:3:2310:28953:28213,A00511:73:H7CVKDSXX:3:2338:28935:24236,A00511:73:H7CVKDSXX:3:1638:23565:36385,A00511:73:H7CVKDSXX:3:1639:23882:1705,A00511:73:H7CV…
18:52570824|52607153	18	52570824	52607153	18	10_3_7	125	0.224	exon	Rattus_norvegicus_newGene_144960,	+	A00511:73:H7CVKDSXX:3:1435:31611:10833,A00511:73:H7CVKDSXX:3:1435:31385:11193,A00511:73:H7CVKDSXX:3:1443:13693:12148,A00511:73:H7CVKDSXX:3:1465:30309:18505,A00511:73:H7CVKDSXX:3:1476:30707:21136,A00511:73:H7CVKDSXX:3:2222:11451:8202,A00511:73:H7CVKDSXX:3:2336:32488:10066,A00511:73:H7CVKDSXX:3:2346:23285:21433,A00511:73:H7CVKDSXX:3:2346:23095:21512,A00511:73:H7CVKDSXX:3:2126:28673:25817,A00511:73:…
18:52570824|52631018	18	52570824	52631018	12	7_6_2	121	0.166	exon	Rattus_norvegicus_newGene_144960,	+	A00511:73:H7CVKDSXX:3:1524:27570:10066,A00511:73:H7CVKDSXX:3:2214:28664:26835,A00511:73:H7CVKDSXX:3:2214:28700:27054,A00511:73:H7CVKDSXX:3:2356:23231:13009,A00511:73:H7CVKDSXX:3:2356:21856:13103,A00511:73:H7CVKDSXX:3:2356:23122:13260,A00511:73:H7CVKDSXX:3:1147:32886:10911,A00511:73:H7CVKDSXX:3:1278:14389:18897,A00511:73:H7CVKDSXX:3:2478:13566:13056,A00511:73:H7CVKDSXX:3:2513:5466:14998,A00511:73:…
18:52593628|52607153	18	52593628	52607153	8	4_2_1	118	0.119	exon	Rattus_norvegicus_newGene_144960,	+	A00511:73:H7CVKDSXX:3:1578:16477:34882,A00511:73:H7CVKDSXX:3:1211:1714:14857,A00511:73:H7CVKDSXX:3:2473:26494:3443,A00511:73:H7CVKDSXX:3:2539:20085:15452,A00511:73:H7CVKDSXX:3:2539:22824:21230,A00511:73:H7CVKDSXX:3:1408:26169:3505,A00511:73:H7CVKDSXX:3:1131:14931:10254,A00511:73:H7CVKDSXX:3:1234:10782:13056,
18:52607102|52674443	18	52607102	52674443	14	4_2_10	125	0.183	exon	Rattus_norvegicus_newGene_144960,	+	A00511:73:H7CVKDSXX:3:1333:13422:22263,A00511:73:H7CVKDSXX:3:2377:23683:10191,A00511:73:H7CVKDSXX:3:1563:31295:9220,A00511:73:H7CVKDSXX:3:2141:21522:8672,A00511:73:H7CVKDSXX:3:2141:21043:8782,A00511:73:H7CVKDSXX:3:1238:14678:29105,A00511:73:H7CVKDSXX:3:1309:5412:7232,A00511:73:H7CVKDSXX:3:2577:9724:15640,A00511:73:H7CVKDSXX:3:1527:17987:2237,A00511:73:H7CVKDSXX:3:2270:24487:2691,A00511:73:H7CVKDS…
18:61323689|61328704	18	61323689	61328704	12	3_9_0	99	0.195	exon	ENSRNOG00000017116,	+	A00511:73:H7CVKDSXX:3:1370:7337:32393,A00511:73:H7CVKDSXX:3:1370:7021:32534,A00511:73:H7CVKDSXX:3:2270:6470:8218,A00511:73:H7CVKDSXX:3:1637:25427:32722,A00511:73:H7CVKDSXX:3:1663:23402:7733,A00511:73:H7CVKDSXX:3:2105:13657:13369,A00511:73:H7CVKDSXX:3:1255:2962:11882,A00511:73:H7CVKDSXX:3:1256:6280:22701,A00511:73:H7CVKDSXX:3:1316:28926:34272,A00511:73:H7CVKDSXX:3:1316:28320:35540,A00511:73:H7CVKD…
18:61323689|61340634	18	61323689	61340634	79	38_38_1	57	0.735	exon	ENSRNOG00000017116,	+	A00511:73:H7CVKDSXX:3:1334:31060:24377,A00511:73:H7CVKDSXX:3:1334:17029:30138,A00511:73:H7CVKDSXX:3:1344:24686:6480,A00511:73:H7CVKDSXX:3:1352:15754:32534,A00511:73:H7CVKDSXX:3:1354:11912:16517,A00511:73:H7CVKDSXX:3:1428:15998:30295,A00511:73:H7CVKDSXX:3:1459:19090:17707,A00511:73:H7CVKDSXX:3:1478:25464:5478,A00511:73:H7CVKDSXX:3:1478:25626:5948,A00511:73:H7CVKDSXX:3:1478:25979:6245,A00511:73:H7C…
18:61328528|61340634	18	61328528	61340634	7	3_4_0	95	0.128	exon	ENSRNOG00000017116,	+	A00511:73:H7CVKDSXX:3:2212:9353:18724,A00511:73:H7CVKDSXX:3:2331:18774:28526,A00511:73:H7CVKDSXX:3:2331:18448:29309,A00511:73:H7CVKDSXX:3:2143:24361:31281,A00511:73:H7CVKDSXX:3:1212:7627:5087,A00511:73:H7CVKDSXX:3:1376:29288:32049,A00511:73:H7CVKDSXX:3:1618:1714:33646,
18:61335536|61340634	18	61335536	61340634	8	2_2_0	68	0.19	exon	ENSRNOG00000017116,	+	A00511:73:H7CVKDSXX:3:1347:18285:26428,A00511:73:H7CVKDSXX:3:1347:18331:26475,A00511:73:H7CVKDSXX:3:1364:4155:4648,A00511:73:H7CVKDSXX:3:2438:20392:33708,A00511:73:H7CVKDSXX:3:2438:20302:33771,A00511:73:H7CVKDSXX:3:2136:4318:13604,A00511:73:H7CVKDSXX:3:1251:16477:20697,A00511:73:H7CVKDSXX:3:2647:15998:22404,
18:65342733|65389384	18	65342733	65389384	6	1_2_4	88	0.12	exon	ENSRNOG00000012405,	+	A00511:73:H7CVKDSXX:3:2371:21368:4272,A00511:73:H7CVKDSXX:3:2118:18638:25723,A00511:73:H7CVKDSXX:3:2458:30852:3818,A00511:73:H7CVKDSXX:3:2578:29333:3349,A00511:73:H7CVKDSXX:3:2578:29315:3568,A00511:73:H7CVKDSXX:3:2115:8657:23657,
18:71053204|71086703	18	71053204	71086703	5	0_2_4	76	0.116	exon	ENSRNOG00000018425,	+	A00511:73:H7CVKDSXX:3:1426:13241:2910,A00511:73:H7CVKDSXX:3:2236:12698:9204,A00511:73:H7CVKDSXX:3:1652:3540:8124,A00511:73:H7CVKDSXX:3:1204:18774:9799,A00511:73:H7CVKDSXX:3:1204:18828:10238,
18:71136036|71149287	18	71136036	71149287	31	15_6_9	115	0.35	exon	ENSRNOG00000018425,	+	A00511:73:H7CVKDSXX:3:1354:25717:21981,A00511:73:H7CVKDSXX:3:1450:21441:12101,A00511:73:H7CVKDSXX:3:1465:11153:20713,A00511:73:H7CVKDSXX:3:1507:24288:17315,A00511:73:H7CVKDSXX:3:1547:30011:20494,A00511:73:H7CVKDSXX:3:1550:1398:23359,A00511:73:H7CVKDSXX:3:1550:1714:23625,A00511:73:H7CVKDSXX:3:2227:25816:18396,A00511:73:H7CVKDSXX:3:2264:28049:36385,A00511:73:H7CVKDSXX:3:2274:13792:24377,A00511:73:H…
18:71141382|71149287	18	71141382	71149287	12	5_2_3	111	0.178	exon	ENSRNOG00000018425,	+	A00511:73:H7CVKDSXX:3:1539:16523:24972,A00511:73:H7CVKDSXX:3:1539:16577:25066,A00511:73:H7CVKDSXX:3:1555:7916:15608,A00511:73:H7CVKDSXX:3:1555:6406:17096,A00511:73:H7CVKDSXX:3:1555:6912:17159,A00511:73:H7CVKDSXX:3:2211:2618:27007,A00511:73:H7CVKDSXX:3:2211:2609:27023,A00511:73:H7CVKDSXX:3:2211:2781:27226,A00511:73:H7CVKDSXX:3:2363:6659:15280,A00511:73:H7CVKDSXX:3:2363:7907:18129,A00511:73:H7CVKDS…
18:75203861|75207308	18	75203861	75207308	7	4_4_0	30	0.318	intergenic_region	n/a	-	A00511:73:H7CVKDSXX:3:1464:12961:25723,A00511:73:H7CVKDSXX:3:2277:5258:16078,A00511:73:H7CVKDSXX:3:2178:4227:31610,A00511:73:H7CVKDSXX:3:2178:4933:32142,A00511:73:H7CVKDSXX:3:1113:30996:28275,A00511:73:H7CVKDSXX:3:2570:3866:34898,A00511:73:H7CVKDSXX:3:2647:8513:8375,
18:75429814|75430443	18	75429814	75430443	30	14_15_0	41	0.594	exon	Rattus_norvegicus_newGene_146195,	-	A00511:73:H7CVKDSXX:3:1410:8034:6261,A00511:73:H7CVKDSXX:3:1410:8594:6918,A00511:73:H7CVKDSXX:3:1447:9480:14716,A00511:73:H7CVKDSXX:3:1519:28194:11209,A00511:73:H7CVKDSXX:3:1519:28221:11224,A00511:73:H7CVKDSXX:3:1521:11695:23970,A00511:73:H7CVKDSXX:3:1555:9308:17362,A00511:73:H7CVKDSXX:3:2219:13530:17065,A00511:73:H7CVKDSXX:3:2365:24117:24189,A00511:73:H7CVKDSXX:3:1654:22318:32221,A00511:73:H7CVK…
18:79530861|79532387	18	79530861	79532387	6	4_3_0	93	0.114	exon	ENSRNOG00000016303,	-	A00511:73:H7CVKDSXX:3:1559:32389:2096,A00511:73:H7CVKDSXX:3:1658:1940:30686,A00511:73:H7CVKDSXX:3:1173:30346:33442,A00511:73:H7CVKDSXX:3:2518:23393:35556,A00511:73:H7CVKDSXX:3:2519:23791:1673,A00511:73:H7CVKDSXX:3:1656:13801:26929,
18:79813606|79815529	18	79813606	79815529	19	12_12_1	354	0.097	exon	ENSRNOG00000016258,	+	A00511:73:H7CVKDSXX:3:2227:1687:22858,A00511:73:H7CVKDSXX:3:2238:20302:19147,A00511:73:H7CVKDSXX:3:2425:27841:20462,A00511:73:H7CVKDSXX:3:2425:27697:20870,A00511:73:H7CVKDSXX:3:1671:30201:10582,A00511:73:H7CVKDSXX:3:1671:30481:10598,A00511:73:H7CVKDSXX:3:2106:9607:34788,A00511:73:H7CVKDSXX:3:2106:9607:34851,A00511:73:H7CVKDSXX:3:2121:23619:23578,A00511:73:H7CVKDSXX:3:2164:27308:13401,A00511:73:H7…
18:85543217|85731039	18	85543217	85731039	4	4_4_0	1	0.889	intergenic_region	n/a	-	A00511:73:H7CVKDSXX:3:1436:16731:25801,A00511:73:H7CVKDSXX:3:1329:12084:17096,A00511:73:H7CVKDSXX:3:2446:11397:4946,A00511:73:H7CVKDSXX:3:2454:4246:20870,
19:1090036|1156722	19	1090036	1156722	3	2_2_0	0	1	intergenic_region	n/a	+	A00511:73:H7CVKDSXX:3:2460:8929:15796,A00511:73:H7CVKDSXX:3:2460:8910:15828,A00511:73:H7CVKDSXX:3:2629:1669:26804,
19:12481937|12491559	19	12481937	12491559	10	5_5_0	83	0.194	exon	ENSRNOG00000013742,	-	A00511:73:H7CVKDSXX:3:1462:24261:35650,A00511:73:H7CVKDSXX:3:1474:12301:22795,A00511:73:H7CVKDSXX:3:2251:28980:31829,A00511:73:H7CVKDSXX:3:2251:28971:31908,A00511:73:H7CVKDSXX:3:2361:22742:12383,A00511:73:H7CVKDSXX:3:2421:25536:32628,A00511:73:H7CVKDSXX:3:2421:25274:33144,A00511:73:H7CVKDSXX:3:2421:25373:35039,A00511:73:H7CVKDSXX:3:2472:11162:28463,A00511:73:H7CVKDSXX:3:2472:11234:28494,
19:12890799|12906793	19	12890799	12906793	3	1_2_1	33	0.154	intron	ENSRNOG00000013742,	-	A00511:73:H7CVKDSXX:3:1570:29351:2785,A00511:73:H7CVKDSXX:3:1212:19054:33364,A00511:73:H7CVKDSXX:3:2572:22381:15045,
19:14357239|14388674	19	14357239	14388674	4	2_2_0	29	0.216	exon	ENSRNOG00000013878,	+	A00511:73:H7CVKDSXX:3:1539:8495:35180,A00511:73:H7CVKDSXX:3:2116:28284:19194,A00511:73:H7CVKDSXX:3:1109:11559:16626,A00511:73:H7CVKDSXX:3:2539:5141:29089,
19:15151107|15207439	19	15151107	15207439	9	5_5_1	19	0.486	intron	ENSRNOG00000015519,ENSRNOG00000015438,	+	A00511:73:H7CVKDSXX:3:2415:26449:26819,A00511:73:H7CVKDSXX:3:2122:8404:36683,A00511:73:H7CVKDSXX:3:2123:6144:1485,A00511:73:H7CVKDSXX:3:1244:11397:2785,A00511:73:H7CVKDSXX:3:1244:11351:2863,A00511:73:H7CVKDSXX:3:1244:9570:3286,A00511:73:H7CVKDSXX:3:1251:29089:12571,A00511:73:H7CVKDSXX:3:2512:22770:36292,A00511:73:H7CVKDSXX:3:2555:19587:13401,
19:17493068|17494680	19	17493068	17494680	3	2_3_0	57	0.095	intergenic_region	n/a	-	A00511:73:H7CVKDSXX:3:1569:31168:6684,A00511:73:H7CVKDSXX:3:2449:18855:10410,A00511:73:H7CVKDSXX:3:2624:26458:21010,
19:18157944|18162383	19	18157944	18162383	4	2_3_1	43	0.157	exon	ENSRNOG00000028649,	+	A00511:73:H7CVKDSXX:3:1135:17273:33317,A00511:73:H7CVKDSXX:3:1135:17273:34037,A00511:73:H7CVKDSXX:3:1155:18756:19883,A00511:73:H7CVKDSXX:3:2629:24162:29434,
19:20282665|20292462	19	20282665	20292462	10	7_3_5	89	0.183	exon	ENSRNOG00000014658,	+	A00511:73:H7CVKDSXX:3:1339:20211:12759,A00511:73:H7CVKDSXX:3:1341:12500:28119,A00511:73:H7CVKDSXX:3:1366:14470:8140,A00511:73:H7CVKDSXX:3:1519:15257:33082,A00511:73:H7CVKDSXX:3:2356:28266:22326,A00511:73:H7CVKDSXX:3:2356:28239:22341,A00511:73:H7CVKDSXX:3:1656:15004:21402,A00511:73:H7CVKDSXX:3:1105:27868:4914,A00511:73:H7CVKDSXX:3:2519:12798:33802,A00511:73:H7CVKDSXX:3:1204:24578:14810,
19:22143683|22179584	19	22143683	22179584	16	11_8_3	154	0.172	exon	ENSRNOG00000024101,	-	A00511:73:H7CVKDSXX:3:1332:4679:6339,A00511:73:H7CVKDSXX:3:1371:7536:27101,A00511:73:H7CVKDSXX:3:1463:32750:31845,A00511:73:H7CVKDSXX:3:2213:10926:18975,A00511:73:H7CVKDSXX:3:2229:5782:28855,A00511:73:H7CVKDSXX:3:2316:12210:25582,A00511:73:H7CVKDSXX:3:2322:25102:17065,A00511:73:H7CVKDSXX:3:2322:25961:20494,A00511:73:H7CVKDSXX:3:1577:1090:6480,A00511:73:H7CVKDSXX:3:1675:12038:28072,A00511:73:H7CVK…
19:22158621|22179584	19	22158621	22179584	17	4_8_10	146	0.189	exon	ENSRNOG00000024101,	-	A00511:73:H7CVKDSXX:3:1364:15004:26318,A00511:73:H7CVKDSXX:3:1364:14940:26365,A00511:73:H7CVKDSXX:3:1454:15076:5337,A00511:73:H7CVKDSXX:3:1470:15564:7122,A00511:73:H7CVKDSXX:3:2343:21730:1454,A00511:73:H7CVKDSXX:3:2343:20663:2143,A00511:73:H7CVKDSXX:3:1572:27841:17018,A00511:73:H7CVKDSXX:3:1671:22553:2253,A00511:73:H7CVKDSXX:3:1671:22797:7216,A00511:73:H7CVKDSXX:3:1101:6922:2394,A00511:73:H7CVKDS…
19:22172781|22179584	19	22172781	22179584	19	10_9_9	261	0.127	exon	ENSRNOG00000024101,	-	A00511:73:H7CVKDSXX:3:1424:32678:11365,A00511:73:H7CVKDSXX:3:1451:32244:15217,A00511:73:H7CVKDSXX:3:1451:32253:15233,A00511:73:H7CVKDSXX:3:1451:31476:36620,A00511:73:H7CVKDSXX:3:1473:2862:31469,A00511:73:H7CVKDSXX:3:2217:8856:9752,A00511:73:H7CVKDSXX:3:2221:19506:1485,A00511:73:H7CVKDSXX:3:2274:2989:14027,A00511:73:H7CVKDSXX:3:2329:7672:7545,A00511:73:H7CVKDSXX:3:2338:4589:23594,A00511:73:H7CVKDS…
19:24181887|24197730	19	24181887	24197730	12	7_5_3	71	0.253	exon	ENSRNOG00000003479,	+	A00511:73:H7CVKDSXX:3:1357:14407:13197,A00511:73:H7CVKDSXX:3:1445:11062:11475,A00511:73:H7CVKDSXX:3:2243:20853:3787,A00511:73:H7CVKDSXX:3:1629:11849:28620,A00511:73:H7CVKDSXX:3:2151:32832:7247,A00511:73:H7CVKDSXX:3:1161:30427:19304,A00511:73:H7CVKDSXX:3:1161:28546:19366,A00511:73:H7CVKDSXX:3:2446:12888:33019,A00511:73:H7CVKDSXX:3:2543:32262:33317,A00511:73:H7CVKDSXX:3:2628:20555:10347,A00511:73:H…
19:25886356|25886887	19	25886356	25886887	174	64_57_0	73	0.827	exon	ENSRNOG00000002983,	-	A00511:73:H7CVKDSXX:3:1330:32678:18787,A00511:73:H7CVKDSXX:3:1347:16966:28275,A00511:73:H7CVKDSXX:3:1349:24551:1767,A00511:73:H7CVKDSXX:3:1356:30924:16125,A00511:73:H7CVKDSXX:3:1356:32000:19022,A00511:73:H7CVKDSXX:3:1370:3694:28307,A00511:73:H7CVKDSXX:3:1375:10538:3051,A00511:73:H7CVKDSXX:3:1409:32850:2143,A00511:73:H7CVKDSXX:3:1413:15383:35305,A00511:73:H7CVKDSXX:3:1423:21838:24533,A00511:73:H7C…
19:30869716|30870010	19	30869716	30870010	9	6_7_0	117	0.133	exon	ENSRNOG00000017879,	+	A00511:73:H7CVKDSXX:3:1547:27290:36949,A00511:73:H7CVKDSXX:3:2359:30056:7576,A00511:73:H7CVKDSXX:3:1558:24578:22232,A00511:73:H7CVKDSXX:3:1577:15845:31751,A00511:73:H7CVKDSXX:3:2201:24288:34538,A00511:73:H7CVKDSXX:3:1305:29460:26209,A00511:73:H7CVKDSXX:3:1305:29541:26318,A00511:73:H7CVKDSXX:3:2577:13883:19429,A00511:73:H7CVKDSXX:3:2258:17626:33520,
19:32450974|32472456	19	32450974	32472456	7	5_5_0	79	0.151	exon	ENSRNOG00000011697,	-	A00511:73:H7CVKDSXX:3:2224:16242:21324,A00511:73:H7CVKDSXX:3:2331:17626:12352,A00511:73:H7CVKDSXX:3:2109:8151:30702,A00511:73:H7CVKDSXX:3:1108:12481:34882,A00511:73:H7CVKDSXX:3:1108:26223:36886,A00511:73:H7CVKDSXX:3:1145:1389:33927,A00511:73:H7CVKDSXX:3:2461:24433:28557,
19:32450974|32497560	19	32450974	32497560	10	3_6_3	50	0.286	exon	ENSRNOG00000011697,	-	A00511:73:H7CVKDSXX:3:1541:10990:8093,A00511:73:H7CVKDSXX:3:1560:17155:21934,A00511:73:H7CVKDSXX:3:1641:13304:16579,A00511:73:H7CVKDSXX:3:1641:12843:17534,A00511:73:H7CVKDSXX:3:1643:10990:23375,A00511:73:H7CVKDSXX:3:2101:10691:16188,A00511:73:H7CVKDSXX:3:1229:13675:20697,A00511:73:H7CVKDSXX:3:1229:13548:23641,A00511:73:H7CVKDSXX:3:2660:27805:17300,A00511:73:H7CVKDSXX:3:2666:13286:8656,
19:32470120|32472456	19	32470120	32472456	15	3_7_6	93	0.244	exon	ENSRNOG00000011697,	-	A00511:73:H7CVKDSXX:3:1359:11270:17409,A00511:73:H7CVKDSXX:3:1460:2428:21981,A00511:73:H7CVKDSXX:3:1527:23827:35023,A00511:73:H7CVKDSXX:3:1535:17345:11397,A00511:73:H7CVKDSXX:3:2370:24966:10661,A00511:73:H7CVKDSXX:3:1607:16613:11350,A00511:73:H7CVKDSXX:3:1607:16966:14090,A00511:73:H7CVKDSXX:3:1116:31711:5337,A00511:73:H7CVKDSXX:3:1266:3305:25034,A00511:73:H7CVKDSXX:3:1324:23963:6856,A00511:73:H7C…
19:32527921|32528958	19	32527921	32528958	3	2_2_0	35	0.146	exon	ENSRNOG00000011697,	-	A00511:73:H7CVKDSXX:3:1672:29595:23093,A00511:73:H7CVKDSXX:3:2172:20518:29575,A00511:73:H7CVKDSXX:3:1111:5475:35305,
19:33010738|33064405	19	33010738	33064405	9	2_4_4	115	0.135	exon	ENSRNOG00000011991,	-	A00511:73:H7CVKDSXX:3:1359:12174:2221,A00511:73:H7CVKDSXX:3:1360:10737:4178,A00511:73:H7CVKDSXX:3:1449:9778:19460,A00511:73:H7CVKDSXX:3:2255:19958:11506,A00511:73:H7CVKDSXX:3:2357:24243:31391,A00511:73:H7CVKDSXX:3:2357:24713:31673,A00511:73:H7CVKDSXX:3:1252:9254:35963,A00511:73:H7CVKDSXX:3:2225:5068:21261,A00511:73:H7CVKDSXX:3:2648:25518:21856,
19:33058446|33073342	19	33058446	33073342	8	1_2_4	98	0.14	exon	ENSRNOG00000011991,	-	A00511:73:H7CVKDSXX:3:2224:20925:17472,A00511:73:H7CVKDSXX:3:2224:21838:18490,A00511:73:H7CVKDSXX:3:2224:21775:18505,A00511:73:H7CVKDSXX:3:1664:32832:5776,A00511:73:H7CVKDSXX:3:1246:21667:2628,A00511:73:H7CVKDSXX:3:1261:1163:2879,A00511:73:H7CVKDSXX:3:1131:15456:24126,A00511:73:H7CVKDSXX:3:1131:15926:24752,
19:34249087|34272145	19	34249087	34272145	24	13_8_8	113	0.298	exon	ENSRNOG00000013152,	+	A00511:73:H7CVKDSXX:3:1336:8341:1846,A00511:73:H7CVKDSXX:3:1373:14353:32049,A00511:73:H7CVKDSXX:3:1374:6072:21371,A00511:73:H7CVKDSXX:3:1374:7934:23782,A00511:73:H7CVKDSXX:3:2218:16251:26788,A00511:73:H7CVKDSXX:3:2218:15908:29512,A00511:73:H7CVKDSXX:3:2219:17372:13980,A00511:73:H7CVKDSXX:3:2431:4173:5963,A00511:73:H7CVKDSXX:3:2444:30499:24502,A00511:73:H7CVKDSXX:3:1663:9462:14653,A00511:73:H7CVKD…
19:34266719|34272192	19	34266719	34272192	6	2_3_1	102	0.105	intron	ENSRNOG00000013152,	+	A00511:73:H7CVKDSXX:3:1401:17436:1595,A00511:73:H7CVKDSXX:3:1607:24071:23109,A00511:73:H7CVKDSXX:3:2141:10827:31610,A00511:73:H7CVKDSXX:3:2145:2880:6731,A00511:73:H7CVKDSXX:3:1141:14036:36354,A00511:73:H7CVKDSXX:3:1141:12454:36871,
19:37135068|37156898	19	37135068	37156898	24	9_10_3	362	0.117	exon	ENSRNOG00000014647,	+	A00511:73:H7CVKDSXX:3:1457:31259:29230,A00511:73:H7CVKDSXX:3:2314:15374:22608,A00511:73:H7CVKDSXX:3:2314:15383:22623,A00511:73:H7CVKDSXX:3:2335:15248:1407,A00511:73:H7CVKDSXX:3:2335:15094:4241,A00511:73:H7CVKDSXX:3:2413:30563:15154,A00511:73:H7CVKDSXX:3:2151:23936:4993,A00511:73:H7CVKDSXX:3:2161:31286:15499,A00511:73:H7CVKDSXX:3:2161:31828:19351,A00511:73:H7CVKDSXX:3:2204:32533:12868,A00511:73:H7…
19:41335033|41349686	19	41335033	41349686	5	1_1_1	29	0.256	exon	ENSRNOG00000017178,	-	A00511:73:H7CVKDSXX:3:2139:26937:21652,A00511:73:H7CVKDSXX:3:2353:13747:21856,A00511:73:H7CVKDSXX:3:2353:9778:22905,A00511:73:H7CVKDSXX:3:2353:9543:23030,A00511:73:H7CVKDSXX:3:2353:9462:23046,
19:42781069|42920390	19	42781069	42920390	4	2_3_0	66	0.108	intergenic_region	n/a	-	A00511:73:H7CVKDSXX:3:1121:9887:24126,A00511:73:H7CVKDSXX:3:1121:11125:25269,A00511:73:H7CVKDSXX:3:1158:17897:30545,A00511:73:H7CVKDSXX:3:2336:29270:25942,
19:42856166|42920390	19	42856166	42920390	5	5_5_0	79	0.112	intergenic_region	n/a	-	A00511:73:H7CVKDSXX:3:2426:8106:20447,A00511:73:H7CVKDSXX:3:2209:25039:15546,A00511:73:H7CVKDSXX:3:1133:20311:21762,A00511:73:H7CVKDSXX:3:1205:10086:32581,A00511:73:H7CVKDSXX:3:2534:1633:11866,
19:43119868|43124021	19	43119868	43124021	10	7_6_1	124	0.139	exon	ENSRNOG00000022593,	-	A00511:73:H7CVKDSXX:3:1604:4110:31375,A00511:73:H7CVKDSXX:3:2112:3983:33411,A00511:73:H7CVKDSXX:3:2448:11234:22294,A00511:73:H7CVKDSXX:3:2448:12057:28072,A00511:73:H7CVKDSXX:3:2462:2998:4272,A00511:73:H7CVKDSXX:3:2462:3459:4695,A00511:73:H7CVKDSXX:3:2514:4010:10285,A00511:73:H7CVKDSXX:3:2605:2410:7012,A00511:73:H7CVKDSXX:3:2636:20419:5040,A00511:73:H7CVKDSXX:3:2678:32280:9048,
19:43120530|43124021	19	43120530	43124021	8	4_3_0	119	0.119	exon	ENSRNOG00000022593,	-	A00511:73:H7CVKDSXX:3:1144:22046:30091,A00511:73:H7CVKDSXX:3:1155:11008:1642,A00511:73:H7CVKDSXX:3:1155:10800:1658,A00511:73:H7CVKDSXX:3:1213:24894:36652,A00511:73:H7CVKDSXX:3:1302:3369:18537,A00511:73:H7CVKDSXX:3:2657:5810:26459,A00511:73:H7CVKDSXX:3:2142:1732:6558,A00511:73:H7CVKDSXX:3:1142:3034:18176,
19:49158646|49159228	19	49158646	49159228	4	4_4_0	41	0.163	exon	ENSRNOG00000042888,	-	A00511:73:H7CVKDSXX:3:2278:11451:12774,A00511:73:H7CVKDSXX:3:2118:11713:11757,A00511:73:H7CVKDSXX:3:2503:26286:17926,A00511:73:H7CVKDSXX:3:2561:8323:5541,
19:54786578|54790907	19	54786578	54790907	5	5_5_0	98	0.093	exon	ENSRNOG00000019140,	+	A00511:73:H7CVKDSXX:3:1631:18945:10347,A00511:73:H7CVKDSXX:3:1253:14651:6605,A00511:73:H7CVKDSXX:3:2451:29523:17394,A00511:73:H7CVKDSXX:3:2464:9616:4272,A00511:73:H7CVKDSXX:3:2614:23836:19319,
19:54803498|54822499	19	54803498	54822499	9	2_1_2	129	0.122	exon	ENSRNOG00000019140,	+	A00511:73:H7CVKDSXX:3:1614:10375:23970,A00511:73:H7CVKDSXX:3:1274:7491:11960,A00511:73:H7CVKDSXX:3:1274:6641:13025,A00511:73:H7CVKDSXX:3:1274:7392:13041,A00511:73:H7CVKDSXX:3:1274:7518:21966,A00511:73:H7CVKDSXX:3:1315:24532:17080,A00511:73:H7CVKDSXX:3:2574:19587:19006,A00511:73:H7CVKDSXX:3:2439:24306:14810,A00511:73:H7CVKDSXX:3:2647:15329:4147,
19:56720223|56722271	19	56720223	56722271	7	2_3_0	79	0.151	exon	ENSRNOG00000017919,	-	A00511:73:H7CVKDSXX:3:1359:10267:10723,A00511:73:H7CVKDSXX:3:1359:9751:10770,A00511:73:H7CVKDSXX:3:1359:10122:10848,A00511:73:H7CVKDSXX:3:2267:32913:7607,A00511:73:H7CVKDSXX:3:2118:18123:32722,A00511:73:H7CVKDSXX:3:2456:26666:20400,A00511:73:H7CVKDSXX:3:2561:10113:20603,
2:2758476|2769957	2	2758476	2769957	5	2_2_0	81	0.11	intergenic_region	n/a	-	A00511:73:H7CVKDSXX:3:1459:22616:20588,A00511:73:H7CVKDSXX:3:1575:4363:20415,A00511:73:H7CVKDSXX:3:1663:11171:7592,A00511:73:H7CVKDSXX:3:1171:24858:29825,A00511:73:H7CVKDSXX:3:2663:8540:10958,
2:4143950|4174344	2	4143950	4174344	5	3_3_0	60	0.143	exon	ENSRNOG00000040279,	-	A00511:73:H7CVKDSXX:3:2262:9887:18208,A00511:73:H7CVKDSXX:3:2340:10917:32518,A00511:73:H7CVKDSXX:3:1275:7310:18192,A00511:73:H7CVKDSXX:3:2464:29984:13150,A00511:73:H7CVKDSXX:3:2464:25762:14231,
2:5636554|5640909	2	5636554	5640909	16	9_4_5	10	0.762	exon	Rattus_norvegicus_newGene_2685,	+	A00511:73:H7CVKDSXX:3:1343:1235:2096,A00511:73:H7CVKDSXX:3:1345:26277:5165,A00511:73:H7CVKDSXX:3:1420:31765:16892,A00511:73:H7CVKDSXX:3:1425:19262:18537,A00511:73:H7CVKDSXX:3:1425:19253:18615,A00511:73:H7CVKDSXX:3:2245:4743:32784,A00511:73:H7CVKDSXX:3:2376:16712:12367,A00511:73:H7CVKDSXX:3:1646:14461:6746,A00511:73:H7CVKDSXX:3:1207:26151:11240,A00511:73:H7CVKDSXX:3:1224:5457:33489,A00511:73:H7CVK…
2:20507150|20531444	2	20507150	20531444	51	8_13_21	610	0.143	exon	ENSRNOG00000016213,	+	A00511:73:H7CVKDSXX:3:1333:13367:25113,A00511:73:H7CVKDSXX:3:1333:13286:25504,A00511:73:H7CVKDSXX:3:1333:13729:25927,A00511:73:H7CVKDSXX:3:1338:17698:2769,A00511:73:H7CVKDSXX:3:1446:27923:31563,A00511:73:H7CVKDSXX:3:1502:20708:26083,A00511:73:H7CVKDSXX:3:1540:7419:15374,A00511:73:H7CVKDSXX:3:1550:15546:24878,A00511:73:H7CVKDSXX:3:1552:3504:11663,A00511:73:H7CVKDSXX:3:2224:11921:26553,A00511:73:H7…
2:22790074|22792220	2	22790074	22792220	8	3_3_0	134	0.107	exon	ENSRNOG00000012099,	-	A00511:73:H7CVKDSXX:3:1454:13105:17707,A00511:73:H7CVKDSXX:3:1454:14335:19335,A00511:73:H7CVKDSXX:3:1454:12518:22013,A00511:73:H7CVKDSXX:3:1454:13286:22122,A00511:73:H7CVKDSXX:3:2216:24587:31203,A00511:73:H7CVKDSXX:3:2216:24135:31798,A00511:73:H7CVKDSXX:3:2216:23909:32189,A00511:73:H7CVKDSXX:3:1644:3188:8641,
2:22950023|22964734	2	22950023	22964734	53	28_29_1	133	0.444	exon	ENSRNOG00000047014,	+	A00511:73:H7CVKDSXX:3:1330:5918:36636,A00511:73:H7CVKDSXX:3:1335:17472:16908,A00511:73:H7CVKDSXX:3:1340:21016:7889,A00511:73:H7CVKDSXX:3:1347:12581:17957,A00511:73:H7CVKDSXX:3:1371:23529:3161,A00511:73:H7CVKDSXX:3:1431:20292:2722,A00511:73:H7CVKDSXX:3:1445:22679:16501,A00511:73:H7CVKDSXX:3:1516:26865:22153,A00511:73:H7CVKDSXX:3:1527:19813:10504,A00511:73:H7CVKDSXX:3:1527:20211:10786,A00511:73:H7C…
2:23399715|23410608	2	23399715	23410608	14	8_8_0	205	0.12	exon	ENSRNOG00000011150,	+	A00511:73:H7CVKDSXX:3:1343:4969:19961,A00511:73:H7CVKDSXX:3:1456:31177:16188,A00511:73:H7CVKDSXX:3:1458:17499:32049,A00511:73:H7CVKDSXX:3:2235:32009:17440,A00511:73:H7CVKDSXX:3:2245:26982:1157,A00511:73:H7CVKDSXX:3:2308:20012:31203,A00511:73:H7CVKDSXX:3:1254:18964:20650,A00511:73:H7CVKDSXX:3:2548:1416:11772,A00511:73:H7CVKDSXX:3:2670:16459:16000,A00511:73:H7CVKDSXX:3:2670:17309:17472,A00511:73:H7…
2:24134222|24161334	2	24134222	24161334	13	7_6_1	191	0.12	exon	ENSRNOG00000010624,	+	A00511:73:H7CVKDSXX:3:1348:22525:22060,A00511:73:H7CVKDSXX:3:1348:22535:22075,A00511:73:H7CVKDSXX:3:1359:23963:20854,A00511:73:H7CVKDSXX:3:1359:24008:21026,A00511:73:H7CVKDSXX:3:2348:21956:15530,A00511:73:H7CVKDSXX:3:2359:23592:13135,A00511:73:H7CVKDSXX:3:2417:1506:24173,A00511:73:H7CVKDSXX:3:2160:5249:6918,A00511:73:H7CVKDSXX:3:1165:23059:2597,A00511:73:H7CVKDSXX:3:2505:1787:19836,A00511:73:H7CV…
2:25924932|25927179	2	25924932	25927179	16	11_9_0	181	0.15	exon	ENSRNOG00000016544,	-	A00511:73:H7CVKDSXX:3:1508:11984:34053,A00511:73:H7CVKDSXX:3:1522:13286:2268,A00511:73:H7CVKDSXX:3:2218:16143:32205,A00511:73:H7CVKDSXX:3:2218:16107:32236,A00511:73:H7CVKDSXX:3:2273:24777:27242,A00511:73:H7CVKDSXX:3:1558:13123:36714,A00511:73:H7CVKDSXX:3:1567:26621:23328,A00511:73:H7CVKDSXX:3:1657:29749:22608,A00511:73:H7CVKDSXX:3:1119:12735:16877,A00511:73:H7CVKDSXX:3:1178:29550:33348,A00511:73:…
2:28986099|29019708	2	28986099	29019708	4	1_1_1	36	0.182	exon	ENSRNOG00000015334,	-	A00511:73:H7CVKDSXX:3:2235:10022:1564,A00511:73:H7CVKDSXX:3:1678:7527:11835,A00511:73:H7CVKDSXX:3:1234:8296:32424,A00511:73:H7CVKDSXX:3:1116:14950:20556,
2:30313945|30327844	2	30313945	30327844	9	2_3_1	155	0.104	exon	ENSRNOG00000017864,	-	A00511:73:H7CVKDSXX:3:1614:19931:7106,A00511:73:H7CVKDSXX:3:1319:15510:18333,A00511:73:H7CVKDSXX:3:1319:15411:18411,A00511:73:H7CVKDSXX:3:2614:20247:28103,A00511:73:H7CVKDSXX:3:2145:11605:28761,A00511:73:H7CVKDSXX:3:2207:32723:33082,A00511:73:H7CVKDSXX:3:1145:9381:34147,A00511:73:H7CVKDSXX:3:1146:13349:2754,A00511:73:H7CVKDSXX:3:1307:2419:30796,
2:31816052|31816763	2	31816052	31816763	11	10_8_0	204	0.097	exon	ENSRNOG00000018903,	-	A00511:73:H7CVKDSXX:3:1539:1615:34225,A00511:73:H7CVKDSXX:3:2339:17526:5290,A00511:73:H7CVKDSXX:3:2114:8350:35336,A00511:73:H7CVKDSXX:3:2114:8223:35806,A00511:73:H7CVKDSXX:3:2133:31295:24846,A00511:73:H7CVKDSXX:3:1103:25482:31845,A00511:73:H7CVKDSXX:3:1144:3305:19022,A00511:73:H7CVKDSXX:3:2615:9263:15436,A00511:73:H7CVKDSXX:3:2653:14886:37043,A00511:73:H7CVKDSXX:3:2219:25518:30436,A00511:73:H7CVK…
2:33258536|33314248	2	33258536	33314248	3	2_0_2	38	0.136	intron	Rattus_norvegicus_newGene_4254,	-	A00511:73:H7CVKDSXX:3:1645:19759:31234,A00511:73:H7CVKDSXX:3:1645:21585:33583,A00511:73:H7CVKDSXX:3:2520:15600:14951,
2:33950934|33955969	2	33950934	33955969	35	19_7_19	273	0.204	exon	Rattus_norvegicus_newGene_4320,	-	A00511:73:H7CVKDSXX:3:1370:2184:13510,A00511:73:H7CVKDSXX:3:1430:32181:17080,A00511:73:H7CVKDSXX:3:1430:32931:18724,A00511:73:H7CVKDSXX:3:1507:11677:36902,A00511:73:H7CVKDSXX:3:1512:26359:31454,A00511:73:H7CVKDSXX:3:2371:5656:28855,A00511:73:H7CVKDSXX:3:2401:9344:2832,A00511:73:H7CVKDSXX:3:2401:8549:3865,A00511:73:H7CVKDSXX:3:2422:3115:7701,A00511:73:H7CVKDSXX:3:1636:13132:36886,A00511:73:H7CVKDS…
2:34491467|34503654	2	34491467	34503654	14	5_2_5	25	0.528	exon	ENSRNOG00000012655,	+	A00511:73:H7CVKDSXX:3:1451:9353:14027,A00511:73:H7CVKDSXX:3:1510:11921:1720,A00511:73:H7CVKDSXX:3:1523:27453:31720,A00511:73:H7CVKDSXX:3:1544:30056:1846,A00511:73:H7CVKDSXX:3:1544:29957:1892,A00511:73:H7CVKDSXX:3:2376:10330:28682,A00511:73:H7CVKDSXX:3:1654:2781:11757,A00511:73:H7CVKDSXX:3:2654:1344:14403,A00511:73:H7CVKDSXX:3:2677:22923:23782,A00511:73:H7CVKDSXX:3:2272:2826:8923,A00511:73:H7CVKDS…
2:34491471|34517560	2	34491471	34517560	2	1_2_1	16	0.2	exon	ENSRNOG00000012655,	+	A00511:73:H7CVKDSXX:3:2447:17409:1611,A00511:73:H7CVKDSXX:3:2621:3043:29434,
2:35086861|35104742	2	35086861	35104742	85	19_37_22	123	0.58	exon	ENSRNOG00000013389,	-	A00511:73:H7CVKDSXX:3:1348:10945:14559,A00511:73:H7CVKDSXX:3:1349:7609:33238,A00511:73:H7CVKDSXX:3:1455:19479:25582,A00511:73:H7CVKDSXX:3:1476:19669:11600,A00511:73:H7CVKDSXX:3:1504:19180:3208,A00511:73:H7CVKDSXX:3:1519:14642:22811,A00511:73:H7CVKDSXX:3:1536:2239:4648,A00511:73:H7CVKDSXX:3:1546:20952:20619,A00511:73:H7CVKDSXX:3:1556:20998:2221,A00511:73:H7CVKDSXX:3:2216:16423:12211,A00511:73:H7CV…
2:35754082|35766354	2	35754082	35766354	5	2_2_0	62	0.139	exon	ENSRNOG00000043329,	-	A00511:73:H7CVKDSXX:3:1466:26955:37027,A00511:73:H7CVKDSXX:3:1467:26214:1955,A00511:73:H7CVKDSXX:3:1467:26196:1986,A00511:73:H7CVKDSXX:3:1467:26386:2597,A00511:73:H7CVKDSXX:3:1476:19741:1235,
2:38006903|38014366	2	38006903	38014366	5	2_2_2	17	0.37	exon	ENSRNOG00000039717,	-	A00511:73:H7CVKDSXX:3:1412:9399:4492,A00511:73:H7CVKDSXX:3:2321:22616:31923,A00511:73:H7CVKDSXX:3:2452:31910:3302,A00511:73:H7CVKDSXX:3:2452:31919:3443,A00511:73:H7CVKDSXX:3:2501:28167:19304,
2:39349813|39360652	2	39349813	39360652	2	1_1_1	11	0.267	intron	ENSRNOG00000055079,	-	A00511:73:H7CVKDSXX:3:2417:13602:5572,A00511:73:H7CVKDSXX:3:2417:13593:4867,
2:44554761|44564131	2	44554761	44564131	15	9_5_2	23	0.566	exon	ENSRNOG00000009851,	+	A00511:73:H7CVKDSXX:3:1425:4896:11631,A00511:73:H7CVKDSXX:3:2332:32099:3035,A00511:73:H7CVKDSXX:3:2332:31864:3192,A00511:73:H7CVKDSXX:3:2332:30373:4022,A00511:73:H7CVKDSXX:3:2341:4725:16094,A00511:73:H7CVKDSXX:3:2441:30933:24471,A00511:73:H7CVKDSXX:3:2158:16297:20948,A00511:73:H7CVKDSXX:3:2158:17472:21887,A00511:73:H7CVKDSXX:3:1146:21160:5134,A00511:73:H7CVKDSXX:3:1162:20808:36933,A00511:73:H7CVK…
2:44804777|44806942	2	44804777	44806942	15	9_9_0	118	0.203	exon	ENSRNOG00000010369,	+	A00511:73:H7CVKDSXX:3:2231:18430:13745,A00511:73:H7CVKDSXX:3:2231:18466:13777,A00511:73:H7CVKDSXX:3:2317:3911:6793,A00511:73:H7CVKDSXX:3:2317:3775:6934,A00511:73:H7CVKDSXX:3:1564:32063:15687,A00511:73:H7CVKDSXX:3:1619:26901:11350,A00511:73:H7CVKDSXX:3:1619:26892:12117,A00511:73:H7CVKDSXX:3:1657:7826:14544,A00511:73:H7CVKDSXX:3:2136:30689:16470,A00511:73:H7CVKDSXX:3:1165:7609:12007,A00511:73:H7CVK…
2:49109238|49112006	2	49109238	49112006	15	4_5_9	266	0.101	exon	ENSRNOG00000010824,	-	A00511:73:H7CVKDSXX:3:1346:4336:1799,A00511:73:H7CVKDSXX:3:1346:4336:1861,A00511:73:H7CVKDSXX:3:1346:4490:2253,A00511:73:H7CVKDSXX:3:2332:17788:32424,A00511:73:H7CVKDSXX:3:2361:31873:4492,A00511:73:H7CVKDSXX:3:2364:2627:8265,A00511:73:H7CVKDSXX:3:2166:22354:35665,A00511:73:H7CVKDSXX:3:1101:30752:7811,A00511:73:H7CVKDSXX:3:1134:22715:28839,A00511:73:H7CVKDSXX:3:1214:1307:1063,A00511:73:H7CVKDSXX:3…
2:56451097|56456188	2	56451097	56456188	11	5_6_1	211	0.094	exon	ENSRNOG00000011696,	+	A00511:73:H7CVKDSXX:3:2235:20781:18975,A00511:73:H7CVKDSXX:3:2325:7500:29387,A00511:73:H7CVKDSXX:3:2325:19153:31814,A00511:73:H7CVKDSXX:3:1202:23375:25504,A00511:73:H7CVKDSXX:3:1266:17689:28275,A00511:73:H7CVKDSXX:3:1544:23086:19116,A00511:73:H7CVKDSXX:3:1544:22426:19507,A00511:73:H7CVKDSXX:3:1544:21703:19539,A00511:73:H7CVKDSXX:3:1663:21142:32189,A00511:73:H7CVKDSXX:3:2566:6298:18474,A00511:73:H…
2:56958080|56962961	2	56958080	56962961	4	3_2_1	46	0.148	exon	ENSRNOG00000013336,	-	A00511:73:H7CVKDSXX:3:1377:21142:18787,A00511:73:H7CVKDSXX:3:1552:10465:20243,A00511:73:H7CVKDSXX:3:1552:10438:20259,A00511:73:H7CVKDSXX:3:2114:27877:8030,
2:57122253|57179300	2	57122253	57179300	7	4_4_0	91	0.133	exon	ENSRNOG00000013336,	-	A00511:73:H7CVKDSXX:3:1352:31512:8375,A00511:73:H7CVKDSXX:3:2349:13919:13448,A00511:73:H7CVKDSXX:3:2349:12554:14591,A00511:73:H7CVKDSXX:3:2369:3251:27884,A00511:73:H7CVKDSXX:3:2414:16920:3709,A00511:73:H7CVKDSXX:3:1569:7844:13886,A00511:73:H7CVKDSXX:3:2569:9344:11036,
2:57320683|57321619	2	57320683	57321619	10	4_4_0	177	0.102	exon	ENSRNOG00000042118,	+	A00511:73:H7CVKDSXX:3:1408:6253:2456,A00511:73:H7CVKDSXX:3:1408:6488:2707,A00511:73:H7CVKDSXX:3:2305:21115:16548,A00511:73:H7CVKDSXX:3:2408:5186:17143,A00511:73:H7CVKDSXX:3:1572:11424:15922,A00511:73:H7CVKDSXX:3:1623:7735:5869,A00511:73:H7CVKDSXX:3:1623:7554:7247,A00511:73:H7CVKDSXX:3:1623:7645:7529,A00511:73:H7CVKDSXX:3:1629:20428:4742,A00511:73:H7CVKDSXX:3:1155:28384:4398,
2:62481428|62490107	2	62481428	62490107	7	5_5_0	92	0.132	intron	ENSRNOG00000013140,	-	A00511:73:H7CVKDSXX:3:1529:6659:16313,A00511:73:H7CVKDSXX:3:1529:6605:16877,A00511:73:H7CVKDSXX:3:2236:19497:14591,A00511:73:H7CVKDSXX:3:2238:17210:9251,A00511:73:H7CVKDSXX:3:2238:18059:10128,A00511:73:H7CVKDSXX:3:2421:30355:29356,A00511:73:H7CVKDSXX:3:1273:5954:23578,
2:86868285|86964272	2	86868285	86964272	4	3_2_1	1	0.889	intergenic_region	n/a	+	A00511:73:H7CVKDSXX:3:2147:7392:33677,A00511:73:H7CVKDSXX:3:2148:5104:1783,A00511:73:H7CVKDSXX:3:2206:9317:3161,A00511:73:H7CVKDSXX:3:2632:21739:5134,
2:93460344|93495152	2	93460344	93495152	5	2_2_0	13	0.435	exon	Rattus_norvegicus_newGene_7266,	-	A00511:73:H7CVKDSXX:3:2255:7473:23703,A00511:73:H7CVKDSXX:3:2305:23158:29543,A00511:73:H7CVKDSXX:3:2305:24008:29669,A00511:73:H7CVKDSXX:3:1613:17327:1752,A00511:73:H7CVKDSXX:3:1613:17454:1783,
2:93488471|93495152	2	93488471	93495152	9	2_3_3	15	0.545	exon	Rattus_norvegicus_newGene_7266,	-	A00511:73:H7CVKDSXX:3:2430:1877:6183,A00511:73:H7CVKDSXX:3:2430:2510:7310,A00511:73:H7CVKDSXX:3:2441:25265:34726,A00511:73:H7CVKDSXX:3:2102:11623:8249,A00511:73:H7CVKDSXX:3:1102:13440:21699,A00511:73:H7CVKDSXX:3:1357:16315:32878,A00511:73:H7CVKDSXX:3:2430:3088:7560,A00511:73:H7CVKDSXX:3:2613:7943:30718,A00511:73:H7CVKDSXX:3:2613:7690:30843,
2:94708675|94720889	2	94708675	94720889	3	3_2_1	28	0.176	exon	ENSRNOG00000061862,	-	A00511:73:H7CVKDSXX:3:1470:9209:15562,A00511:73:H7CVKDSXX:3:1201:4390:30984,A00511:73:H7CVKDSXX:3:2629:12726:6965,
2:94716330|94720889	2	94716330	94720889	3	2_1_1	27	0.182	exon	ENSRNOG00000061862,	-	A00511:73:H7CVKDSXX:3:2163:20509:34100,A00511:73:H7CVKDSXX:3:2203:15130:2926,A00511:73:H7CVKDSXX:3:2629:16224:13870,
2:104227280|104230677	2	104227280	104230677	3	2_2_0	2	0.75	intergenic_region	n/a	+	A00511:73:H7CVKDSXX:3:2301:17083:11412,A00511:73:H7CVKDSXX:3:2301:17264:11537,A00511:73:H7CVKDSXX:3:1208:24279:20087,
2:110186521|110194376	2	110186521	110194376	2	2_2_0	10	0.286	intergenic_region	n/a	-	A00511:73:H7CVKDSXX:3:2102:27190:1861,A00511:73:H7CVKDSXX:3:2518:22128:4993,
2:115632092|115637464	2	115632092	115637464	6	1_2_2	16	0.429	exon	Rattus_norvegicus_newGene_8599,	-	A00511:73:H7CVKDSXX:3:1575:18258:4773,A00511:73:H7CVKDSXX:3:2662:12698:4225,A00511:73:H7CVKDSXX:3:1633:10158:7091,A00511:73:H7CVKDSXX:3:1643:22598:19930,A00511:73:H7CVKDSXX:3:1239:5810:19163,A00511:73:H7CVKDSXX:3:1239:6677:20008,
2:116081754|116090716	2	116081754	116090716	5	2_2_0	92	0.098	exon	ENSRNOG00000009491,	+	A00511:73:H7CVKDSXX:3:2362:11134:20776,A00511:73:H7CVKDSXX:3:1571:21920:20134,A00511:73:H7CVKDSXX:3:1130:8522:28776,A00511:73:H7CVKDSXX:3:1266:19126:36965,A00511:73:H7CVKDSXX:3:2571:20925:11553,
2:116586880|116591616	2	116586880	116591616	251	81_58_27	1427	0.26	exon	Rattus_norvegicus_newGene_8706,	+	A00511:73:H7CVKDSXX:3:1338:20934:24001,A00511:73:H7CVKDSXX:3:1341:8314:3364,A00511:73:H7CVKDSXX:3:1352:16098:6825,A00511:73:H7CVKDSXX:3:1361:8703:3035,A00511:73:H7CVKDSXX:3:1367:8006:32017,A00511:73:H7CVKDSXX:3:1370:10954:10598,A00511:73:H7CVKDSXX:3:1376:7554:29450,A00511:73:H7CVKDSXX:3:1376:7148:29528,A00511:73:H7CVKDSXX:3:1378:25174:22921,A00511:73:H7CVKDSXX:3:1402:9887:11819,A00511:73:H7CVKDSX…
2:116586880|116594945	2	116586880	116594945	88	37_34_2	864	0.169	exon	Rattus_norvegicus_newGene_8706,	+	A00511:73:H7CVKDSXX:3:1342:10908:36072,A00511:73:H7CVKDSXX:3:1354:28818:36432,A00511:73:H7CVKDSXX:3:1442:28971:6324,A00511:73:H7CVKDSXX:3:1448:2013:5509,A00511:73:H7CVKDSXX:3:1451:6117:6230,A00511:73:H7CVKDSXX:3:1518:28646:25801,A00511:73:H7CVKDSXX:3:1518:28700:25801,A00511:73:H7CVKDSXX:3:1539:30680:22654,A00511:73:H7CVKDSXX:3:2215:6623:35571,A00511:73:H7CVKDSXX:3:2247:25699:19539,A00511:73:H7CVK…
2:116586880|116598683	2	116586880	116598683	54	32_27_7	763	0.124	exon	Rattus_norvegicus_newGene_8706,	+	A00511:73:H7CVKDSXX:3:1364:29604:9173,A00511:73:H7CVKDSXX:3:1364:29559:9251,A00511:73:H7CVKDSXX:3:1402:19271:19586,A00511:73:H7CVKDSXX:3:1405:15139:15562,A00511:73:H7CVKDSXX:3:1405:15049:15781,A00511:73:H7CVKDSXX:3:1435:21160:27806,A00511:73:H7CVKDSXX:3:1440:11261:22060,A00511:73:H7CVKDSXX:3:1520:25283:8422,A00511:73:H7CVKDSXX:3:1520:25265:10113,A00511:73:H7CVKDSXX:3:2234:16794:8782,A00511:73:H7C…
2:116586880|116607623	2	116586880	116607623	122	53_53_4	730	0.251	exon	Rattus_norvegicus_newGene_8706,	+	A00511:73:H7CVKDSXX:3:1350:9634:2801,A00511:73:H7CVKDSXX:3:1353:27218:5603,A00511:73:H7CVKDSXX:3:1356:5186:22686,A00511:73:H7CVKDSXX:3:1357:30626:11882,A00511:73:H7CVKDSXX:3:1360:7374:14606,A00511:73:H7CVKDSXX:3:1364:9805:12900,A00511:73:H7CVKDSXX:3:1364:9878:16376,A00511:73:H7CVKDSXX:3:1415:2085:25801,A00511:73:H7CVKDSXX:3:1418:8486:32377,A00511:73:H7CVKDSXX:3:1418:8630:32377,A00511:73:H7CVKDSXX…
2:122362837|122370256	2	122362837	122370256	7	2_1_1	126	0.1	intergenic_region	n/a	+	A00511:73:H7CVKDSXX:3:1524:24234:25019,A00511:73:H7CVKDSXX:3:1524:24442:25629,A00511:73:H7CVKDSXX:3:1524:24713:25974,A00511:73:H7CVKDSXX:3:1525:21296:10285,A00511:73:H7CVKDSXX:3:1525:21224:10347,A00511:73:H7CVKDSXX:3:2213:14145:32565,A00511:73:H7CVKDSXX:3:1656:15591:20478,
2:124187476|124205983	2	124187476	124205983	10	4_4_0	158	0.112	exon	ENSRNOG00000017462,	+	A00511:73:H7CVKDSXX:3:1405:18005:37027,A00511:73:H7CVKDSXX:3:1406:18448:1814,A00511:73:H7CVKDSXX:3:1406:18132:3302,A00511:73:H7CVKDSXX:3:1407:16721:33739,A00511:73:H7CVKDSXX:3:2328:5330:11663,A00511:73:H7CVKDSXX:3:2328:5367:11663,A00511:73:H7CVKDSXX:3:1109:21133:26162,A00511:73:H7CVKDSXX:3:1109:20482:27445,A00511:73:H7CVKDSXX:3:1123:25455:10817,A00511:73:H7CVKDSXX:3:2328:5511:12101,
2:127855809|127866380	2	127855809	127866380	2	1_2_1	38	0.095	exon	ENSRNOG00000038366,	+	A00511:73:H7CVKDSXX:3:2366:10664:21684,A00511:73:H7CVKDSXX:3:2136:9643:18223,
2:128562842|128636642	2	128562842	128636642	8	4_4_0	116	0.121	exon	ENSRNOG00000014139,	-	A00511:73:H7CVKDSXX:3:1376:9136:31876,A00511:73:H7CVKDSXX:3:1554:13485:12258,A00511:73:H7CVKDSXX:3:1554:14271:13056,A00511:73:H7CVKDSXX:3:2321:27633:8954,A00511:73:H7CVKDSXX:3:2327:31946:31735,A00511:73:H7CVKDSXX:3:1573:14651:2848,A00511:73:H7CVKDSXX:3:1617:25726:23563,A00511:73:H7CVKDSXX:3:1328:32669:16235,
2:140357774|140387503	2	140357774	140387503	9	5_5_3	74	0.196	intron	ENSRNOG00000010815,	-	A00511:73:H7CVKDSXX:3:2252:30156:34961,A00511:73:H7CVKDSXX:3:1615:21685:2347,A00511:73:H7CVKDSXX:3:2131:11885:30217,A00511:73:H7CVKDSXX:3:1220:6253:13667,A00511:73:H7CVKDSXX:3:2456:5032:11647,A00511:73:H7CVKDSXX:3:2510:13349:10050,A00511:73:H7CVKDSXX:3:2655:16712:1188,A00511:73:H7CVKDSXX:3:2655:16640:1971,A00511:73:H7CVKDSXX:3:2405:15393:3317,
2:140366057|140387503	2	140366057	140387503	15	6_1_6	110	0.214	exon	ENSRNOG00000010815,	-	A00511:73:H7CVKDSXX:3:1442:20998:9612,A00511:73:H7CVKDSXX:3:1442:22336:9799,A00511:73:H7CVKDSXX:3:1442:22833:15546,A00511:73:H7CVKDSXX:3:2342:3088:27727,A00511:73:H7CVKDSXX:3:2342:3640:30780,A00511:73:H7CVKDSXX:3:2374:32063:8108,A00511:73:H7CVKDSXX:3:2435:24144:25175,A00511:73:H7CVKDSXX:3:2435:24243:25191,A00511:73:H7CVKDSXX:3:1208:19795:7498,A00511:73:H7CVKDSXX:3:2465:8323:10175,A00511:73:H7CVKD…
2:141024600|141026192	2	141024600	141026192	18	9_9_0	66	0.353	exon	Rattus_norvegicus_newGene_10270,	-	A00511:73:H7CVKDSXX:3:1363:32624:23328,A00511:73:H7CVKDSXX:3:1370:16269:2863,A00511:73:H7CVKDSXX:3:2213:23647:4805,A00511:73:H7CVKDSXX:3:2213:24243:5368,A00511:73:H7CVKDSXX:3:2377:7310:29810,A00511:73:H7CVKDSXX:3:2377:6849:29919,A00511:73:H7CVKDSXX:3:2377:6479:30405,A00511:73:H7CVKDSXX:3:1646:26042:18223,A00511:73:H7CVKDSXX:3:2108:32425:26772,A00511:73:H7CVKDSXX:3:2171:18078:1986,A00511:73:H7CVKD…
2:154615495|154619566	2	154615495	154619566	3	3_3_0	26	0.188	exon	ENSRNOG00000010268,	+	A00511:73:H7CVKDSXX:3:1410:8540:33536,A00511:73:H7CVKDSXX:3:1508:13801:8641,A00511:73:H7CVKDSXX:3:1529:28284:20917,
2:155809287|155814764	2	155809287	155814764	2	1_0_2	10	0.286	intron	ENSRNOG00000056697,	-	A00511:73:H7CVKDSXX:3:2217:4887:35133,A00511:73:H7CVKDSXX:3:2355:24948:14450,
2:157066595|157071300	2	157066595	157071300	2	2_1_0	7	0.364	intergenic_region	n/a	-	A00511:73:H7CVKDSXX:3:1122:13386:3505,A00511:73:H7CVKDSXX:3:1608:18050:4319,
2:157066595|157082251	2	157066595	157082251	6	5_3_2	19	0.387	intergenic_region	n/a	-	A00511:73:H7CVKDSXX:3:1543:12382:23938,A00511:73:H7CVKDSXX:3:1551:8169:13041,A00511:73:H7CVKDSXX:3:1159:23411:11099,A00511:73:H7CVKDSXX:3:1174:17418:28620,A00511:73:H7CVKDSXX:3:1518:22706:28886,A00511:73:H7CVKDSXX:3:1659:8540:18912,
2:173743977|173800826	2	173743977	173800826	3	2_3_0	50	0.107	exon	ENSRNOG00000024628,	-	A00511:73:H7CVKDSXX:3:2126:26422:34006,A00511:73:H7CVKDSXX:3:2168:26069:5525,A00511:73:H7CVKDSXX:3:1544:20871:4539,
2:173798847|173836854	2	173798847	173836854	4	3_3_0	63	0.113	exon	ENSRNOG00000024628,	-	A00511:73:H7CVKDSXX:3:1111:30535:9126,A00511:73:H7CVKDSXX:3:1111:30526:9142,A00511:73:H7CVKDSXX:3:1204:30951:3333,A00511:73:H7CVKDSXX:3:1257:5249:4789,
2:184309074|184309661	2	184309074	184309661	12	4_5_0	88	0.214	exon	ENSRNOG00000010889,	-	A00511:73:H7CVKDSXX:3:1512:25274:22373,A00511:73:H7CVKDSXX:3:1552:25066:12524,A00511:73:H7CVKDSXX:3:1264:12283:7795,A00511:73:H7CVKDSXX:3:2526:4318:34898,A00511:73:H7CVKDSXX:3:2526:4264:34929,A00511:73:H7CVKDSXX:3:1412:23104:12978,A00511:73:H7CVKDSXX:3:1535:4797:26240,A00511:73:H7CVKDSXX:3:2309:31720:31845,A00511:73:H7CVKDSXX:3:1110:27371:31641,A00511:73:H7CVKDSXX:3:1309:32470:35650,A00511:73:H7C…
2:184984062|184993665	2	184984062	184993665	7	0_3_3	93	0.131	intergenic_region	n/a	-	A00511:73:H7CVKDSXX:3:1448:7012:5306,A00511:73:H7CVKDSXX:3:2242:5981:13949,A00511:73:H7CVKDSXX:3:2243:5376:27398,A00511:73:H7CVKDSXX:3:2314:24957:5635,A00511:73:H7CVKDSXX:3:2314:25328:6214,A00511:73:H7CVKDSXX:3:2373:25617:9095,A00511:73:H7CVKDSXX:3:1242:7491:1376,
2:187671120|187675375	2	187671120	187675375	5	1_1_1	66	0.132	exon	ENSRNOG00000019090,	+	A00511:73:H7CVKDSXX:3:1610:31675:8907,A00511:73:H7CVKDSXX:3:2357:6352:25019,A00511:73:H7CVKDSXX:3:1176:13829:17863,A00511:73:H7CVKDSXX:3:1176:14208:18991,A00511:73:H7CVKDSXX:3:1176:13639:24392,
2:188301023|188309036	2	188301023	188309036	26	9_10_3	282	0.156	exon	ENSRNOG00000020386,	+	A00511:73:H7CVKDSXX:3:1440:2049:25927,A00511:73:H7CVKDSXX:3:1476:9127:22686,A00511:73:H7CVKDSXX:3:1527:21748:30389,A00511:73:H7CVKDSXX:3:1527:20229:30796,A00511:73:H7CVKDSXX:3:2247:17409:34710,A00511:73:H7CVKDSXX:3:2254:21847:24612,A00511:73:H7CVKDSXX:3:2264:18982:23437,A00511:73:H7CVKDSXX:3:2336:25663:29966,A00511:73:H7CVKDSXX:3:2144:2347:14700,A00511:73:H7CVKDSXX:3:2144:2446:14716,A00511:73:H7C…
2:188301023|188330330	2	188301023	188330330	14	8_7_8	267	0.095	exon	ENSRNOG00000020386,	+	A00511:73:H7CVKDSXX:3:1477:27127:10989,A00511:73:H7CVKDSXX:3:2217:20862:25379,A00511:73:H7CVKDSXX:3:2342:17644:4492,A00511:73:H7CVKDSXX:3:1561:28456:21778,A00511:73:H7CVKDSXX:3:1678:26115:26897,A00511:73:H7CVKDSXX:3:2134:7129:31031,A00511:73:H7CVKDSXX:3:1167:18059:17769,A00511:73:H7CVKDSXX:3:2457:19587:20791,A00511:73:H7CVKDSXX:3:2459:3794:16767,A00511:73:H7CVKDSXX:3:2528:18222:11130,A00511:73:H7…
2:189851149|189853353	2	189851149	189853353	3	2_1_1	12	0.333	exon	ENSRNOG00000014684,	-	A00511:73:H7CVKDSXX:3:1524:25852:16329,A00511:73:H7CVKDSXX:3:1647:12933:14998,A00511:73:H7CVKDSXX:3:1201:20835:28087,
2:197722898|197836197	2	197722898	197836197	88	27_32_1	49	0.782	intergenic_region	n/a	+	A00511:73:H7CVKDSXX:3:1434:23773:17989,A00511:73:H7CVKDSXX:3:1448:28953:20823,A00511:73:H7CVKDSXX:3:1471:27525:11490,A00511:73:H7CVKDSXX:3:1471:21594:19977,A00511:73:H7CVKDSXX:3:1471:20826:20212,A00511:73:H7CVKDSXX:3:1522:14100:29356,A00511:73:H7CVKDSXX:3:1522:14064:29418,A00511:73:H7CVKDSXX:3:1544:1063:18208,A00511:73:H7CVKDSXX:3:2223:12970:3912,A00511:73:H7CVKDSXX:3:2258:32832:20243,A00511:73:H…
2:197906758|197913548	2	197906758	197913548	8	4_4_1	75	0.176	exon	ENSRNOG00000054294,	-	A00511:73:H7CVKDSXX:3:1535:30110:14090,A00511:73:H7CVKDSXX:3:1535:30138:14105,A00511:73:H7CVKDSXX:3:2347:11180:10144,A00511:73:H7CVKDSXX:3:1111:25708:6057,A00511:73:H7CVKDSXX:3:1218:29026:3944,A00511:73:H7CVKDSXX:3:2506:6551:25081,A00511:73:H7CVKDSXX:3:2231:18412:35665,A00511:73:H7CVKDSXX:3:2232:20003:1783,
2:206534104|206536360	2	206534104	206536360	7	0_4_4	46	0.233	exon	ENSRNOG00000019885,	-	A00511:73:H7CVKDSXX:3:1536:5565:27289,A00511:73:H7CVKDSXX:3:1536:5990:27430,A00511:73:H7CVKDSXX:3:2125:24433:1783,A00511:73:H7CVKDSXX:3:2145:10782:27430,A00511:73:H7CVKDSXX:3:2145:9805:34037,A00511:73:H7CVKDSXX:3:2151:9317:15593,A00511:73:H7CVKDSXX:3:2445:12798:15796,
2:206563072|206570833	2	206563072	206570833	6	3_4_1	75	0.138	exon	ENSRNOG00000019885,	-	A00511:73:H7CVKDSXX:3:1566:3224:28745,A00511:73:H7CVKDSXX:3:1613:11008:5149,A00511:73:H7CVKDSXX:3:1672:25400:17895,A00511:73:H7CVKDSXX:3:1156:14868:28995,A00511:73:H7CVKDSXX:3:2646:19542:13291,A00511:73:H7CVKDSXX:3:2646:19072:13949,
2:220435620|220441299	2	220435620	220441299	2	2_2_0	34	0.105	exon	ENSRNOG00000016351,	+	A00511:73:H7CVKDSXX:3:1677:32181:1517,A00511:73:H7CVKDSXX:3:2133:7012:20995,
2:223285167|223304322	2	223285167	223304322	25	10_8_2	311	0.139	exon	ENSRNOG00000010827,	-	A00511:73:H7CVKDSXX:3:1420:2853:6433,A00511:73:H7CVKDSXX:3:2217:3938:25128,A00511:73:H7CVKDSXX:3:2326:20998:33630,A00511:73:H7CVKDSXX:3:2336:17155:25504,A00511:73:H7CVKDSXX:3:2349:13991:18584,A00511:73:H7CVKDSXX:3:2371:1633:4225,A00511:73:H7CVKDSXX:3:2371:2781:4899,A00511:73:H7CVKDSXX:3:1665:29903:34898,A00511:73:H7CVKDSXX:3:2102:7102:17519,A00511:73:H7CVKDSXX:3:2114:7166:35415,A00511:73:H7CVKDSX…
2:224794357|224803455	2	224794357	224803455	15	6_7_6	124	0.195	intergenic_region	n/a	-	A00511:73:H7CVKDSXX:3:1351:17345:36072,A00511:73:H7CVKDSXX:3:1357:8214:2253,A00511:73:H7CVKDSXX:3:1357:8115:2362,A00511:73:H7CVKDSXX:3:1518:22860:17942,A00511:73:H7CVKDSXX:3:2274:20989:3270,A00511:73:H7CVKDSXX:3:2442:8820:28855,A00511:73:H7CVKDSXX:3:1565:1994:13244,A00511:73:H7CVKDSXX:3:1573:20898:24377,A00511:73:H7CVKDSXX:3:1646:18954:11741,A00511:73:H7CVKDSXX:3:1273:4273:33661,A00511:73:H7CVKDS…
2:226925637|226926225	2	226925637	226926225	6	4_4_0	76	0.136	exon	ENSRNOG00000014443,	+	A00511:73:H7CVKDSXX:3:1419:1606:21527,A00511:73:H7CVKDSXX:3:2251:22706:18646,A00511:73:H7CVKDSXX:3:2251:24587:18803,A00511:73:H7CVKDSXX:3:1115:14389:24565,A00511:73:H7CVKDSXX:3:1115:12563:24627,A00511:73:H7CVKDSXX:3:2665:23692:8296,
2:238543065|238577394	2	238543065	238577394	8	1_4_3	87	0.155	exon	ENSRNOG00000012091,	+	A00511:73:H7CVKDSXX:3:1336:14814:4476,A00511:73:H7CVKDSXX:3:1336:14208:5024,A00511:73:H7CVKDSXX:3:1336:14733:6214,A00511:73:H7CVKDSXX:3:1416:17472:30091,A00511:73:H7CVKDSXX:3:2360:27923:31219,A00511:73:H7CVKDSXX:3:1630:20745:18693,A00511:73:H7CVKDSXX:3:1640:3097:9893,A00511:73:H7CVKDSXX:3:2520:28899:29622,
2:240854068|240867796	2	240854068	240867796	36	15_8_12	141	0.338	intergenic_region	n/a	-	A00511:73:H7CVKDSXX:3:1435:16821:13338,A00511:73:H7CVKDSXX:3:2227:22128:18051,A00511:73:H7CVKDSXX:3:2304:21983:28573,A00511:73:H7CVKDSXX:3:2304:21983:28729,A00511:73:H7CVKDSXX:3:2325:3016:10661,A00511:73:H7CVKDSXX:3:2325:2998:11224,A00511:73:H7CVKDSXX:3:2362:26964:15969,A00511:73:H7CVKDSXX:3:1566:2374:19664,A00511:73:H7CVKDSXX:3:2211:3712:8328,A00511:73:H7CVKDSXX:3:1109:29080:26835,A00511:73:H7CV…
2:248222990|248253593	2	248222990	248253593	3	2_1_0	0	1	intergenic_region	n/a	+	A00511:73:H7CVKDSXX:3:2558:30572:27070,A00511:73:H7CVKDSXX:3:2230:16532:6292,A00511:73:H7CVKDSXX:3:2558:30129:27023,
2:252321806|252332540	2	252321806	252332540	3	0_1_2	30	0.167	exon	ENSRNOG00000015678,	-	A00511:73:H7CVKDSXX:3:1421:7609:14137,A00511:73:H7CVKDSXX:3:1421:7645:15045,A00511:73:H7CVKDSXX:3:1421:7545:15123,
2:252619553|252632658	2	252619553	252632658	4	2_3_1	57	0.123	exon	ENSRNOG00000004978,	-	A00511:73:H7CVKDSXX:3:2353:1687:34601,A00511:73:H7CVKDSXX:3:1566:12138:11584,A00511:73:H7CVKDSXX:3:2503:27615:26428,A00511:73:H7CVKDSXX:3:2504:28140:1219,
2:256669855|256683075	2	256669855	256683075	2	2_2_0	2	0.667	intron	ENSRNOG00000033940,	+	A00511:73:H7CVKDSXX:3:2227:29333:21418,A00511:73:H7CVKDSXX:3:2317:8929:2957,
2:259591896|259592305	2	259591896	259592305	6	4_4_0	16	0.429	exon	ENSRNOG00000056894,	-	A00511:73:H7CVKDSXX:3:2232:9462:3411,A00511:73:H7CVKDSXX:3:2360:23104:30232,A00511:73:H7CVKDSXX:3:2420:24415:10238,A00511:73:H7CVKDSXX:3:2152:11487:31688,A00511:73:H7CVKDSXX:3:2152:11460:31704,A00511:73:H7CVKDSXX:3:2672:20509:12587,
2:261409204|261462345	2	261409204	261462345	2	2_2_0	37	0.098	exon	ENSRNOG00000009555,	+	A00511:73:H7CVKDSXX:3:1423:31494:26882,A00511:73:H7CVKDSXX:3:2415:5900:34945,
20:3232687|3253561	20	3232687	3253561	6	3_3_0	70	0.146	intergenic_region	n/a	+	A00511:73:H7CVKDSXX:3:1474:28727:36213,A00511:73:H7CVKDSXX:3:1617:28619:34898,A00511:73:H7CVKDSXX:3:1618:28176:2284,A00511:73:H7CVKDSXX:3:1664:22571:20478,A00511:73:H7CVKDSXX:3:1313:18439:25723,A00511:73:H7CVKDSXX:3:1313:18936:25770,
20:3266985|3286986	20	3266985	3286986	2	2_2_0	34	0.105	intergenic_region	n/a	+	A00511:73:H7CVKDSXX:3:1163:23014:17644,A00511:73:H7CVKDSXX:3:2615:29984:12649,
20:4772233|4940017	20	4772233	4940017	19	0_3_10	11	0.776	intron	ENSRNOG00000050183,	-	A00511:73:H7CVKDSXX:3:1329:31042:10535,A00511:73:H7CVKDSXX:3:2663:11749:24001,A00511:73:H7CVKDSXX:3:1414:2437:25817,A00511:73:H7CVKDSXX:3:1447:28402:17174,A00511:73:H7CVKDSXX:3:1470:31846:8328,A00511:73:H7CVKDSXX:3:1503:17870:5134,A00511:73:H7CVKDSXX:3:1503:18620:5181,A00511:73:H7CVKDSXX:3:2268:11740:16845,A00511:73:H7CVKDSXX:3:2268:11822:16861,A00511:73:H7CVKDSXX:3:2268:11695:16892,A00511:73:H7C…
20:5129033|5131408	20	5129033	5131408	36	16_16_2	446	0.139	exon	ENSRNOG00000000851,	+	A00511:73:H7CVKDSXX:3:1369:29866:13980,A00511:73:H7CVKDSXX:3:1371:8757:11459,A00511:73:H7CVKDSXX:3:1433:5394:36918,A00511:73:H7CVKDSXX:3:1448:13223:9674,A00511:73:H7CVKDSXX:3:1458:16297:33035,A00511:73:H7CVKDSXX:3:1526:5873:30608,A00511:73:H7CVKDSXX:3:1539:23891:8609,A00511:73:H7CVKDSXX:3:1539:24695:9846,A00511:73:H7CVKDSXX:3:1549:11234:26083,A00511:73:H7CVKDSXX:3:1549:8395:29935,A00511:73:H7CVKD…
20:8006289|8019015	20	8006289	8019015	19	8_9_2	379	0.091	exon	ENSRNOG00000022523,	-	A00511:73:H7CVKDSXX:3:1363:23059:4789,A00511:73:H7CVKDSXX:3:1363:22444:6950,A00511:73:H7CVKDSXX:3:1363:22670:7341,A00511:73:H7CVKDSXX:3:1363:22806:7420,A00511:73:H7CVKDSXX:3:1367:24469:18756,A00511:73:H7CVKDSXX:3:1470:8549:14826,A00511:73:H7CVKDSXX:3:1470:8639:14920,A00511:73:H7CVKDSXX:3:2368:23628:3928,A00511:73:H7CVKDSXX:3:1568:19533:6543,A00511:73:H7CVKDSXX:3:1568:19605:6605,A00511:73:H7CVKDSX…
20:12339749|12342262	20	12339749	12342262	4	3_3_0	21	0.276	exon	ENSRNOG00000001232,	-	A00511:73:H7CVKDSXX:3:1375:27914:4053,A00511:73:H7CVKDSXX:3:1437:22083:4131,A00511:73:H7CVKDSXX:3:1437:21450:8985,A00511:73:H7CVKDSXX:3:2144:8513:22905,
20:13906484|13912191	20	13906484	13912191	4	3_3_0	67	0.107	exon	ENSRNOG00000001237,	+	A00511:73:H7CVKDSXX:3:1524:11406:21652,A00511:73:H7CVKDSXX:3:1117:28926:8782,A00511:73:H7CVKDSXX:3:2631:6262:16031,A00511:73:H7CVKDSXX:3:2676:21061:27821,
20:14319170|14326640	20	14319170	14326640	22	9_6_13	267	0.141	exon	ENSRNOG00000001303,	-	A00511:73:H7CVKDSXX:3:1556:26883:35086,A00511:73:H7CVKDSXX:3:2358:14561:26929,A00511:73:H7CVKDSXX:3:2430:30770:35023,A00511:73:H7CVKDSXX:3:1577:11749:17957,A00511:73:H7CVKDSXX:3:1608:9073:27571,A00511:73:H7CVKDSXX:3:1639:9588:1939,A00511:73:H7CVKDSXX:3:1639:9507:2143,A00511:73:H7CVKDSXX:3:2123:27597:27524,A00511:73:H7CVKDSXX:3:2169:19135:34475,A00511:73:H7CVKDSXX:3:1226:8151:13573,A00511:73:H7CVK…
20:14618775|14619985	20	14618775	14619985	25	12_14_0	216	0.188	exon	ENSRNOG00000001313,	-	A00511:73:H7CVKDSXX:3:1335:7319:30013,A00511:73:H7CVKDSXX:3:1352:23113:29215,A00511:73:H7CVKDSXX:3:1362:13738:26569,A00511:73:H7CVKDSXX:3:1473:4734:9408,A00511:73:H7CVKDSXX:3:1477:12879:16939,A00511:73:H7CVKDSXX:3:1477:13973:19899,A00511:73:H7CVKDSXX:3:1545:9661:14591,A00511:73:H7CVKDSXX:3:1557:8684:2033,A00511:73:H7CVKDSXX:3:1557:8820:2707,A00511:73:H7CVKDSXX:3:2233:3929:7451,A00511:73:H7CVKDSXX…
20:18465901|18471939	20	18465901	18471939	12	2_4_5	85	0.22	exon	ENSRNOG00000000609,	-	A00511:73:H7CVKDSXX:3:1375:24135:33771,A00511:73:H7CVKDSXX:3:2421:17924:34695,A00511:73:H7CVKDSXX:3:2421:17607:35023,A00511:73:H7CVKDSXX:3:2153:2754:26772,A00511:73:H7CVKDSXX:3:1131:21115:20556,A00511:73:H7CVKDSXX:3:2518:15655:22936,A00511:73:H7CVKDSXX:3:2533:31946:24095,A00511:73:H7CVKDSXX:3:2533:31675:25379,A00511:73:H7CVKDSXX:3:2657:8630:4789,A00511:73:H7CVKDSXX:3:1518:9118:23296,A00511:73:H7C…
20:27373757|27374099	20	27373757	27374099	6	2_3_0	33	0.267	intron	ENSRNOG00000000277,	-	A00511:73:H7CVKDSXX:3:1506:4010:34334,A00511:73:H7CVKDSXX:3:1506:3920:34835,A00511:73:H7CVKDSXX:3:2416:9914:1846,A00511:73:H7CVKDSXX:3:2416:9805:1939,A00511:73:H7CVKDSXX:3:2416:9543:2487,A00511:73:H7CVKDSXX:3:1229:25066:16313,
20:27409750|27415954	20	27409750	27415954	10	7_5_2	96	0.172	exon	ENSRNOG00000000277,	+	A00511:73:H7CVKDSXX:3:1404:21043:20275,A00511:73:H7CVKDSXX:3:1410:20356:28040,A00511:73:H7CVKDSXX:3:1410:20229:28228,A00511:73:H7CVKDSXX:3:1410:20283:28228,A00511:73:H7CVKDSXX:3:1532:12545:29700,A00511:73:H7CVKDSXX:3:2248:12527:6277,A00511:73:H7CVKDSXX:3:1144:7862:6621,A00511:73:H7CVKDSXX:3:1144:9082:11146,A00511:73:H7CVKDSXX:3:1262:9426:21042,A00511:73:H7CVKDSXX:3:2619:4960:4382,
20:28572245|28596444	20	28572245	28596444	4	2_2_0	18	0.308	exon	ENSRNOG00000046791,	+	A00511:73:H7CVKDSXX:3:2278:13792:1611,A00511:73:H7CVKDSXX:3:2278:13530:1971,A00511:73:H7CVKDSXX:3:2139:24062:28072,A00511:73:H7CVKDSXX:3:2664:8992:2722,
20:29560466|29568251	20	29560466	29568251	9	2_3_1	179	0.091	exon	ENSRNOG00000056647,	+	A00511:73:H7CVKDSXX:3:1133:22155:31438,A00511:73:H7CVKDSXX:3:1309:29903:16016,A00511:73:H7CVKDSXX:3:1309:29894:16063,A00511:73:H7CVKDSXX:3:1309:29939:16141,A00511:73:H7CVKDSXX:3:1419:20518:7341,A00511:73:H7CVKDSXX:3:1419:20573:7341,A00511:73:H7CVKDSXX:3:2341:21034:11804,A00511:73:H7CVKDSXX:3:2419:17842:17331,A00511:73:H7CVKDSXX:3:1251:26775:7905,
20:31723610|31736111	20	31723610	31736111	7	5_3_0	16	0.467	intergenic_region	n/a	-	A00511:73:H7CVKDSXX:3:1546:19253:2112,A00511:73:H7CVKDSXX:3:2232:20609:15201,A00511:73:H7CVKDSXX:3:2232:20745:15781,A00511:73:H7CVKDSXX:3:1622:6596:35744,A00511:73:H7CVKDSXX:3:1306:7030:26224,A00511:73:H7CVKDSXX:3:2350:28266:26647,A00511:73:H7CVKDSXX:3:1264:12427:14372,
20:31723858|31736111	20	31723858	31736111	40	19_19_2	14	0.851	intergenic_region	n/a	-	A00511:73:H7CVKDSXX:3:1407:11451:28087,A00511:73:H7CVKDSXX:3:1407:11116:28291,A00511:73:H7CVKDSXX:3:1445:17345:11115,A00511:73:H7CVKDSXX:3:1456:10529:10989,A00511:73:H7CVKDSXX:3:2275:29631:13949,A00511:73:H7CVKDSXX:3:2341:29857:24048,A00511:73:H7CVKDSXX:3:2408:2474:27445,A00511:73:H7CVKDSXX:3:2417:4453:5572,A00511:73:H7CVKDSXX:3:2417:4435:5666,A00511:73:H7CVKDSXX:3:2438:18964:32080,A00511:73:H7CV…
20:33385993|33426224	20	33385993	33426224	3	2_2_0	38	0.136	exon	ENSRNOG00000000407,	+	A00511:73:H7CVKDSXX:3:2375:2636:18740,A00511:73:H7CVKDSXX:3:2375:1796:19100,A00511:73:H7CVKDSXX:3:2571:25030:7921,
20:34646376|34656748	20	34646376	34656748	12	7_7_0	135	0.151	exon	ENSRNOG00000000414,	-	A00511:73:H7CVKDSXX:3:1336:23773:22999,A00511:73:H7CVKDSXX:3:2331:1976:14246,A00511:73:H7CVKDSXX:3:2149:28899:17065,A00511:73:H7CVKDSXX:3:1220:4797:31939,A00511:73:H7CVKDSXX:3:1220:4363:33661,A00511:73:H7CVKDSXX:3:2553:24261:8061,A00511:73:H7CVKDSXX:3:2567:7057:12649,A00511:73:H7CVKDSXX:3:2663:17381:9392,A00511:73:H7CVKDSXX:3:1621:9236:30013,A00511:73:H7CVKDSXX:3:1621:9444:32690,A00511:73:H7CVKDS…
20:43092420|43093954	20	43092420	43093954	20	11_12_2	258	0.134	exon	ENSRNOG00000000604,	-	A00511:73:H7CVKDSXX:3:1405:16604:3505,A00511:73:H7CVKDSXX:3:1426:14986:20181,A00511:73:H7CVKDSXX:3:1475:3314:19601,A00511:73:H7CVKDSXX:3:2240:6180:31892,A00511:73:H7CVKDSXX:3:2245:19524:22247,A00511:73:H7CVKDSXX:3:2245:19497:22263,A00511:73:H7CVKDSXX:3:2355:27407:1799,A00511:73:H7CVKDSXX:3:2402:23565:24706,A00511:73:H7CVKDSXX:3:2402:25482:24862,A00511:73:H7CVKDSXX:3:1560:15628:13651,A00511:73:H7C…
20:44521278|44522754	20	44521278	44522754	3	1_2_1	56	0.097	intron	ENSRNOG00000000596,	+	A00511:73:H7CVKDSXX:3:1464:22950:25050,A00511:73:H7CVKDSXX:3:2347:32588:2754,A00511:73:H7CVKDSXX:3:2464:21459:30639,
20:45147527|45193661	20	45147527	45193661	3	2_1_0	60	0.091	exon	ENSRNOG00000000588,	-	A00511:73:H7CVKDSXX:3:1414:28682:13495,A00511:73:H7CVKDSXX:3:2127:32877:14058,A00511:73:H7CVKDSXX:3:2127:31159:15123,
20:45189472|45193661	20	45189472	45193661	36	21_21_0	43	0.626	exon	ENSRNOG00000000588,	-	A00511:73:H7CVKDSXX:3:1410:20446:31454,A00511:73:H7CVKDSXX:3:1413:10230:4648,A00511:73:H7CVKDSXX:3:1454:13792:10473,A00511:73:H7CVKDSXX:3:1455:5801:32831,A00511:73:H7CVKDSXX:3:1526:19524:31861,A00511:73:H7CVKDSXX:3:1529:20455:9612,A00511:73:H7CVKDSXX:3:2264:15420:32550,A00511:73:H7CVKDSXX:3:2312:30436:29684,A00511:73:H7CVKDSXX:3:2343:4707:5071,A00511:73:H7CVKDSXX:3:2343:4896:14732,A00511:73:H7CVK…
20:47860620|47896656	20	47860620	47896656	22	13_13_1	129	0.254	exon	ENSRNOG00000000316,	-	A00511:73:H7CVKDSXX:3:1467:29731:6981,A00511:73:H7CVKDSXX:3:1467:29577:7310,A00511:73:H7CVKDSXX:3:1528:3568:10802,A00511:73:H7CVKDSXX:3:2271:25590:30091,A00511:73:H7CVKDSXX:3:2339:22824:32315,A00511:73:H7CVKDSXX:3:2355:11957:21386,A00511:73:H7CVKDSXX:3:2367:9082:18223,A00511:73:H7CVKDSXX:3:2441:2826:5228,A00511:73:H7CVKDSXX:3:1566:24099:21057,A00511:73:H7CVKDSXX:3:1615:21450:13025,A00511:73:H7CVK…
20:47893649|47896656	20	47893649	47896656	11	6_5_0	131	0.144	exon	ENSRNOG00000000316,	-	A00511:73:H7CVKDSXX:3:1419:27823:7780,A00511:73:H7CVKDSXX:3:2275:15356:30185,A00511:73:H7CVKDSXX:3:2132:24966:36933,A00511:73:H7CVKDSXX:3:2133:25192:1063,A00511:73:H7CVKDSXX:3:1161:8739:12242,A00511:73:H7CVKDSXX:3:1215:13602:14591,A00511:73:H7CVKDSXX:3:1215:14082:26256,A00511:73:H7CVKDSXX:3:1275:14552:23218,A00511:73:H7CVKDSXX:3:2668:25473:35243,A00511:73:H7CVKDSXX:3:1417:21847:20228,A00511:73:H7…
20:50659751|50687868	20	50659751	50687868	18	2_9_9	118	0.234	exon	ENSRNOG00000000327,	+	A00511:73:H7CVKDSXX:3:1505:14479:31391,A00511:73:H7CVKDSXX:3:1505:15157:31438,A00511:73:H7CVKDSXX:3:1524:14633:7639,A00511:73:H7CVKDSXX:3:1524:14615:7701,A00511:73:H7CVKDSXX:3:2243:25265:11522,A00511:73:H7CVKDSXX:3:2340:30481:6120,A00511:73:H7CVKDSXX:3:2354:3721:21151,A00511:73:H7CVKDSXX:3:1562:30418:7764,A00511:73:H7CVKDSXX:3:1562:30535:8030,A00511:73:H7CVKDSXX:3:1605:14416:18004,A00511:73:H7CVK…
3:3413579|3414759	3	3413579	3414759	12	7_6_0	149	0.139	exon	ENSRNOG00000017883,	-	A00511:73:H7CVKDSXX:3:1410:6840:32878,A00511:73:H7CVKDSXX:3:1444:29414:31172,A00511:73:H7CVKDSXX:3:1477:28519:28275,A00511:73:H7CVKDSXX:3:2153:11767:16892,A00511:73:H7CVKDSXX:3:1250:25762:36432,A00511:73:H7CVKDSXX:3:1270:16821:25520,A00511:73:H7CVKDSXX:3:2565:3658:19319,A00511:73:H7CVKDSXX:3:2565:3911:21324,A00511:73:H7CVKDSXX:3:2619:21956:8359,A00511:73:H7CVKDSXX:3:2619:21956:8390,A00511:73:H7CV…
3:11394659|11396393	3	11394659	11396393	13	4_6_4	103	0.202	exon	ENSRNOG00000013442,	+	A00511:73:H7CVKDSXX:3:1429:19678:9267,A00511:73:H7CVKDSXX:3:2247:3803:10895,A00511:73:H7CVKDSXX:3:2271:7979:26929,A00511:73:H7CVKDSXX:3:2317:30472:6010,A00511:73:H7CVKDSXX:3:2317:30490:6230,A00511:73:H7CVKDSXX:3:2353:4020:15374,A00511:73:H7CVKDSXX:3:1125:15139:36918,A00511:73:H7CVKDSXX:3:1126:18295:4429,A00511:73:H7CVKDSXX:3:1129:24912:9721,A00511:73:H7CVKDSXX:3:1129:25129:10974,A00511:73:H7CVKDS…
3:12860437|12931658	3	12860437	12931658	3	1_1_2	51	0.105	exon	ENSRNOG00000017172,	-	A00511:73:H7CVKDSXX:3:1125:28013:21825,A00511:73:H7CVKDSXX:3:2222:19126:34115,A00511:73:H7CVKDSXX:3:2624:2320:20102,
3:12883430|12931658	3	12883430	12931658	4	2_1_1	48	0.143	exon	ENSRNOG00000017172,	-	A00511:73:H7CVKDSXX:3:2425:8440:22748,A00511:73:H7CVKDSXX:3:1143:7392:1892,A00511:73:H7CVKDSXX:3:2537:3477:21230,A00511:73:H7CVKDSXX:3:2537:3052:23750,
3:13146571|13147147	3	13146571	13147147	65	24_24_0	143	0.476	exon	Rattus_norvegicus_newGene_21600,	-	A00511:73:H7CVKDSXX:3:1334:5502:27586,A00511:73:H7CVKDSXX:3:1334:6352:29277,A00511:73:H7CVKDSXX:3:1358:8359:12931,A00511:73:H7CVKDSXX:3:1403:7455:13714,A00511:73:H7CVKDSXX:3:1420:2329:21778,A00511:73:H7CVKDSXX:3:1420:5222:23062,A00511:73:H7CVKDSXX:3:1503:11885:1532,A00511:73:H7CVKDSXX:3:1506:1289:14184,A00511:73:H7CVKDSXX:3:1519:31738:23641,A00511:73:H7CVKDSXX:3:1524:24117:20807,A00511:73:H7CVKDS…
3:13146571|13153015	3	13146571	13153015	10	4_2_2	92	0.179	exon	Rattus_norvegicus_newGene_21600,	-	A00511:73:H7CVKDSXX:3:2240:6876:31344,A00511:73:H7CVKDSXX:3:2301:30526:2973,A00511:73:H7CVKDSXX:3:2346:17418:18255,A00511:73:H7CVKDSXX:3:2347:6244:18411,A00511:73:H7CVKDSXX:3:2433:14009:5243,A00511:73:H7CVKDSXX:3:2433:14769:8281,A00511:73:H7CVKDSXX:3:2433:16450:8813,A00511:73:H7CVKDSXX:3:2433:14597:10238,A00511:73:H7CVKDSXX:3:2433:15058:10598,A00511:73:H7CVKDSXX:3:2557:32416:20776,
3:13146571|13154344	3	13146571	13154344	4	3_2_0	79	0.092	exon	Rattus_norvegicus_newGene_21600,	-	A00511:73:H7CVKDSXX:3:2435:15067:11397,A00511:73:H7CVKDSXX:3:1637:19967:5635,A00511:73:H7CVKDSXX:3:2674:12409:3599,A00511:73:H7CVKDSXX:3:1339:31928:15452,
3:13510410|13522529	3	13510410	13522529	45	26_28_1	168	0.349	exon	ENSRNOG00000017583,	+	A00511:73:H7CVKDSXX:3:1331:1036:22232,A00511:73:H7CVKDSXX:3:1332:18521:9142,A00511:73:H7CVKDSXX:3:1341:16224:3599,A00511:73:H7CVKDSXX:3:1401:24795:29089,A00511:73:H7CVKDSXX:3:1467:18954:25457,A00511:73:H7CVKDSXX:3:1474:12319:21981,A00511:73:H7CVKDSXX:3:1476:16532:24518,A00511:73:H7CVKDSXX:3:1514:11686:36292,A00511:73:H7CVKDSXX:3:1514:11794:36385,A00511:73:H7CVKDSXX:3:1538:32099:23578,A00511:73:H7…
3:15042229|15042609	3	15042229	15042609	8	3_4_0	98	0.14	exon	ENSRNOG00000055226,	+	A00511:73:H7CVKDSXX:3:2351:30779:13745,A00511:73:H7CVKDSXX:3:2351:30337:13855,A00511:73:H7CVKDSXX:3:1143:31566:14700,A00511:73:H7CVKDSXX:3:1143:31575:14810,A00511:73:H7CVKDSXX:3:1249:25093:17487,A00511:73:H7CVKDSXX:3:2611:2826:7858,A00511:73:H7CVKDSXX:3:1431:18638:29074,A00511:73:H7CVKDSXX:3:1147:18448:9486,
3:21878521|21904269	3	21878521	21904269	22	7_12_7	356	0.11	exon	ENSRNOG00000010150,	-	A00511:73:H7CVKDSXX:3:1358:22932:8171,A00511:73:H7CVKDSXX:3:1358:22643:8516,A00511:73:H7CVKDSXX:3:1407:7997:11678,A00511:73:H7CVKDSXX:3:1507:25988:19351,A00511:73:H7CVKDSXX:3:2224:24316:5776,A00511:73:H7CVKDSXX:3:2224:23258:7044,A00511:73:H7CVKDSXX:3:2357:10592:14512,A00511:73:H7CVKDSXX:3:2431:11071:18756,A00511:73:H7CVKDSXX:3:2435:32172:35008,A00511:73:H7CVKDSXX:3:1576:18295:35556,A00511:73:H7CV…
3:22198808|22239368	3	22198808	22239368	13	7_1_5	117	0.182	exon	ENSRNOG00000010526,	-	A00511:73:H7CVKDSXX:3:1410:18186:2487,A00511:73:H7CVKDSXX:3:1465:9028:13933,A00511:73:H7CVKDSXX:3:1509:18611:7764,A00511:73:H7CVKDSXX:3:1509:18349:7905,A00511:73:H7CVKDSXX:3:2370:23882:30608,A00511:73:H7CVKDSXX:3:1571:5150:9909,A00511:73:H7CVKDSXX:3:1108:23393:26944,A00511:73:H7CVKDSXX:3:1108:23601:27117,A00511:73:H7CVKDSXX:3:1322:1561:11898,A00511:73:H7CVKDSXX:3:1322:1551:11976,A00511:73:H7CVKDS…
3:22198808|22259630	3	22198808	22259630	11	5_4_3	155	0.124	exon	ENSRNOG00000010526,	-	A00511:73:H7CVKDSXX:3:2151:28131:33395,A00511:73:H7CVKDSXX:3:2203:14714:25191,A00511:73:H7CVKDSXX:3:2209:1615:13307,A00511:73:H7CVKDSXX:3:1246:8847:4413,A00511:73:H7CVKDSXX:3:1246:9100:4476,A00511:73:H7CVKDSXX:3:2464:4698:20243,A00511:73:H7CVKDSXX:3:1362:9326:8970,A00511:73:H7CVKDSXX:3:1419:4833:13182,A00511:73:H7CVKDSXX:3:1523:13205:28995,A00511:73:H7CVKDSXX:3:2370:9905:30076,A00511:73:H7CVKDSXX…
3:22381123|22500745	3	22381123	22500745	12	5_2_5	145	0.142	exon	ENSRNOG00000010526,	-	A00511:73:H7CVKDSXX:3:1427:28953:9361,A00511:73:H7CVKDSXX:3:1531:31684:11428,A00511:73:H7CVKDSXX:3:2541:15248:35227,A00511:73:H7CVKDSXX:3:2542:13819:3035,A00511:73:H7CVKDSXX:3:2618:20672:6605,A00511:73:H7CVKDSXX:3:2647:20528:13933,A00511:73:H7CVKDSXX:3:2647:20573:14763,A00511:73:H7CVKDSXX:3:2647:20591:14857,A00511:73:H7CVKDSXX:3:2655:1307:19100,A00511:73:H7CVKDSXX:3:1509:27868:26459,A00511:73:H7C…
3:23164596|23176075	3	23164596	23176075	7	3_2_2	27	0.341	exon	Rattus_norvegicus_newGene_21971,	-	A00511:73:H7CVKDSXX:3:1330:10077:24549,A00511:73:H7CVKDSXX:3:1330:9245:31469,A00511:73:H7CVKDSXX:3:1337:14507:13683,A00511:73:H7CVKDSXX:3:1337:14525:13683,A00511:73:H7CVKDSXX:3:1401:13630:17018,A00511:73:H7CVKDSXX:3:1126:16170:2942,A00511:73:H7CVKDSXX:3:2534:27434:32127,
3:25308372|25316608	3	25308372	25316608	6	2_3_0	43	0.218	intron	Rattus_norvegicus_newGene_22068,	-	A00511:73:H7CVKDSXX:3:2306:23421:22263,A00511:73:H7CVKDSXX:3:2415:25084:31000,A00511:73:H7CVKDSXX:3:1156:28393:9486,A00511:73:H7CVKDSXX:3:1347:10456:12743,A00511:73:H7CVKDSXX:3:1466:29270:19805,A00511:73:H7CVKDSXX:3:2418:21956:33505,
3:33465220|33473531	3	33465220	33473531	3	3_3_0	41	0.128	exon	ENSRNOG00000027596,	+	A00511:73:H7CVKDSXX:3:1356:24370:10629,A00511:73:H7CVKDSXX:3:2358:9796:1391,A00511:73:H7CVKDSXX:3:2470:22173:21543,
3:33465220|33503687	3	33465220	33503687	3	3_3_0	33	0.154	exon	ENSRNOG00000027596,	+	A00511:73:H7CVKDSXX:3:2139:15103:11616,A00511:73:H7CVKDSXX:3:2524:15519:18944,A00511:73:H7CVKDSXX:3:2652:13476:23923,
3:37972155|37978632	3	37972155	37978632	3	1_2_1	40	0.13	exon	ENSRNOG00000007666,	-	A00511:73:H7CVKDSXX:3:2233:15121:13025,A00511:73:H7CVKDSXX:3:2445:5701:4131,A00511:73:H7CVKDSXX:3:2610:17616:1407,
3:40004821|40038575	3	40004821	40038575	6	1_6_5	52	0.188	intergenic_region	n/a	+	A00511:73:H7CVKDSXX:3:2413:1190:11256,A00511:73:H7CVKDSXX:3:1560:31403:4335,A00511:73:H7CVKDSXX:3:2102:22028:26960,A00511:73:H7CVKDSXX:3:1212:21658:32424,A00511:73:H7CVKDSXX:3:2459:26693:29152,A00511:73:H7CVKDSXX:3:2659:10375:35744,
3:44500847|44522988	3	44500847	44522988	24	16_13_4	66	0.421	intergenic_region	n/a	-	A00511:73:H7CVKDSXX:3:1351:6126:8563,A00511:73:H7CVKDSXX:3:1370:30816:8453,A00511:73:H7CVKDSXX:3:1377:29342:22874,A00511:73:H7CVKDSXX:3:1431:13160:28510,A00511:73:H7CVKDSXX:3:2255:28890:6151,A00511:73:H7CVKDSXX:3:2255:29279:6230,A00511:73:H7CVKDSXX:3:2366:21151:17487,A00511:73:H7CVKDSXX:3:1635:25129:25254,A00511:73:H7CVKDSXX:3:1635:24650:25676,A00511:73:H7CVKDSXX:3:1651:21802:20087,A00511:73:H7CV…
3:45009200|45088995	3	45009200	45088995	3	2_2_0	39	0.133	exon	ENSRNOG00000057740,	-	A00511:73:H7CVKDSXX:3:1609:16007:9893,A00511:73:H7CVKDSXX:3:1676:5312:8343,A00511:73:H7CVKDSXX:3:1105:13593:6214,
3:45033238|45088995	3	45033238	45088995	4	3_4_0	43	0.157	exon	ENSRNOG00000057740,	-	A00511:73:H7CVKDSXX:3:2208:9905:15389,A00511:73:H7CVKDSXX:3:1242:23439:15092,A00511:73:H7CVKDSXX:3:1273:3197:16391,A00511:73:H7CVKDSXX:3:2644:31204:4460,
3:45086410|45117520	3	45086410	45117520	4	2_1_0	66	0.108	exon	ENSRNOG00000057740,	-	A00511:73:H7CVKDSXX:3:1629:22616:13479,A00511:73:H7CVKDSXX:3:2248:24587:18897,A00511:73:H7CVKDSXX:3:2248:25165:23750,A00511:73:H7CVKDSXX:3:2657:5186:34710,
3:45110841|45133351	3	45110841	45133351	10	7_6_2	67	0.23	exon	ENSRNOG00000057740,	-	A00511:73:H7CVKDSXX:3:2423:4363:10113,A00511:73:H7CVKDSXX:3:1629:11921:28557,A00511:73:H7CVKDSXX:3:1116:13829:26036,A00511:73:H7CVKDSXX:3:1157:9001:32299,A00511:73:H7CVKDSXX:3:1239:3161:13416,A00511:73:H7CVKDSXX:3:1239:2980:13448,A00511:73:H7CVKDSXX:3:2557:5321:36605,A00511:73:H7CVKDSXX:3:2622:17282:30514,A00511:73:H7CVKDSXX:3:2353:3784:30843,A00511:73:H7CVKDSXX:3:2353:3531:32283,
3:45843760|45845123	3	45843760	45845123	10	8_9_0	174	0.103	exon	ENSRNOG00000025394,	+	A00511:73:H7CVKDSXX:3:2268:12744:36526,A00511:73:H7CVKDSXX:3:1610:24957:13244,A00511:73:H7CVKDSXX:3:2106:22670:2112,A00511:73:H7CVKDSXX:3:1123:24768:13886,A00511:73:H7CVKDSXX:3:1162:18177:8234,A00511:73:H7CVKDSXX:3:2519:12228:19664,A00511:73:H7CVKDSXX:3:2532:31177:2378,A00511:73:H7CVKDSXX:3:2668:24569:19179,A00511:73:H7CVKDSXX:3:2403:7021:13870,A00511:73:H7CVKDSXX:3:1107:32931:18818,
3:47474984|47491882	3	47474984	47491882	3	2_2_0	33	0.154	intron	ENSRNOG00000008859,	+	A00511:73:H7CVKDSXX:3:1606:32560:33082,A00511:73:H7CVKDSXX:3:1668:24560:10676,A00511:73:H7CVKDSXX:3:1236:17101:16830,
3:54509941|54566332	3	54509941	54566332	37	10_16_15	303	0.196	exon	ENSRNOG00000024808,	-	A00511:73:H7CVKDSXX:3:1361:23619:20541,A00511:73:H7CVKDSXX:3:1363:27281:31015,A00511:73:H7CVKDSXX:3:1375:9218:14231,A00511:73:H7CVKDSXX:3:1404:32741:7059,A00511:73:H7CVKDSXX:3:1464:23502:33520,A00511:73:H7CVKDSXX:3:1527:14018:15562,A00511:73:H7CVKDSXX:3:1527:18249:16219,A00511:73:H7CVKDSXX:3:2305:13205:13745,A00511:73:H7CVKDSXX:3:2328:3658:33724,A00511:73:H7CVKDSXX:3:2374:4056:25739,A00511:73:H7C…
3:54516976|54566332	3	54516976	54566332	20	11_11_1	387	0.094	exon	ENSRNOG00000024808,	-	A00511:73:H7CVKDSXX:3:1422:23475:35728,A00511:73:H7CVKDSXX:3:1468:8332:24345,A00511:73:H7CVKDSXX:3:1506:4146:23234,A00511:73:H7CVKDSXX:3:1529:16016:16579,A00511:73:H7CVKDSXX:3:1539:30291:34882,A00511:73:H7CVKDSXX:3:1539:30834:35321,A00511:73:H7CVKDSXX:3:2423:26431:7592,A00511:73:H7CVKDSXX:3:1606:21522:3223,A00511:73:H7CVKDSXX:3:1606:21495:3427,A00511:73:H7CVKDSXX:3:1628:12843:34820,A00511:73:H7CV…
3:54547246|54566332	3	54547246	54566332	98	17_43_39	331	0.372	exon	ENSRNOG00000024808,	-	A00511:73:H7CVKDSXX:3:1336:5999:33739,A00511:73:H7CVKDSXX:3:1373:17318:10755,A00511:73:H7CVKDSXX:3:1407:14109:9925,A00511:73:H7CVKDSXX:3:1409:32832:22968,A00511:73:H7CVKDSXX:3:1446:15727:6151,A00511:73:H7CVKDSXX:3:1446:15094:6464,A00511:73:H7CVKDSXX:3:1457:29288:28479,A00511:73:H7CVKDSXX:3:1541:13340:26068,A00511:73:H7CVKDSXX:3:1549:14552:2550,A00511:73:H7CVKDSXX:3:2215:28429:19507,A00511:73:H7CV…
3:60610877|60619623	3	60610877	60619623	5	1_1_3	33	0.233	intergenic_region	n/a	-	A00511:73:H7CVKDSXX:3:1364:11867:14591,A00511:73:H7CVKDSXX:3:2361:13928:29935,A00511:73:H7CVKDSXX:3:2364:13901:10692,A00511:73:H7CVKDSXX:3:1136:25816:20400,A00511:73:H7CVKDSXX:3:2418:7672:10802,
3:60610877|60628573	3	60610877	60628573	3	2_1_2	28	0.176	intergenic_region	n/a	-	A00511:73:H7CVKDSXX:3:1464:29505:20118,A00511:73:H7CVKDSXX:3:2162:9218:24345,A00511:73:H7CVKDSXX:3:1349:13847:16235,
3:62719200|62733674	3	62719200	62733674	21	8_5_15	141	0.23	exon	ENSRNOG00000001547,	+	A00511:73:H7CVKDSXX:3:1363:28284:3317,A00511:73:H7CVKDSXX:3:1363:28275:3740,A00511:73:H7CVKDSXX:3:1435:31530:4554,A00511:73:H7CVKDSXX:3:1445:32199:22435,A00511:73:H7CVKDSXX:3:2342:20934:23469,A00511:73:H7CVKDSXX:3:1570:17192:16203,A00511:73:H7CVKDSXX:3:1571:18141:29027,A00511:73:H7CVKDSXX:3:1617:29451:27602,A00511:73:H7CVKDSXX:3:1628:11360:33849,A00511:73:H7CVKDSXX:3:1113:25889:17675,A00511:73:H7…
3:80718406|80732927	3	80718406	80732927	18	13_9_3	197	0.155	exon	ENSRNOG00000017422,	+	A00511:73:H7CVKDSXX:3:1352:29812:32174,A00511:73:H7CVKDSXX:3:1523:29559:25191,A00511:73:H7CVKDSXX:3:1557:8549:20431,A00511:73:H7CVKDSXX:3:2225:1633:12587,A00511:73:H7CVKDSXX:3:2261:32850:36370,A00511:73:H7CVKDSXX:3:2307:31123:13933,A00511:73:H7CVKDSXX:3:2438:16098:15937,A00511:73:H7CVKDSXX:3:2441:24017:2253,A00511:73:H7CVKDSXX:3:2143:2013:6104,A00511:73:H7CVKDSXX:3:1159:13431:31297,A00511:73:H7CV…
3:81121255|81143240	3	81121255	81143240	16	8_1_9	217	0.129	intergenic_region	n/a	+	A00511:73:H7CVKDSXX:3:1550:18620:29512,A00511:73:H7CVKDSXX:3:2377:30626:12821,A00511:73:H7CVKDSXX:3:2377:30879:14293,A00511:73:H7CVKDSXX:3:2377:31123:15123,A00511:73:H7CVKDSXX:3:1563:12355:12211,A00511:73:H7CVKDSXX:3:1569:20989:29951,A00511:73:H7CVKDSXX:3:1569:20980:29997,A00511:73:H7CVKDSXX:3:1573:1913:16297,A00511:73:H7CVKDSXX:3:1161:29568:18756,A00511:73:H7CVKDSXX:3:1219:19397:2895,A00511:73:H…
3:81127393|81143240	3	81127393	81143240	416	23_40_118	250	0.769	intergenic_region	n/a	+	A00511:73:H7CVKDSXX:3:1338:14796:15843,A00511:73:H7CVKDSXX:3:1338:17264:27320,A00511:73:H7CVKDSXX:3:1351:3378:8688,A00511:73:H7CVKDSXX:3:1351:31331:23312,A00511:73:H7CVKDSXX:3:1351:4408:36683,A00511:73:H7CVKDSXX:3:1354:21251:26772,A00511:73:H7CVKDSXX:3:1357:13639:1219,A00511:73:H7CVKDSXX:3:1365:17680:13886,A00511:73:H7CVKDSXX:3:1365:16342:14262,A00511:73:H7CVKDSXX:3:1378:5864:13213,A00511:73:H7CV…
3:81127393|81159096	3	81127393	81159096	23	4_6_17	120	0.277	intergenic_region	n/a	+	A00511:73:H7CVKDSXX:3:1333:19660:12524,A00511:73:H7CVKDSXX:3:1536:25663:9987,A00511:73:H7CVKDSXX:3:1556:11062:4930,A00511:73:H7CVKDSXX:3:1556:12626:8171,A00511:73:H7CVKDSXX:3:2328:3115:33035,A00511:73:H7CVKDSXX:3:2371:8431:30029,A00511:73:H7CVKDSXX:3:2413:31087:17190,A00511:73:H7CVKDSXX:3:1651:12807:27899,A00511:73:H7CVKDSXX:3:1140:13449:10066,A00511:73:H7CVKDSXX:3:1329:2501:1564,A00511:73:H7CVKD…
3:81877743|81890776	3	81877743	81890776	2	1_0_2	36	0.1	exon	ENSRNOG00000008674,	-	A00511:73:H7CVKDSXX:3:1555:29939:6245,A00511:73:H7CVKDSXX:3:2162:27317:32737,
3:81909221|81910484	3	81909221	81910484	2	1_1_1	36	0.1	exon	ENSRNOG00000008674,	-	A00511:73:H7CVKDSXX:3:1454:1687:27148,A00511:73:H7CVKDSXX:3:2538:27832:22106,
3:91713775|91725977	3	91713775	91725977	5	2_2_1	56	0.152	exon	ENSRNOG00000058157,	-	A00511:73:H7CVKDSXX:3:1662:30273:27242,A00511:73:H7CVKDSXX:3:1662:31322:31970,A00511:73:H7CVKDSXX:3:2640:13286:25222,A00511:73:H7CVKDSXX:3:2320:12337:2785,A00511:73:H7CVKDSXX:3:1320:9878:3693,
3:94396940|94398038	3	94396940	94398038	157	55_59_0	459	0.406	exon	ENSRNOG00000011358,	-	A00511:73:H7CVKDSXX:3:1334:6686:6339,A00511:73:H7CVKDSXX:3:1353:27353:17581,A00511:73:H7CVKDSXX:3:1369:32172:6073,A00511:73:H7CVKDSXX:3:1371:13376:5838,A00511:73:H7CVKDSXX:3:1371:14299:6339,A00511:73:H7CVKDSXX:3:1371:14407:6464,A00511:73:H7CVKDSXX:3:1371:25563:7153,A00511:73:H7CVKDSXX:3:1371:24740:8985,A00511:73:H7CVKDSXX:3:1403:20763:33536,A00511:73:H7CVKDSXX:3:1404:22281:1407,A00511:73:H7CVKDSX…
3:94710549|94724521	3	94710549	94724521	10	4_4_0	114	0.149	exon	ENSRNOG00000037514,	-	A00511:73:H7CVKDSXX:3:1363:31087:27117,A00511:73:H7CVKDSXX:3:2317:27001:24455,A00511:73:H7CVKDSXX:3:2317:26512:24612,A00511:73:H7CVKDSXX:3:2317:26467:24659,A00511:73:H7CVKDSXX:3:2105:18801:27320,A00511:73:H7CVKDSXX:3:1119:12825:28494,A00511:73:H7CVKDSXX:3:1119:13078:28620,A00511:73:H7CVKDSXX:3:1119:13413:28855,A00511:73:H7CVKDSXX:3:1249:17282:4116,A00511:73:H7CVKDSXX:3:1249:16640:4507,
3:94784692|94785112	3	94784692	94785112	4	3_2_0	9	0.471	exon	ENSRNOG00000022710,	-	A00511:73:H7CVKDSXX:3:1558:14696:2049,A00511:73:H7CVKDSXX:3:2626:11270:3537,A00511:73:H7CVKDSXX:3:2645:22453:35211,A00511:73:H7CVKDSXX:3:1140:20790:19335,
3:97727432|97813284	3	97727432	97813284	3	2_2_0	13	0.316	exon	ENSRNOG00000004863,	+	A00511:73:H7CVKDSXX:3:2103:25970:30968,A00511:73:H7CVKDSXX:3:2103:25238:31391,A00511:73:H7CVKDSXX:3:2608:31412:19883,
3:104816866|104818862	3	104816866	104818862	3	2_2_0	4	0.6	intergenic_region	n/a	+	A00511:73:H7CVKDSXX:3:2457:2627:15749,A00511:73:H7CVKDSXX:3:2505:4300:9439,A00511:73:H7CVKDSXX:3:2505:6922:20870,
3:107229486|107246956	3	107229486	107246956	5	1_2_4	54	0.156	exon	ENSRNOG00000004571,	+	A00511:73:H7CVKDSXX:3:1371:26368:3443,A00511:73:H7CVKDSXX:3:1278:19596:22279,A00511:73:H7CVKDSXX:3:2603:20889:26334,A00511:73:H7CVKDSXX:3:2603:21242:27007,A00511:73:H7CVKDSXX:3:1402:17797:12430,
3:110880970|110891998	3	110880970	110891998	6	1_2_3	14	0.462	exon	ENSRNOG00000060100,	+	A00511:73:H7CVKDSXX:3:2304:23294:1658,A00511:73:H7CVKDSXX:3:2304:22535:1720,A00511:73:H7CVKDSXX:3:2304:23402:1783,A00511:73:H7CVKDSXX:3:2304:23421:1783,A00511:73:H7CVKDSXX:3:2102:28592:30467,A00511:73:H7CVKDSXX:3:2532:31855:29262,
3:112752502|112762808	3	112752502	112762808	38	17_7_12	132	0.365	exon	ENSRNOG00000011059,	-	A00511:73:H7CVKDSXX:3:1368:3414:12696,A00511:73:H7CVKDSXX:3:1517:5240:7341,A00511:73:H7CVKDSXX:3:2222:7392:24627,A00511:73:H7CVKDSXX:3:2222:4860:25191,A00511:73:H7CVKDSXX:3:2315:16052:32111,A00511:73:H7CVKDSXX:3:2322:7536:21872,A00511:73:H7CVKDSXX:3:2332:10529:4914,A00511:73:H7CVKDSXX:3:2343:6967:1125,A00511:73:H7CVKDSXX:3:2415:19397:14982,A00511:73:H7CVKDSXX:3:2419:2844:19445,A00511:73:H7CVKDSXX…
3:113123899|113127143	3	113123899	113127143	4	4_4_0	36	0.182	exon	ENSRNOG00000012419,	-	A00511:73:H7CVKDSXX:3:1356:10420:8766,A00511:73:H7CVKDSXX:3:1119:17002:3818,A00511:73:H7CVKDSXX:3:1130:7238:32565,A00511:73:H7CVKDSXX:3:2669:21775:27931,
3:119264196|119265879	3	119264196	119265879	46	14_10_25	178	0.341	exon	ENSRNOG00000057806,	-	A00511:73:H7CVKDSXX:3:1342:21251:12493,A00511:73:H7CVKDSXX:3:1369:17454:20165,A00511:73:H7CVKDSXX:3:1408:25084:5102,A00511:73:H7CVKDSXX:3:1477:23285:35274,A00511:73:H7CVKDSXX:3:1477:23204:35289,A00511:73:H7CVKDSXX:3:1527:16016:3959,A00511:73:H7CVKDSXX:3:1527:16242:7701,A00511:73:H7CVKDSXX:3:1527:15926:7999,A00511:73:H7CVKDSXX:3:1552:5538:6699,A00511:73:H7CVKDSXX:3:2258:16857:24799,A00511:73:H7CVK…
3:121552889|121568220	3	121552889	121568220	3	2_2_1	25	0.194	intergenic_region	n/a	+	A00511:73:H7CVKDSXX:3:1639:16767:27211,A00511:73:H7CVKDSXX:3:2111:28022:5932,A00511:73:H7CVKDSXX:3:1160:27706:6511,
3:121553704|121568220	3	121553704	121568220	3	1_1_1	18	0.25	intergenic_region	n/a	+	A00511:73:H7CVKDSXX:3:2642:20528:33849,A00511:73:H7CVKDSXX:3:2642:20871:34194,A00511:73:H7CVKDSXX:3:1138:25509:18521,
3:122130941|122141403	3	122130941	122141403	6	4_0_4	72	0.143	exon	ENSRNOG00000004763,	+	A00511:73:H7CVKDSXX:3:1365:30590:35712,A00511:73:H7CVKDSXX:3:2304:8395:25708,A00511:73:H7CVKDSXX:3:2304:8675:26569,A00511:73:H7CVKDSXX:3:1575:12599:1172,A00511:73:H7CVKDSXX:3:1320:3125:32424,A00511:73:H7CVKDSXX:3:2544:4906:27273,
3:122882828|122883430	3	122882828	122883430	9	2_4_1	9	0.667	exon	ENSRNOG00000007408,	+	A00511:73:H7CVKDSXX:3:1354:6931:7921,A00511:73:H7CVKDSXX:3:1354:7184:8359,A00511:73:H7CVKDSXX:3:1504:31684:32283,A00511:73:H7CVKDSXX:3:2353:5195:36918,A00511:73:H7CVKDSXX:3:1123:4481:36714,A00511:73:H7CVKDSXX:3:1259:10339:29356,A00511:73:H7CVKDSXX:3:2621:23158:9471,A00511:73:H7CVKDSXX:3:2621:23393:10567,A00511:73:H7CVKDSXX:3:2201:15600:10661,
3:123299120|123308032	3	123299120	123308032	17	5_8_6	216	0.136	exon	ENSRNOG00000021237,	-	A00511:73:H7CVKDSXX:3:1361:22652:3991,A00511:73:H7CVKDSXX:3:1460:27507:11083,A00511:73:H7CVKDSXX:3:1460:25075:11318,A00511:73:H7CVKDSXX:3:1511:2989:6543,A00511:73:H7CVKDSXX:3:1512:20880:33990,A00511:73:H7CVKDSXX:3:1512:20853:34006,A00511:73:H7CVKDSXX:3:1572:15998:16454,A00511:73:H7CVKDSXX:3:2207:5900:17409,A00511:73:H7CVKDSXX:3:1271:22507:33113,A00511:73:H7CVKDSXX:3:1311:5665:23015,A00511:73:H7CV…
3:123819852|123833222	3	123819852	123833222	10	7_6_1	162	0.11	exon	ENSRNOG00000025286,	+	A00511:73:H7CVKDSXX:3:2343:11632:7106,A00511:73:H7CVKDSXX:3:1644:13657:2660,A00511:73:H7CVKDSXX:3:2138:22959:18020,A00511:73:H7CVKDSXX:3:1212:18457:8469,A00511:73:H7CVKDSXX:3:1214:32606:3881,A00511:73:H7CVKDSXX:3:1214:32669:3897,A00511:73:H7CVKDSXX:3:1326:16550:20165,A00511:73:H7CVKDSXX:3:2317:25102:24017,A00511:73:H7CVKDSXX:3:2317:25066:24173,A00511:73:H7CVKDSXX:3:1145:8793:19413,
3:133012095|133050098	3	133012095	133050098	6	1_2_4	55	0.179	exon	ENSRNOG00000004493,	-	A00511:73:H7CVKDSXX:3:1358:31114:27633,A00511:73:H7CVKDSXX:3:2535:28085:27555,A00511:73:H7CVKDSXX:3:2635:23592:8782,A00511:73:H7CVKDSXX:3:2635:24279:9251,A00511:73:H7CVKDSXX:3:1545:21377:25332,A00511:73:H7CVKDSXX:3:1545:18819:28103,
3:133012108|133050098	3	133012108	133050098	7	0_3_3	87	0.139	exon	ENSRNOG00000004493,	-	A00511:73:H7CVKDSXX:3:1456:24596:36448,A00511:73:H7CVKDSXX:3:2275:19976:14074,A00511:73:H7CVKDSXX:3:2275:19886:14262,A00511:73:H7CVKDSXX:3:2366:22200:36965,A00511:73:H7CVKDSXX:3:1638:20889:5979,A00511:73:H7CVKDSXX:3:1654:27706:11052,A00511:73:H7CVKDSXX:3:1264:7220:8046,
3:133043468|133122763	3	133043468	133122763	5	1_2_1	90	0.1	exon	ENSRNOG00000004493,	-	A00511:73:H7CVKDSXX:3:1445:24623:11882,A00511:73:H7CVKDSXX:3:1454:15790:11835,A00511:73:H7CVKDSXX:3:2311:30581:31313,A00511:73:H7CVKDSXX:3:2311:30707:31313,A00511:73:H7CVKDSXX:3:1134:20464:10160,
3:133078892|133122763	3	133078892	133122763	4	2_2_0	61	0.116	exon	ENSRNOG00000004493,	-	A00511:73:H7CVKDSXX:3:2441:17725:3223,A00511:73:H7CVKDSXX:3:2441:18792:3411,A00511:73:H7CVKDSXX:3:2172:1714:9345,A00511:73:H7CVKDSXX:3:2210:3694:18787,
3:133108204|133122763	3	133108204	133122763	11	5_8_3	81	0.214	exon	ENSRNOG00000004493,	-	A00511:73:H7CVKDSXX:3:1410:4878:8061,A00511:73:H7CVKDSXX:3:2363:6560:15076,A00511:73:H7CVKDSXX:3:2406:27778:22263,A00511:73:H7CVKDSXX:3:2440:5927:24095,A00511:73:H7CVKDSXX:3:1161:5421:35399,A00511:73:H7CVKDSXX:3:1205:7428:20181,A00511:73:H7CVKDSXX:3:1205:10031:21308,A00511:73:H7CVKDSXX:3:1267:11686:22733,A00511:73:H7CVKDSXX:3:1267:11677:22748,A00511:73:H7CVKDSXX:3:1267:13033:23312,A00511:73:H7CVK…
3:145092634|145129362	3	145092634	145129362	4	2_4_1	18	0.308	exon	ENSRNOG00000031536,	+	A00511:73:H7CVKDSXX:3:1505:17562:7138,A00511:73:H7CVKDSXX:3:1517:22706:36276,A00511:73:H7CVKDSXX:3:2511:7048:7686,A00511:73:H7CVKDSXX:3:2667:4779:5509,
3:156731034|156731446	3	156731034	156731446	2	2_2_0	33	0.108	intron	ENSRNOG00000051490,	+	A00511:73:H7CVKDSXX:3:2439:16875:25363,A00511:73:H7CVKDSXX:3:1659:1063:28385,
3:161474539|161487731	3	161474539	161487731	32	15_6_11	187	0.255	exon	ENSRNOG00000017824,	-	A00511:73:H7CVKDSXX:3:1353:22263:25739,A00511:73:H7CVKDSXX:3:1371:16875:27649,A00511:73:H7CVKDSXX:3:1430:18918:7858,A00511:73:H7CVKDSXX:3:1467:29523:6402,A00511:73:H7CVKDSXX:3:1478:28357:32878,A00511:73:H7CVKDSXX:3:1501:3341:5181,A00511:73:H7CVKDSXX:3:1511:18936:2127,A00511:73:H7CVKDSXX:3:2219:12933:9643,A00511:73:H7CVKDSXX:3:2222:23131:4789,A00511:73:H7CVKDSXX:3:2222:22643:5572,A00511:73:H7CVKDS…
3:163397320|163411447	3	163397320	163411447	4	1_0_2	80	0.091	exon	ENSRNOG00000006952,	-	A00511:73:H7CVKDSXX:3:2106:14561:27806,A00511:73:H7CVKDSXX:3:1420:21974:9893,A00511:73:H7CVKDSXX:3:2167:29496:30436,A00511:73:H7CVKDSXX:3:2167:29722:30545,
3:166743545|166746478	3	166743545	166746478	23	16_16_0	106	0.303	exon	ENSRNOG00000048433,	+	A00511:73:H7CVKDSXX:3:1359:12798:17362,A00511:73:H7CVKDSXX:3:2264:3287:11224,A00511:73:H7CVKDSXX:3:2306:15438:10629,A00511:73:H7CVKDSXX:3:2322:23954:4586,A00511:73:H7CVKDSXX:3:2322:23285:4711,A00511:73:H7CVKDSXX:3:2357:1886:29872,A00511:73:H7CVKDSXX:3:2360:4770:12101,A00511:73:H7CVKDSXX:3:2367:1985:7811,A00511:73:H7CVKDSXX:3:1607:6388:29183,A00511:73:H7CVKDSXX:3:1607:6117:29246,A00511:73:H7CVKDSX…
3:171688926|171730092	3	171688926	171730092	3	2_2_0	58	0.094	exon	Rattus_norvegicus_newGene_30769,	-	A00511:73:H7CVKDSXX:3:1344:27236:31908,A00511:73:H7CVKDSXX:3:1344:26539:32174,A00511:73:H7CVKDSXX:3:2504:22950:35790,
3:172381363|172383689	3	172381363	172383689	59	25_37_7	78	0.602	intron	ENSRNOG00000025889,	-	A00511:73:H7CVKDSXX:3:1332:28266:13651,A00511:73:H7CVKDSXX:3:1336:31720:14935,A00511:73:H7CVKDSXX:3:1348:13069:30702,A00511:73:H7CVKDSXX:3:1373:4426:6151,A00511:73:H7CVKDSXX:3:1409:25654:7310,A00511:73:H7CVKDSXX:3:1452:27416:12085,A00511:73:H7CVKDSXX:3:1514:17933:20118,A00511:73:H7CVKDSXX:3:1524:23972:15546,A00511:73:H7CVKDSXX:3:1524:23854:15843,A00511:73:H7CVKDSXX:3:2216:14434:21981,A00511:73:H7…
4:1253460|1256157	4	1253460	1256157	6	4_5_1	59	0.169	intron	Rattus_norvegicus_newGene_31516,	-	A00511:73:H7CVKDSXX:3:1358:26458:25927,A00511:73:H7CVKDSXX:3:1358:27208:26256,A00511:73:H7CVKDSXX:3:1654:29161:35556,A00511:73:H7CVKDSXX:3:1177:6072:10504,A00511:73:H7CVKDSXX:3:2511:30056:14215,A00511:73:H7CVKDSXX:3:2613:32624:31469,
4:1963930|1983538	4	1963930	1983538	23	12_9_4	97	0.322	exon	Rattus_norvegicus_newGene_31516,	-	A00511:73:H7CVKDSXX:3:1353:32723:21527,A00511:73:H7CVKDSXX:3:1360:2700:29810,A00511:73:H7CVKDSXX:3:1412:14136:34147,A00511:73:H7CVKDSXX:3:1466:3938:12665,A00511:73:H7CVKDSXX:3:1466:2528:13636,A00511:73:H7CVKDSXX:3:2252:8187:29293,A00511:73:H7CVKDSXX:3:2360:1886:23578,A00511:73:H7CVKDSXX:3:2142:9995:10347,A00511:73:H7CVKDSXX:3:2173:18557:1877,A00511:73:H7CVKDSXX:3:2203:23755:11099,A00511:73:H7CVKD…
4:3972586|3976284	4	3972586	3976284	15	7_8_2	228	0.116	exon	ENSRNOG00000007131,	+	A00511:73:H7CVKDSXX:3:1339:23610:12289,A00511:73:H7CVKDSXX:3:1339:24198:12837,A00511:73:H7CVKDSXX:3:1339:24587:15953,A00511:73:H7CVKDSXX:3:1456:8287:30060,A00511:73:H7CVKDSXX:3:2218:1741:11271,A00511:73:H7CVKDSXX:3:2326:15582:28886,A00511:73:H7CVKDSXX:3:2340:26512:2691,A00511:73:H7CVKDSXX:3:2340:28058:3145,A00511:73:H7CVKDSXX:3:2141:27814:4570,A00511:73:H7CVKDSXX:3:2205:16514:3443,A00511:73:H7CVK…
4:5722369|5724008	4	5722369	5724008	8	5_5_0	83	0.162	exon	Rattus_norvegicus_newGene_31784,	-	A00511:73:H7CVKDSXX:3:1331:5457:9752,A00511:73:H7CVKDSXX:3:1431:16758:25755,A00511:73:H7CVKDSXX:3:1525:27923:3443,A00511:73:H7CVKDSXX:3:2249:30960:17754,A00511:73:H7CVKDSXX:3:2249:31222:18396,A00511:73:H7CVKDSXX:3:2353:25382:24878,A00511:73:H7CVKDSXX:3:2353:25355:24893,A00511:73:H7CVKDSXX:3:2353:25364:24909,
4:5722369|5734607	4	5722369	5734607	5	4_1_3	78	0.114	exon	Rattus_norvegicus_newGene_31784,	-	A00511:73:H7CVKDSXX:3:2251:23999:30874,A00511:73:H7CVKDSXX:3:2377:8106:26303,A00511:73:H7CVKDSXX:3:2422:2600:31704,A00511:73:H7CVKDSXX:3:2449:13874:27336,A00511:73:H7CVKDSXX:3:2449:13521:31140,
4:6628494|6634359	4	6628494	6634359	6	0_2_1	29	0.293	exon	ENSRNOG00000009085,	+	A00511:73:H7CVKDSXX:3:2628:4119:18145,A00511:73:H7CVKDSXX:3:2628:2826:21230,A00511:73:H7CVKDSXX:3:2672:2040:35430,A00511:73:H7CVKDSXX:3:2517:30734:32080,A00511:73:H7CVKDSXX:3:2517:29695:34037,A00511:73:H7CVKDSXX:3:2517:30138:34147,
4:8223840|8239403	4	8223840	8239403	24	8_14_7	354	0.119	exon	ENSRNOG00000021614,	-	A00511:73:H7CVKDSXX:3:1403:27977:35540,A00511:73:H7CVKDSXX:3:1443:11198:34976,A00511:73:H7CVKDSXX:3:1463:22173:35509,A00511:73:H7CVKDSXX:3:1545:12102:11710,A00511:73:H7CVKDSXX:3:1545:10664:12821,A00511:73:H7CVKDSXX:3:1548:16821:15906,A00511:73:H7CVKDSXX:3:2265:3513:23390,A00511:73:H7CVKDSXX:3:2265:3423:23735,A00511:73:H7CVKDSXX:3:2370:31150:24314,A00511:73:H7CVKDSXX:3:2370:31295:24408,A00511:73:H…
4:8223840|8242710	4	8223840	8242710	25	3_10_16	213	0.19	exon	ENSRNOG00000021614,	-	A00511:73:H7CVKDSXX:3:1354:22155:5134,A00511:73:H7CVKDSXX:3:1375:29803:6605,A00511:73:H7CVKDSXX:3:1375:29984:7858,A00511:73:H7CVKDSXX:3:1410:26151:11021,A00511:73:H7CVKDSXX:3:1539:26612:16110,A00511:73:H7CVKDSXX:3:1554:18819:27101,A00511:73:H7CVKDSXX:3:2256:18078:29293,A00511:73:H7CVKDSXX:3:2376:28302:34663,A00511:73:H7CVKDSXX:3:2410:2754:28463,A00511:73:H7CVKDSXX:3:2442:25952:3662,A00511:73:H7CV…
4:9981942|9982251	4	9981942	9982251	3	1_2_0	51	0.105	exon	ENSRNOG00000011363,	+	A00511:73:H7CVKDSXX:3:1351:14064:5963,A00511:73:H7CVKDSXX:3:1577:14561:36761,A00511:73:H7CVKDSXX:3:1577:15067:36949,
4:10225077|10240112	4	10225077	10240112	8	5_2_3	126	0.113	exon	Rattus_norvegicus_newGene_32140,	-	A00511:73:H7CVKDSXX:3:1414:25925:17018,A00511:73:H7CVKDSXX:3:1446:14760:13933,A00511:73:H7CVKDSXX:3:1622:10511:2816,A00511:73:H7CVKDSXX:3:2524:22878:31375,A00511:73:H7CVKDSXX:3:2529:2971:33098,A00511:73:H7CVKDSXX:3:2535:24569:13510,A00511:73:H7CVKDSXX:3:2557:19226:16282,A00511:73:H7CVKDSXX:3:2610:14109:36292,
4:10775672|10777395	4	10775672	10777395	8	4_6_2	144	0.1	intron	ENSRNOG00000013431,	+	A00511:73:H7CVKDSXX:3:1550:14615:8171,A00511:73:H7CVKDSXX:3:2230:22209:1376,A00511:73:H7CVKDSXX:3:2304:6551:6511,A00511:73:H7CVKDSXX:3:2304:6433:6840,A00511:73:H7CVKDSXX:3:1125:17716:11412,A00511:73:H7CVKDSXX:3:1269:30002:19664,A00511:73:H7CVKDSXX:3:1269:29984:20071,A00511:73:H7CVKDSXX:3:2615:30924:22200,
4:11132813|11152065	4	11132813	11152065	2	2_0_2	34	0.105	exon	ENSRNOG00000013962,	-	A00511:73:H7CVKDSXX:3:1356:21441:18490,A00511:73:H7CVKDSXX:3:1449:10004:1125,
4:17032161|17033623	4	17032161	17033623	4	3_4_0	37	0.178	intergenic_region	n/a	-	A00511:73:H7CVKDSXX:3:2106:31358:30185,A00511:73:H7CVKDSXX:3:1219:28465:26365,A00511:73:H7CVKDSXX:3:1230:28655:11631,A00511:73:H7CVKDSXX:3:1201:27371:11193,
4:22532122|22561809	4	22532122	22561809	8	0_3_4	40	0.286	exon	ENSRNOG00000008463,	+	A00511:73:H7CVKDSXX:3:2277:3215:25598,A00511:73:H7CVKDSXX:3:2277:4562:26209,A00511:73:H7CVKDSXX:3:2306:26883:27477,A00511:73:H7CVKDSXX:3:2346:26033:36808,A00511:73:H7CVKDSXX:3:2368:29704:29324,A00511:73:H7CVKDSXX:3:2376:10393:21652,A00511:73:H7CVKDSXX:3:2376:10004:21981,A00511:73:H7CVKDSXX:3:2376:10194:22216,
4:27281826|27292641	4	27281826	27292641	16	7_3_9	295	0.098	exon	ENSRNOG00000026319,	-	A00511:73:H7CVKDSXX:3:1406:13123:36370,A00511:73:H7CVKDSXX:3:1505:1027:21559,A00511:73:H7CVKDSXX:3:2321:14516:24596,A00511:73:H7CVKDSXX:3:2321:14488:24612,A00511:73:H7CVKDSXX:3:2352:24948:24377,A00511:73:H7CVKDSXX:3:1657:21215:10238,A00511:73:H7CVKDSXX:3:2104:32027:8891,A00511:73:H7CVKDSXX:3:2131:13530:19664,A00511:73:H7CVKDSXX:3:2132:32732:36824,A00511:73:H7CVKDSXX:3:1132:23439:12649,A00511:73:H…
4:27509136|27524886	4	27509136	27524886	14	11_11_0	157	0.151	exon	ENSRNOG00000005502,	+	A00511:73:H7CVKDSXX:3:1356:24135:32518,A00511:73:H7CVKDSXX:3:1466:7419:1470,A00511:73:H7CVKDSXX:3:2269:9254:1172,A00511:73:H7CVKDSXX:3:2278:7075:7388,A00511:73:H7CVKDSXX:3:2373:4517:30326,A00511:73:H7CVKDSXX:3:1650:11044:29637,A00511:73:H7CVKDSXX:3:1671:4209:12665,A00511:73:H7CVKDSXX:3:1117:5584:10974,A00511:73:H7CVKDSXX:3:1117:7536:11256,A00511:73:H7CVKDSXX:3:1117:9453:11256,A00511:73:H7CVKDSXX:…
4:27509136|27563899	4	27509136	27563899	8	4_4_1	112	0.125	exon	ENSRNOG00000005502,	+	A00511:73:H7CVKDSXX:3:1331:11740:17315,A00511:73:H7CVKDSXX:3:1331:10429:19836,A00511:73:H7CVKDSXX:3:1331:10465:19961,A00511:73:H7CVKDSXX:3:2223:20374:1454,A00511:73:H7CVKDSXX:3:2348:26313:9862,A00511:73:H7CVKDSXX:3:2549:5177:7952,A00511:73:H7CVKDSXX:3:2440:14353:10504,A00511:73:H7CVKDSXX:3:2440:14805:12790,
4:31194859|31320090	4	31194859	31320090	4	2_2_0	5	0.615	intergenic_region	n/a	+	A00511:73:H7CVKDSXX:3:1429:14235:6042,A00511:73:H7CVKDSXX:3:1509:32181:28823,A00511:73:H7CVKDSXX:3:1509:32588:30185,A00511:73:H7CVKDSXX:3:1639:28094:20901,
4:31220330|31320090	4	31220330	31320090	3	3_3_0	3	0.667	intergenic_region	n/a	+	A00511:73:H7CVKDSXX:3:1519:9688:33364,A00511:73:H7CVKDSXX:3:2218:4472:23234,A00511:73:H7CVKDSXX:3:2478:32145:18302,
4:31608269|31651720	4	31608269	31651720	5	3_2_0	100	0.091	exon	ENSRNOG00000009957,	-	A00511:73:H7CVKDSXX:3:2435:30038:6292,A00511:73:H7CVKDSXX:3:2575:11894:25504,A00511:73:H7CVKDSXX:3:2516:24532:36182,A00511:73:H7CVKDSXX:3:2517:25780:1297,A00511:73:H7CVKDSXX:3:2647:29704:4304,
4:34569949|34602713	4	34569949	34602713	12	7_9_1	120	0.167	exon	ENSRNOG00000008524,	+	A00511:73:H7CVKDSXX:3:1523:2754:32189,A00511:73:H7CVKDSXX:3:1523:3558:32831,A00511:73:H7CVKDSXX:3:1523:3649:33552,A00511:73:H7CVKDSXX:3:2325:18493:10379,A00511:73:H7CVKDSXX:3:2426:4128:4570,A00511:73:H7CVKDSXX:3:1563:15393:13119,A00511:73:H7CVKDSXX:3:1250:16749:14904,A00511:73:H7CVKDSXX:3:1307:3125:11068,A00511:73:H7CVKDSXX:3:1307:3296:11115,A00511:73:H7CVKDSXX:3:2558:28673:11224,A00511:73:H7CVKD…
4:55009241|55011408	4	55009241	55011408	5	3_3_0	43	0.189	exon	ENSRNOG00000021468,	-	A00511:73:H7CVKDSXX:3:2360:27046:25598,A00511:73:H7CVKDSXX:3:2360:27489:25864,A00511:73:H7CVKDSXX:3:1575:20473:9361,A00511:73:H7CVKDSXX:3:2550:32597:24909,A00511:73:H7CVKDSXX:3:2650:27923:21418,
4:57539277|57561542	4	57539277	57561542	10	1_2_3	140	0.125	exon	ENSRNOG00000048205,	-	A00511:73:H7CVKDSXX:3:1621:19262:5134,A00511:73:H7CVKDSXX:3:2620:18412:6699,A00511:73:H7CVKDSXX:3:1425:10700:14293,A00511:73:H7CVKDSXX:3:1425:10646:14356,A00511:73:H7CVKDSXX:3:2218:19578:27853,A00511:73:H7CVKDSXX:3:2218:19434:29168,A00511:73:H7CVKDSXX:3:2218:19443:29183,A00511:73:H7CVKDSXX:3:2334:17499:23124,A00511:73:H7CVKDSXX:3:1573:11523:32847,A00511:73:H7CVKDSXX:3:1248:20455:35102,
4:58367537|58373168	4	58367537	58373168	15	7_11_3	138	0.179	exon	Rattus_norvegicus_newGene_34813,	-	A00511:73:H7CVKDSXX:3:1442:4083:18396,A00511:73:H7CVKDSXX:3:1442:4047:18458,A00511:73:H7CVKDSXX:3:2216:18593:24987,A00511:73:H7CVKDSXX:3:2259:6144:13792,A00511:73:H7CVKDSXX:3:2339:26015:15107,A00511:73:H7CVKDSXX:3:1604:1904:20854,A00511:73:H7CVKDSXX:3:1623:21884:5729,A00511:73:H7CVKDSXX:3:1649:23710:16125,A00511:73:H7CVKDSXX:3:1667:18313:36902,A00511:73:H7CVKDSXX:3:2471:16812:6590,A00511:73:H7CVK…
4:58367537|58373171	4	58367537	58373171	16	8_9_1	138	0.188	exon	Rattus_norvegicus_newGene_34813,	-	A00511:73:H7CVKDSXX:3:1364:8458:34272,A00511:73:H7CVKDSXX:3:2272:21224:6057,A00511:73:H7CVKDSXX:3:2428:6940:22498,A00511:73:H7CVKDSXX:3:2433:29776:13604,A00511:73:H7CVKDSXX:3:1561:7301:4147,A00511:73:H7CVKDSXX:3:1561:7880:7028,A00511:73:H7CVKDSXX:3:1671:17400:20635,A00511:73:H7CVKDSXX:3:2111:11071:8516,A00511:73:H7CVKDSXX:3:1157:14922:15593,A00511:73:H7CVKDSXX:3:1157:14940:18161,A00511:73:H7CVKDS…
4:58714647|58725647	4	58714647	58725647	68	17_30_15	263	0.341	exon	ENSRNOG00000054514,	+	A00511:73:H7CVKDSXX:3:1335:20889:11115,A00511:73:H7CVKDSXX:3:1404:12192:32941,A00511:73:H7CVKDSXX:3:1405:17237:2315,A00511:73:H7CVKDSXX:3:1412:10140:13917,A00511:73:H7CVKDSXX:3:1412:8196:21042,A00511:73:H7CVKDSXX:3:1412:7789:21903,A00511:73:H7CVKDSXX:3:1429:12861:29340,A00511:73:H7CVKDSXX:3:1471:10610:5024,A00511:73:H7CVKDSXX:3:1471:10782:6574,A00511:73:H7CVKDSXX:3:1477:3097:9893,A00511:73:H7CVKD…
4:64889575|64899587	4	64889575	64899587	11	2_6_4	212	0.094	exon	ENSRNOG00000012826,	-	A00511:73:H7CVKDSXX:3:1356:8395:26647,A00511:73:H7CVKDSXX:3:1370:17183:4570,A00511:73:H7CVKDSXX:3:1534:11740:9455,A00511:73:H7CVKDSXX:3:2356:8052:23891,A00511:73:H7CVKDSXX:3:2356:8169:24314,A00511:73:H7CVKDSXX:3:2356:7844:24439,A00511:73:H7CVKDSXX:3:1570:17879:32456,A00511:73:H7CVKDSXX:3:1646:11686:24298,A00511:73:H7CVKDSXX:3:2540:7437:36855,A00511:73:H7CVKDSXX:3:2541:8784:1391,A00511:73:H7CVKDSX…
4:66097893|66120554	4	66097893	66120554	5	1_1_2	80	0.111	exon	ENSRNOG00000027617,	+	A00511:73:H7CVKDSXX:3:1375:12843:14090,A00511:73:H7CVKDSXX:3:1404:20419:5854,A00511:73:H7CVKDSXX:3:1404:20473:5854,A00511:73:H7CVKDSXX:3:2404:18032:9361,A00511:73:H7CVKDSXX:3:2404:24641:14669,
4:66172555|66200637	4	66172555	66200637	32	16_5_23	169	0.275	exon	ENSRNOG00000005564,	+	A00511:73:H7CVKDSXX:3:1332:8630:21386,A00511:73:H7CVKDSXX:3:1341:27335:28322,A00511:73:H7CVKDSXX:3:1362:4589:8844,A00511:73:H7CVKDSXX:3:1378:5113:36307,A00511:73:H7CVKDSXX:3:1545:5891:26882,A00511:73:H7CVKDSXX:3:2235:30951:17613,A00511:73:H7CVKDSXX:3:2247:23719:24972,A00511:73:H7CVKDSXX:3:2252:4354:5337,A00511:73:H7CVKDSXX:3:2252:4435:5760,A00511:73:H7CVKDSXX:3:2262:14868:31375,A00511:73:H7CVKDSX…
4:66172555|66232564	4	66172555	66232564	7	4_4_1	124	0.101	exon	ENSRNOG00000005564,	+	A00511:73:H7CVKDSXX:3:1476:30282:17769,A00511:73:H7CVKDSXX:3:2261:2293:14606,A00511:73:H7CVKDSXX:3:2306:5104:20228,A00511:73:H7CVKDSXX:3:2342:17155:27445,A00511:73:H7CVKDSXX:3:2620:1217:11898,A00511:73:H7CVKDSXX:3:2645:10086:35524,A00511:73:H7CVKDSXX:3:2115:12924:24408,
4:66463926|66473208	4	66463926	66473208	5	4_3_0	78	0.114	intron	ENSRNOG00000007034,	-	A00511:73:H7CVKDSXX:3:2354:21739:1595,A00511:73:H7CVKDSXX:3:1167:29125:16986,A00511:73:H7CVKDSXX:3:2537:27100:30577,A00511:73:H7CVKDSXX:3:2537:27118:30608,A00511:73:H7CVKDSXX:3:2128:8974:36886,
4:72054491|72089003	4	72054491	72089003	4	3_1_0	5	0.615	intergenic_region	n/a	-	A00511:73:H7CVKDSXX:3:1320:2184:36933,A00511:73:H7CVKDSXX:3:1419:2067:9048,A00511:73:H7CVKDSXX:3:2409:21423:14732,A00511:73:H7CVKDSXX:3:1321:1678:5181,
4:79954598|79956766	4	79954598	79956766	5	3_3_0	91	0.099	exon	ENSRNOG00000009970,	-	A00511:73:H7CVKDSXX:3:2435:26096:14904,A00511:73:H7CVKDSXX:3:1637:13738:12414,A00511:73:H7CVKDSXX:3:2545:11107:9142,A00511:73:H7CVKDSXX:3:2545:11080:9157,A00511:73:H7CVKDSXX:3:2575:5502:4131,
4:82682367|82692626	4	82682367	82692626	16	8_8_0	221	0.126	exon	ENSRNOG00000008063,	-	A00511:73:H7CVKDSXX:3:2240:21621:21997,A00511:73:H7CVKDSXX:3:2268:25590:12305,A00511:73:H7CVKDSXX:3:2268:25572:12430,A00511:73:H7CVKDSXX:3:2303:27778:33442,A00511:73:H7CVKDSXX:3:2325:10818:18067,A00511:73:H7CVKDSXX:3:2343:9896:26991,A00511:73:H7CVKDSXX:3:2344:9028:24017,A00511:73:H7CVKDSXX:3:2131:20690:33411,A00511:73:H7CVKDSXX:3:2140:4345:10676,A00511:73:H7CVKDSXX:3:2140:3730:11021,A00511:73:H7C…
4:91373941|91377186	4	91373941	91377186	12	8_8_0	156	0.133	intergenic_region	n/a	+	A00511:73:H7CVKDSXX:3:2243:25590:17848,A00511:73:H7CVKDSXX:3:2243:25563:24502,A00511:73:H7CVKDSXX:3:2302:19813:26819,A00511:73:H7CVKDSXX:3:1633:28049:22858,A00511:73:H7CVKDSXX:3:2103:23909:27555,A00511:73:H7CVKDSXX:3:2210:3794:6965,A00511:73:H7CVKDSXX:3:1101:8133:27258,A00511:73:H7CVKDSXX:3:1101:5782:27821,A00511:73:H7CVKDSXX:3:1146:4960:22576,A00511:73:H7CVKDSXX:3:1233:27615:11490,A00511:73:H7CV…
4:96732982|96745521	4	96732982	96745521	12	8_7_0	104	0.188	exon	ENSRNOG00000023679,	+	A00511:73:H7CVKDSXX:3:2413:15826:5885,A00511:73:H7CVKDSXX:3:2427:13449:19335,A00511:73:H7CVKDSXX:3:2427:13422:19445,A00511:73:H7CVKDSXX:3:1634:10493:12179,A00511:73:H7CVKDSXX:3:2151:9037:18521,A00511:73:H7CVKDSXX:3:1103:29505:6402,A00511:73:H7CVKDSXX:3:1113:13214:27070,A00511:73:H7CVKDSXX:3:1136:31222:35399,A00511:73:H7CVKDSXX:3:1137:28411:15655,A00511:73:H7CVKDSXX:3:2659:10990:10661,A00511:73:H7…
4:96732982|96787475	4	96732982	96787475	13	7_4_3	56	0.317	exon	ENSRNOG00000023679,	+	A00511:73:H7CVKDSXX:3:1405:13548:32252,A00511:73:H7CVKDSXX:3:1530:7374:5431,A00511:73:H7CVKDSXX:3:2444:17517:20149,A00511:73:H7CVKDSXX:3:1166:1868:1407,A00511:73:H7CVKDSXX:3:1306:18032:13307,A00511:73:H7CVKDSXX:3:1306:18945:13448,A00511:73:H7CVKDSXX:3:1307:28565:4805,A00511:73:H7CVKDSXX:3:2444:18620:27571,A00511:73:H7CVKDSXX:3:2458:13476:18380,A00511:73:H7CVKDSXX:3:2668:28836:34460,A00511:73:H7CV…
4:96732982|96810129	4	96732982	96810129	7	4_3_1	50	0.219	exon	ENSRNOG00000023679,	+	A00511:73:H7CVKDSXX:3:2361:28628:4163,A00511:73:H7CVKDSXX:3:1565:15835:36245,A00511:73:H7CVKDSXX:3:1565:16224:36855,A00511:73:H7CVKDSXX:3:1566:18177:6731,A00511:73:H7CVKDSXX:3:1566:17960:6981,A00511:73:H7CVKDSXX:3:1171:32398:10003,A00511:73:H7CVKDSXX:3:2614:30264:22122,
4:96739878|96767151	4	96739878	96767151	11	4_3_6	126	0.149	exon	ENSRNOG00000023679,	+	A00511:73:H7CVKDSXX:3:1505:3992:35869,A00511:73:H7CVKDSXX:3:1505:3757:36338,A00511:73:H7CVKDSXX:3:1505:3857:36417,A00511:73:H7CVKDSXX:3:2339:28854:20462,A00511:73:H7CVKDSXX:3:2339:29622:20603,A00511:73:H7CVKDSXX:3:2371:16541:31923,A00511:73:H7CVKDSXX:3:2371:14507:35477,A00511:73:H7CVKDSXX:3:1159:11379:35665,A00511:73:H7CVKDSXX:3:2539:24261:25003,A00511:73:H7CVKDSXX:3:2647:7039:30812,A00511:73:H7C…
4:96739878|96787475	4	96739878	96787475	11	5_3_5	111	0.165	exon	ENSRNOG00000023679,	+	A00511:73:H7CVKDSXX:3:1403:28999:34053,A00511:73:H7CVKDSXX:3:2265:9344:19147,A00511:73:H7CVKDSXX:3:2305:20925:8735,A00511:73:H7CVKDSXX:3:2349:15139:28808,A00511:73:H7CVKDSXX:3:2404:32642:36229,A00511:73:H7CVKDSXX:3:2439:22480:16595,A00511:73:H7CVKDSXX:3:1559:15266:5134,A00511:73:H7CVKDSXX:3:1559:15546:7686,A00511:73:H7CVKDSXX:3:2258:25066:23703,A00511:73:H7CVKDSXX:3:1672:10836:4883,A00511:73:H7CV…
4:98988352|98989621	4	98988352	98989621	19	7_8_0	238	0.138	exon	ENSRNOG00000006508,	-	A00511:73:H7CVKDSXX:3:1346:4435:13401,A00511:73:H7CVKDSXX:3:1375:7057:25895,A00511:73:H7CVKDSXX:3:1502:32651:3427,A00511:73:H7CVKDSXX:3:1513:25292:36276,A00511:73:H7CVKDSXX:3:1524:12210:32784,A00511:73:H7CVKDSXX:3:2334:30228:30545,A00511:73:H7CVKDSXX:3:2334:31494:31328,A00511:73:H7CVKDSXX:3:2361:12138:11647,A00511:73:H7CVKDSXX:3:2361:9923:18834,A00511:73:H7CVKDSXX:3:2361:9489:19272,A00511:73:H7CV…
4:99275917|99291251	4	99275917	99291251	24	12_16_5	453	0.096	exon	ENSRNOG00000028422,	-	A00511:73:H7CVKDSXX:3:1345:12418:8375,A00511:73:H7CVKDSXX:3:1474:13449:7247,A00511:73:H7CVKDSXX:3:1528:22417:36432,A00511:73:H7CVKDSXX:3:1528:25337:36949,A00511:73:H7CVKDSXX:3:1537:26684:5744,A00511:73:H7CVKDSXX:3:1547:2320:5102,A00511:73:H7CVKDSXX:3:1549:21965:23970,A00511:73:H7CVKDSXX:3:2323:31467:36761,A00511:73:H7CVKDSXX:3:2342:12563:13416,A00511:73:H7CVKDSXX:3:2354:4001:2660,A00511:73:H7CVKD…
4:99970321|99980034	4	99970321	99980034	7	4_3_0	40	0.259	exon	ENSRNOG00000010284,	+	A00511:73:H7CVKDSXX:3:1178:19678:20290,A00511:73:H7CVKDSXX:3:1178:19732:20290,A00511:73:H7CVKDSXX:3:1178:18177:20322,A00511:73:H7CVKDSXX:3:1178:19859:21104,A00511:73:H7CVKDSXX:3:1227:29550:20760,A00511:73:H7CVKDSXX:3:2501:9995:13667,A00511:73:H7CVKDSXX:3:1439:16694:26365,
4:115840469|115843272	4	115840469	115843272	7	2_5_5	75	0.157	exon	ENSRNOG00000032788,	+	A00511:73:H7CVKDSXX:3:1339:11342:6104,A00511:73:H7CVKDSXX:3:1339:10447:8907,A00511:73:H7CVKDSXX:3:2256:21513:19053,A00511:73:H7CVKDSXX:3:2376:15356:10300,A00511:73:H7CVKDSXX:3:1171:25238:9471,A00511:73:H7CVKDSXX:3:2459:24080:15608,A00511:73:H7CVKDSXX:3:2673:20844:34585,
4:117036343|117049564	4	117036343	117049564	8	3_0_3	57	0.219	exon	ENSRNOG00000037871,	-	A00511:73:H7CVKDSXX:3:1552:29704:26600,A00511:73:H7CVKDSXX:3:2225:30870:27492,A00511:73:H7CVKDSXX:3:2438:12888:8061,A00511:73:H7CVKDSXX:3:1139:10791:2425,A00511:73:H7CVKDSXX:3:1160:2998:17801,A00511:73:H7CVKDSXX:3:1225:27199:5165,A00511:73:H7CVKDSXX:3:1225:26992:5306,A00511:73:H7CVKDSXX:3:2526:3613:7874,
4:129533391|129538089	4	129533391	129538089	7	4_3_0	80	0.149	exon	ENSRNOG00000056462,	-	A00511:73:H7CVKDSXX:3:1364:27145:3662,A00511:73:H7CVKDSXX:3:1409:29930:35978,A00511:73:H7CVKDSXX:3:1166:5249:6731,A00511:73:H7CVKDSXX:3:2648:28194:1626,A00511:73:H7CVKDSXX:3:2678:18900:15593,A00511:73:H7CVKDSXX:3:1166:5222:6715,A00511:73:H7CVKDSXX:3:2536:6759:13135,
4:134813607|134856745	4	134813607	134856745	3	2_1_1	35	0.146	exon	ENSRNOG00000006144,	-	A00511:73:H7CVKDSXX:3:2248:7392:33896,A00511:73:H7CVKDSXX:3:1578:2627:3818,A00511:73:H7CVKDSXX:3:1578:2564:4022,
4:148048163|148052917	4	148048163	148052917	6	4_2_2	97	0.11	intergenic_region	n/a	-	A00511:73:H7CVKDSXX:3:1415:17616:27837,A00511:73:H7CVKDSXX:3:2376:9046:31720,A00511:73:H7CVKDSXX:3:1132:2880:8359,A00511:73:H7CVKDSXX:3:2453:5755:28526,A00511:73:H7CVKDSXX:3:2453:5421:28698,A00511:73:H7CVKDSXX:3:2525:25898:20008,
4:148256642|148258399	4	148256642	148258399	3	2_1_1	56	0.097	exon	ENSRNOG00000011791,	+	A00511:73:H7CVKDSXX:3:1374:6705:29575,A00511:73:H7CVKDSXX:3:2374:4806:28416,A00511:73:H7CVKDSXX:3:2630:14281:8876,
4:152355108|152355930	4	152355108	152355930	13	8_10_0	217	0.107	exon	ENSRNOG00000009264,	-	A00511:73:H7CVKDSXX:3:1426:9010:15655,A00511:73:H7CVKDSXX:3:1507:14416:6981,A00511:73:H7CVKDSXX:3:1507:13774:7686,A00511:73:H7CVKDSXX:3:2214:18927:14074,A00511:73:H7CVKDSXX:3:1573:30490:36761,A00511:73:H7CVKDSXX:3:1109:24388:17895,A00511:73:H7CVKDSXX:3:1154:6605:24048,A00511:73:H7CVKDSXX:3:2509:12002:11443,A00511:73:H7CVKDSXX:3:2509:10194:11537,A00511:73:H7CVKDSXX:3:2618:1353:33833,A00511:73:H7CV…
4:152437959|152444548	4	152437959	152444548	6	1_0_2	92	0.115	exon	ENSRNOG00000009742,	+	A00511:73:H7CVKDSXX:3:2176:11153:23312,A00511:73:H7CVKDSXX:3:2176:11180:23547,A00511:73:H7CVKDSXX:3:2176:11812:25300,A00511:73:H7CVKDSXX:3:2618:11008:4053,A00511:73:H7CVKDSXX:3:2152:3604:24737,A00511:73:H7CVKDSXX:3:2152:4408:25723,
4:152921913|152925673	4	152921913	152925673	35	17_17_2	314	0.182	exon	ENSRNOG00000010591,	+	A00511:73:H7CVKDSXX:3:1374:14199:16939,A00511:73:H7CVKDSXX:3:2232:16405:13808,A00511:73:H7CVKDSXX:3:2232:16649:13917,A00511:73:H7CVKDSXX:3:2337:17309:7983,A00511:73:H7CVKDSXX:3:2357:16143:25441,A00511:73:H7CVKDSXX:3:2357:17002:28025,A00511:73:H7CVKDSXX:3:2375:19949:4038,A00511:73:H7CVKDSXX:3:1622:22968:4507,A00511:73:H7CVKDSXX:3:1626:4110:16595,A00511:73:H7CVKDSXX:3:1626:3893:19100,A00511:73:H7CV…
4:153284052|153289843	4	153284052	153289843	4	2_2_0	30	0.211	exon	ENSRNOG00000011566,	+	A00511:73:H7CVKDSXX:3:1368:25355:29246,A00511:73:H7CVKDSXX:3:1368:25427:29622,A00511:73:H7CVKDSXX:3:2323:14335:28823,A00511:73:H7CVKDSXX:3:2413:14036:13808,
4:168219620|168221653	4	168219620	168221653	39	26_21_1	283	0.216	exon	ENSRNOG00000006338,	-	A00511:73:H7CVKDSXX:3:1340:30906:16564,A00511:73:H7CVKDSXX:3:1373:1163:22013,A00511:73:H7CVKDSXX:3:1464:19461:10207,A00511:73:H7CVKDSXX:3:1513:8703:4257,A00511:73:H7CVKDSXX:3:1513:5728:8594,A00511:73:H7CVKDSXX:3:2221:22119:29810,A00511:73:H7CVKDSXX:3:2231:31403:14450,A00511:73:H7CVKDSXX:3:2231:26485:22686,A00511:73:H7CVKDSXX:3:2267:11252:15499,A00511:73:H7CVKDSXX:3:2269:27633:14716,A00511:73:H7CV…
4:168296980|168297373	4	168296980	168297373	49	27_28_0	282	0.258	exon	ENSRNOG00000006338,	-	A00511:73:H7CVKDSXX:3:1357:5159:17159,A00511:73:H7CVKDSXX:3:1431:4083:22341,A00511:73:H7CVKDSXX:3:1431:4191:22686,A00511:73:H7CVKDSXX:3:1432:18602:9157,A00511:73:H7CVKDSXX:3:1432:19822:10207,A00511:73:H7CVKDSXX:3:1540:23321:8782,A00511:73:H7CVKDSXX:3:1542:31322:17660,A00511:73:H7CVKDSXX:3:1543:17327:31751,A00511:73:H7CVKDSXX:3:1543:19633:34554,A00511:73:H7CVKDSXX:3:1544:26187:31156,A00511:73:H7CV…
4:168499186|168517342	4	168499186	168517342	33	17_15_2	82	0.446	intergenic_region	n/a	-	A00511:73:H7CVKDSXX:3:1340:24994:11678,A00511:73:H7CVKDSXX:3:1359:7003:7200,A00511:73:H7CVKDSXX:3:1415:21685:26678,A00511:73:H7CVKDSXX:3:1449:13612:14262,A00511:73:H7CVKDSXX:3:1449:13684:15139,A00511:73:H7CVKDSXX:3:1524:30074:28588,A00511:73:H7CVKDSXX:3:2235:21404:9032,A00511:73:H7CVKDSXX:3:2252:13530:3443,A00511:73:H7CVKDSXX:3:2262:5755:12305,A00511:73:H7CVKDSXX:3:2442:18466:5635,A00511:73:H7CVK…
4:168514863|168517342	4	168514863	168517342	41	31_28_0	102	0.446	intergenic_region	n/a	-	A00511:73:H7CVKDSXX:3:1335:7256:22075,A00511:73:H7CVKDSXX:3:1356:9905:36996,A00511:73:H7CVKDSXX:3:1510:2862:16501,A00511:73:H7CVKDSXX:3:1512:7581:34851,A00511:73:H7CVKDSXX:3:2219:23692:28307,A00511:73:H7CVKDSXX:3:2227:17562:28056,A00511:73:H7CVKDSXX:3:2269:16468:20181,A00511:73:H7CVKDSXX:3:2314:9010:26271,A00511:73:H7CVKDSXX:3:2341:29360:32080,A00511:73:H7CVKDSXX:3:2413:5665:6198,A00511:73:H7CVKD…
4:178349959|178389965	4	178349959	178389965	8	6_6_0	71	0.184	exon	ENSRNOG00000027869,	-	A00511:73:H7CVKDSXX:3:1344:11279:6590,A00511:73:H7CVKDSXX:3:1344:12970:9267,A00511:73:H7CVKDSXX:3:2253:2736:10207,A00511:73:H7CVKDSXX:3:1578:8088:2253,A00511:73:H7CVKDSXX:3:2149:26621:3067,A00511:73:H7CVKDSXX:3:1310:24749:22748,A00511:73:H7CVKDSXX:3:2507:30346:9862,A00511:73:H7CVKDSXX:3:2627:28058:33458,
4:182811463|182817396	4	182811463	182817396	18	14_7_6	341	0.095	exon	ENSRNOG00000001854,	-	A00511:73:H7CVKDSXX:3:1408:22860:16063,A00511:73:H7CVKDSXX:3:1430:12762:23218,A00511:73:H7CVKDSXX:3:1453:20202:7106,A00511:73:H7CVKDSXX:3:1453:20066:8061,A00511:73:H7CVKDSXX:3:1510:22245:17096,A00511:73:H7CVKDSXX:3:2347:31286:2973,A00511:73:H7CVKDSXX:3:1575:17842:2707,A00511:73:H7CVKDSXX:3:1630:17689:13714,A00511:73:H7CVKDSXX:3:2168:32099:3599,A00511:73:H7CVKDSXX:3:2475:22173:16689,A00511:73:H7CV…
4:184195264|184224636	4	184195264	184224636	6	3_3_1	9	0.571	intergenic_region	n/a	+	A00511:73:H7CVKDSXX:3:1405:3405:26177,A00511:73:H7CVKDSXX:3:2144:28592:4726,A00511:73:H7CVKDSXX:3:1144:26205:6198,A00511:73:H7CVKDSXX:3:2528:10230:29512,A00511:73:H7CVKDSXX:3:1204:13774:17268,A00511:73:H7CVKDSXX:3:1204:14904:18787,
5:2257913|2314821	5	2257913	2314821	8	1_4_4	126	0.113	intergenic_region	n/a	+	A00511:73:H7CVKDSXX:3:1523:13476:1501,A00511:73:H7CVKDSXX:3:2133:25274:24032,A00511:73:H7CVKDSXX:3:2133:24397:24831,A00511:73:H7CVKDSXX:3:2614:22245:7670,A00511:73:H7CVKDSXX:3:1154:9833:6840,A00511:73:H7CVKDSXX:3:1217:5014:27899,A00511:73:H7CVKDSXX:3:1218:7527:19789,A00511:73:H7CVKDSXX:3:2601:18900:26052,
5:4424816|4449569	5	4424816	4449569	14	4_6_5	231	0.108	exon	ENSRNOG00000007590,	+	A00511:73:H7CVKDSXX:3:1375:11749:28385,A00511:73:H7CVKDSXX:3:1413:17987:20462,A00511:73:H7CVKDSXX:3:1419:29089:31579,A00511:73:H7CVKDSXX:3:2419:27001:33129,A00511:73:H7CVKDSXX:3:1567:8504:11553,A00511:73:H7CVKDSXX:3:1567:8178:11772,A00511:73:H7CVKDSXX:3:1567:8486:11772,A00511:73:H7CVKDSXX:3:2178:19840:20697,A00511:73:H7CVKDSXX:3:1150:12147:30953,A00511:73:H7CVKDSXX:3:1150:12156:30968,A00511:73:H7…
5:4424816|4469629	5	4424816	4469629	17	6_2_5	200	0.145	exon	ENSRNOG00000007590,	+	A00511:73:H7CVKDSXX:3:1439:18665:16438,A00511:73:H7CVKDSXX:3:1440:14488:10927,A00511:73:H7CVKDSXX:3:1522:27317:13667,A00511:73:H7CVKDSXX:3:1522:27109:14653,A00511:73:H7CVKDSXX:3:1530:20898:17394,A00511:73:H7CVKDSXX:3:2351:32000:13322,A00511:73:H7CVKDSXX:3:1608:9254:17456,A00511:73:H7CVKDSXX:3:1608:10321:20118,A00511:73:H7CVKDSXX:3:1222:3676:33786,A00511:73:H7CVKDSXX:3:2522:26051:3114,A00511:73:H7…
5:8808346|8810643	5	8808346	8810643	13	6_6_1	238	0.098	exon	ENSRNOG00000021718,	-	A00511:73:H7CVKDSXX:3:2212:10773:9502,A00511:73:H7CVKDSXX:3:2217:17146:14967,A00511:73:H7CVKDSXX:3:2164:27796:29340,A00511:73:H7CVKDSXX:3:1212:11831:3975,A00511:73:H7CVKDSXX:3:1212:11912:3991,A00511:73:H7CVKDSXX:3:1231:10113:14434,A00511:73:H7CVKDSXX:3:1271:29297:35133,A00511:73:H7CVKDSXX:3:2611:27362:36104,A00511:73:H7CVKDSXX:3:2611:27416:36104,A00511:73:H7CVKDSXX:3:2650:13286:15828,A00511:73:H7…
5:10263516|10321108	5	10263516	10321108	3	1_2_3	32	0.158	exon	ENSRNOG00000007294,	+	A00511:73:H7CVKDSXX:3:2102:24722:23954,A00511:73:H7CVKDSXX:3:1135:28980:20087,A00511:73:H7CVKDSXX:3:1201:7979:22576,
5:12881226|12940615	5	12881226	12940615	12	8_7_0	176	0.12	exon	Rattus_norvegicus_newGene_43122,	+	A00511:73:H7CVKDSXX:3:1508:24505:11177,A00511:73:H7CVKDSXX:3:1556:10438:27179,A00511:73:H7CVKDSXX:3:2254:31141:1063,A00511:73:H7CVKDSXX:3:1669:17381:4445,A00511:73:H7CVKDSXX:3:1115:11324:35634,A00511:73:H7CVKDSXX:3:1120:6234:19492,A00511:73:H7CVKDSXX:3:2457:10429:20243,A00511:73:H7CVKDSXX:3:2457:8495:26694,A00511:73:H7CVKDSXX:3:2463:13259:5165,A00511:73:H7CVKDSXX:3:2607:26874:23985,A00511:73:H7CV…
5:12923564|12940615	5	12923564	12940615	22	10_8_0	192	0.186	intron	Rattus_norvegicus_newGene_43122,	+	A00511:73:H7CVKDSXX:3:1336:31729:12320,A00511:73:H7CVKDSXX:3:1348:19895:23202,A00511:73:H7CVKDSXX:3:2219:3170:22952,A00511:73:H7CVKDSXX:3:2328:31268:21324,A00511:73:H7CVKDSXX:3:2436:1226:20243,A00511:73:H7CVKDSXX:3:2441:16288:13103,A00511:73:H7CVKDSXX:3:2441:16269:17863,A00511:73:H7CVKDSXX:3:1568:1217:7952,A00511:73:H7CVKDSXX:3:1660:15383:36714,A00511:73:H7CVKDSXX:3:1661:14841:1141,A00511:73:H7CV…
5:29851601|29865341	5	29851601	29865341	5	4_4_0	60	0.143	exon	ENSRNOG00000009389,	-	A00511:73:H7CVKDSXX:3:2219:12491:36307,A00511:73:H7CVKDSXX:3:2436:23122:25222,A00511:73:H7CVKDSXX:3:1629:28926:16266,A00511:73:H7CVKDSXX:3:1629:28745:16423,A00511:73:H7CVKDSXX:3:2168:17173:28761,
5:36040325|36046665	5	36040325	36046665	48	22_27_3	49	0.662	exon	ENSRNOG00000009974,	+	A00511:73:H7CVKDSXX:3:1429:2112:33614,A00511:73:H7CVKDSXX:3:1438:15157:8923,A00511:73:H7CVKDSXX:3:1467:15402:2300,A00511:73:H7CVKDSXX:3:1467:15266:2754,A00511:73:H7CVKDSXX:3:1467:15772:3067,A00511:73:H7CVKDSXX:3:1473:29523:36245,A00511:73:H7CVKDSXX:3:1533:7934:8719,A00511:73:H7CVKDSXX:3:2239:11921:2848,A00511:73:H7CVKDSXX:3:2240:6135:7513,A00511:73:H7CVKDSXX:3:2245:30174:28635,A00511:73:H7CVKDSXX…
5:36040325|36054615	5	36040325	36054615	7	5_6_1	60	0.189	exon	ENSRNOG00000009974,	+	A00511:73:H7CVKDSXX:3:1418:24885:34882,A00511:73:H7CVKDSXX:3:2224:1633:15875,A00511:73:H7CVKDSXX:3:1659:5810:34162,A00511:73:H7CVKDSXX:3:2163:18222:31203,A00511:73:H7CVKDSXX:3:1122:32271:26318,A00511:73:H7CVKDSXX:3:1122:30653:27398,A00511:73:H7CVKDSXX:3:2476:11496:17331,
5:43659900|43661144	5	43659900	43661144	5	5_3_0	6	0.625	exon	ENSRNOG00000007030,	+	A00511:73:H7CVKDSXX:3:1358:18566:14011,A00511:73:H7CVKDSXX:3:1533:17291:17096,A00511:73:H7CVKDSXX:3:1226:28149:19179,A00511:73:H7CVKDSXX:3:2108:2844:22200,A00511:73:H7CVKDSXX:3:1325:28772:1063,
5:47986680|47997290	5	47986680	47997290	26	17_17_1	24	0.684	intron	ENSRNOG00000047513,	+	A00511:73:H7CVKDSXX:3:1333:28131:28479,A00511:73:H7CVKDSXX:3:1342:1868:19225,A00511:73:H7CVKDSXX:3:1356:28700:3474,A00511:73:H7CVKDSXX:3:1371:10529:28244,A00511:73:H7CVKDSXX:3:1459:15248:2347,A00511:73:H7CVKDSXX:3:2211:26422:36198,A00511:73:H7CVKDSXX:3:2225:4987:4022,A00511:73:H7CVKDSXX:3:2276:32344:28103,A00511:73:H7CVKDSXX:3:2276:32280:28150,A00511:73:H7CVKDSXX:3:1640:2483:7232,A00511:73:H7CVKD…
5:50318351|50319000	5	50318351	50319000	24	12_12_1	216	0.182	exon	ENSRNOG00000031031,	-	A00511:73:H7CVKDSXX:3:1348:14624:15013,A00511:73:H7CVKDSXX:3:1419:26413:34397,A00511:73:H7CVKDSXX:3:1506:31882:34225,A00511:73:H7CVKDSXX:3:1523:24062:27665,A00511:73:H7CVKDSXX:3:2345:27633:12023,A00511:73:H7CVKDSXX:3:1625:11605:21559,A00511:73:H7CVKDSXX:3:1641:20048:2487,A00511:73:H7CVKDSXX:3:1663:8305:13683,A00511:73:H7CVKDSXX:3:1677:23647:9314,A00511:73:H7CVKDSXX:3:2202:30807:18239,A00511:73:H7…
5:50318351|50323609	5	50318351	50323609	19	7_2_6	104	0.268	intron	ENSRNOG00000031031,	-	A00511:73:H7CVKDSXX:3:1368:6497:4601,A00511:73:H7CVKDSXX:3:1417:26024:19194,A00511:73:H7CVKDSXX:3:2374:6433:30295,A00511:73:H7CVKDSXX:3:1566:15917:9737,A00511:73:H7CVKDSXX:3:2110:24442:30545,A00511:73:H7CVKDSXX:3:2118:13395:14168,A00511:73:H7CVKDSXX:3:2219:19759:17832,A00511:73:H7CVKDSXX:3:2219:19895:17942,A00511:73:H7CVKDSXX:3:2219:19190:18850,A00511:73:H7CVKDSXX:3:2246:20745:13996,A00511:73:H7C…
5:58467569|58467992	5	58467569	58467992	3	2_2_1	40	0.13	exon	ENSRNOG00000009930,	-	A00511:73:H7CVKDSXX:3:1664:26485:12790,A00511:73:H7CVKDSXX:3:1130:10691:20384,A00511:73:H7CVKDSXX:3:1135:17327:22514,
5:58551128|58564765	5	58551128	58564765	7	1_4_5	116	0.108	exon	ENSRNOG00000008237,	+	A00511:73:H7CVKDSXX:3:1543:19388:5040,A00511:73:H7CVKDSXX:3:2238:8938:18818,A00511:73:H7CVKDSXX:3:1677:16495:12524,A00511:73:H7CVKDSXX:3:1157:28709:19648,A00511:73:H7CVKDSXX:3:1277:14045:8625,A00511:73:H7CVKDSXX:3:2614:14588:2926,A00511:73:H7CVKDSXX:3:2614:14154:4335,
5:58551128|58577339	5	58551128	58577339	9	2_0_4	136	0.117	exon	ENSRNOG00000008237,	+	A00511:73:H7CVKDSXX:3:2213:22996:8563,A00511:73:H7CVKDSXX:3:1322:14696:27414,A00511:73:H7CVKDSXX:3:1322:15772:27618,A00511:73:H7CVKDSXX:3:1322:15221:28260,A00511:73:H7CVKDSXX:3:2663:12961:3396,A00511:73:H7CVKDSXX:3:1427:1868:22921,A00511:73:H7CVKDSXX:3:1471:27028:11099,A00511:73:H7CVKDSXX:3:2213:22996:8312,A00511:73:H7CVKDSXX:3:2651:16297:19382,
5:64346707|64358597	5	64346707	64358597	4	2_2_0	11	0.421	exon	ENSRNOG00000008034,	+	A00511:73:H7CVKDSXX:3:1373:3034:21872,A00511:73:H7CVKDSXX:3:2101:12843:25864,A00511:73:H7CVKDSXX:3:1219:18629:34757,A00511:73:H7CVKDSXX:3:2477:24894:8750,
5:70552374|70557544	5	70552374	70557544	8	3_3_1	136	0.105	exon	ENSRNOG00000028129,	+	A00511:73:H7CVKDSXX:3:1536:3323:24815,A00511:73:H7CVKDSXX:3:1557:31828:23140,A00511:73:H7CVKDSXX:3:1557:31846:23140,A00511:73:H7CVKDSXX:3:2218:3369:9580,A00511:73:H7CVKDSXX:3:2341:20094:31939,A00511:73:H7CVKDSXX:3:2341:20401:33035,A00511:73:H7CVKDSXX:3:1218:4029:2237,A00511:73:H7CVKDSXX:3:2667:13187:29309,
5:73961475|73976112	5	73961475	73976112	14	8_8_3	179	0.135	exon	ENSRNOG00000026271,	-	A00511:73:H7CVKDSXX:3:1521:4571:26349,A00511:73:H7CVKDSXX:3:1521:4255:26929,A00511:73:H7CVKDSXX:3:1556:15013:12868,A00511:73:H7CVKDSXX:3:2351:3025:16658,A00511:73:H7CVKDSXX:3:1668:29279:9831,A00511:73:H7CVKDSXX:3:2155:17472:13182,A00511:73:H7CVKDSXX:3:1116:22309:26600,A00511:73:H7CVKDSXX:3:1247:23818:3850,A00511:73:H7CVKDSXX:3:1261:17273:27148,A00511:73:H7CVKDSXX:3:2513:28601:34491,A00511:73:H7CV…
5:76526061|76533291	5	76526061	76533291	13	2_7_9	81	0.243	exon	ENSRNOG00000056819,	-	A00511:73:H7CVKDSXX:3:1419:30689:36135,A00511:73:H7CVKDSXX:3:2272:2871:28134,A00511:73:H7CVKDSXX:3:2410:20094:15749,A00511:73:H7CVKDSXX:3:2441:26675:3818,A00511:73:H7CVKDSXX:3:2441:26802:3850,A00511:73:H7CVKDSXX:3:1213:29903:13698,A00511:73:H7CVKDSXX:3:1213:29649:13980,A00511:73:H7CVKDSXX:3:2469:8675:19774,A00511:73:H7CVKDSXX:3:2469:8332:22341,A00511:73:H7CVKDSXX:3:2564:6831:18709,A00511:73:H7CVK…
5:76925720|76926914	5	76925720	76926914	52	27_29_0	119	0.466	exon	ENSRNOG00000016780,	+	A00511:73:H7CVKDSXX:3:1357:27236:20415,A00511:73:H7CVKDSXX:3:1357:29107:30044,A00511:73:H7CVKDSXX:3:1367:8495:2331,A00511:73:H7CVKDSXX:3:1370:26295:30655,A00511:73:H7CVKDSXX:3:1372:29731:19382,A00511:73:H7CVKDSXX:3:1378:26576:23406,A00511:73:H7CVKDSXX:3:1404:17553:16579,A00511:73:H7CVKDSXX:3:1404:17824:16799,A00511:73:H7CVKDSXX:3:1404:17842:16861,A00511:73:H7CVKDSXX:3:1416:13819:18630,A00511:73:H…
5:77106304|77114667	5	77106304	77114667	15	5_4_1	145	0.171	exon	ENSRNOG00000017132,	+	A00511:73:H7CVKDSXX:3:1401:32570:34131,A00511:73:H7CVKDSXX:3:2220:15329:30796,A00511:73:H7CVKDSXX:3:2220:15221:30859,A00511:73:H7CVKDSXX:3:2220:14859:31735,A00511:73:H7CVKDSXX:3:2229:7518:2080,A00511:73:H7CVKDSXX:3:2242:20781:28275,A00511:73:H7CVKDSXX:3:2277:6958:3803,A00511:73:H7CVKDSXX:3:2435:11415:35540,A00511:73:H7CVKDSXX:3:1612:1542:26459,A00511:73:H7CVKDSXX:3:1159:21884:30843,A00511:73:H7CV…
5:78495231|78516521	5	78495231	78516521	5	3_3_0	53	0.159	exon	ENSRNOG00000024501,	+	A00511:73:H7CVKDSXX:3:1349:1081:11162,A00511:73:H7CVKDSXX:3:1359:10294:24799,A00511:73:H7CVKDSXX:3:2319:29686:19961,A00511:73:H7CVKDSXX:3:2319:32606:30091,A00511:73:H7CVKDSXX:3:1242:24921:32847,
5:79280979|79291689	5	79280979	79291689	5	4_4_0	49	0.169	exon	ENSRNOG00000001700,	-	A00511:73:H7CVKDSXX:3:1425:12897:36824,A00511:73:H7CVKDSXX:3:1429:8404:17957,A00511:73:H7CVKDSXX:3:1429:7310:18129,A00511:73:H7CVKDSXX:3:1436:12373:19914,A00511:73:H7CVKDSXX:3:2339:23619:4852,
5:101648419|101663967	5	101648419	101663967	13	8_8_1	47	0.356	exon	Rattus_norvegicus_newGene_48763,	+	A00511:73:H7CVKDSXX:3:1407:15817:20964,A00511:73:H7CVKDSXX:3:1407:15103:21699,A00511:73:H7CVKDSXX:3:1515:16514:2159,A00511:73:H7CVKDSXX:3:1515:29514:12430,A00511:73:H7CVKDSXX:3:2322:9426:29559,A00511:73:H7CVKDSXX:3:1617:4354:18208,A00511:73:H7CVKDSXX:3:2102:14281:22592,A00511:73:H7CVKDSXX:3:1142:29758:10911,A00511:73:H7CVKDSXX:3:1176:28049:17190,A00511:73:H7CVKDSXX:3:1176:28013:17315,A00511:73:H7…
5:101695303|101738333	5	101695303	101738333	2	2_2_0	37	0.098	exon	Rattus_norvegicus_newGene_48771,	+	A00511:73:H7CVKDSXX:3:1604:5782:1767,A00511:73:H7CVKDSXX:3:2132:6017:20024,
5:101755047|101801105	5	101755047	101801105	3	1_2_1	57	0.095	exon	Rattus_norvegicus_newGene_48771,	+	A00511:73:H7CVKDSXX:3:2157:10981:2096,A00511:73:H7CVKDSXX:3:1143:2031:12931,A00511:73:H7CVKDSXX:3:1238:13648:23500,
5:101783872|101785306	5	101783872	101785306	3	2_2_0	31	0.162	exon	Rattus_norvegicus_newGene_48771,	+	A00511:73:H7CVKDSXX:3:1350:8938:15374,A00511:73:H7CVKDSXX:3:1351:8504:32221,A00511:73:H7CVKDSXX:3:2113:4824:2331,
5:103106261|103172127	5	103106261	103172127	8	5_4_0	67	0.193	intergenic_region	n/a	+	A00511:73:H7CVKDSXX:3:1403:7111:14058,A00511:73:H7CVKDSXX:3:2243:10845:20118,A00511:73:H7CVKDSXX:3:2437:7618:24768,A00511:73:H7CVKDSXX:3:2150:3920:6997,A00511:73:H7CVKDSXX:3:2150:2184:14575,A00511:73:H7CVKDSXX:3:1173:30843:3677,A00511:73:H7CVKDSXX:3:1262:21377:16313,A00511:73:H7CVKDSXX:3:2550:23592:19617,
5:103106261|103201011	5	103106261	103201011	16	7_6_1	53	0.376	intergenic_region	n/a	+	A00511:73:H7CVKDSXX:3:1342:16957:28541,A00511:73:H7CVKDSXX:3:1342:14724:29528,A00511:73:H7CVKDSXX:3:1342:14561:29747,A00511:73:H7CVKDSXX:3:1374:26304:20556,A00511:73:H7CVKDSXX:3:1412:14091:25520,A00511:73:H7CVKDSXX:3:1412:13865:26036,A00511:73:H7CVKDSXX:3:1447:2591:28870,A00511:73:H7CVKDSXX:3:2307:9118:5196,A00511:73:H7CVKDSXX:3:2374:23475:7138,A00511:73:H7CVKDSXX:3:2374:24786:15577,A00511:73:H7C…
5:105185997|105187360	5	105185997	105187360	19	12_11_1	342	0.1	exon	ENSRNOG00000008036,	+	A00511:73:H7CVKDSXX:3:1371:5873:27383,A00511:73:H7CVKDSXX:3:1444:16025:4695,A00511:73:H7CVKDSXX:3:1472:24099:16047,A00511:73:H7CVKDSXX:3:1511:11189:31203,A00511:73:H7CVKDSXX:3:2264:10402:11115,A00511:73:H7CVKDSXX:3:2277:6795:14920,A00511:73:H7CVKDSXX:3:2371:1579:17347,A00511:73:H7CVKDSXX:3:1648:31421:7842,A00511:73:H7CVKDSXX:3:2107:12147:4429,A00511:73:H7CVKDSXX:3:2135:8160:3724,A00511:73:H7CVKDS…
5:105595876|105634744	5	105595876	105634744	3	2_2_0	0	1	intergenic_region	n/a	+	A00511:73:H7CVKDSXX:3:1575:27561:33066,A00511:73:H7CVKDSXX:3:1645:12346:12070,A00511:73:H7CVKDSXX:3:1645:15365:15107,
5:106109624|106121498	5	106109624	106121498	6	1_3_4	95	0.112	exon	ENSRNOG00000011280,	-	A00511:73:H7CVKDSXX:3:1361:15935:36636,A00511:73:H7CVKDSXX:3:1366:24777:35916,A00511:73:H7CVKDSXX:3:1478:23131:22420,A00511:73:H7CVKDSXX:3:1478:23854:24111,A00511:73:H7CVKDSXX:3:1312:29396:35618,A00511:73:H7CVKDSXX:3:1312:30517:36652,
5:109530786|109563853	5	109530786	109563853	4	2_1_2	46	0.148	exon	ENSRNOG00000006853,	-	A00511:73:H7CVKDSXX:3:1559:6388:28150,A00511:73:H7CVKDSXX:3:1171:5620:5243,A00511:73:H7CVKDSXX:3:1654:9995:15890,A00511:73:H7CVKDSXX:3:2561:2347:33364,
5:109560566|109563853	5	109560566	109563853	4	2_2_0	36	0.182	exon	ENSRNOG00000006853,	-	A00511:73:H7CVKDSXX:3:1546:27887:29089,A00511:73:H7CVKDSXX:3:1658:5936:8641,A00511:73:H7CVKDSXX:3:2119:28881:15499,A00511:73:H7CVKDSXX:3:2469:18954:7701,
5:113500718|113525211	5	113500718	113525211	7	1_3_1	77	0.154	exon	ENSRNOG00000007299,	-	A00511:73:H7CVKDSXX:3:2102:27064:22623,A00511:73:H7CVKDSXX:3:2201:16667:26099,A00511:73:H7CVKDSXX:3:2201:18032:27492,A00511:73:H7CVKDSXX:3:1201:16179:20400,A00511:73:H7CVKDSXX:3:2229:6099:23359,A00511:73:H7CVKDSXX:3:2229:7355:25911,A00511:73:H7CVKDSXX:3:2158:1298:6464,
5:115184010|115217824	5	115184010	115217824	4	2_1_0	7	0.533	exon	ENSRNOG00000042224,	-	A00511:73:H7CVKDSXX:3:1605:19705:27665,A00511:73:H7CVKDSXX:3:1420:27208:2206,A00511:73:H7CVKDSXX:3:2205:25898:16407,A00511:73:H7CVKDSXX:3:2205:22381:24815,
5:119207376|119211535	5	119207376	119211535	3	2_2_0	7	0.462	exon	ENSRNOG00000029449,	+	A00511:73:H7CVKDSXX:3:1151:24994:33098,A00511:73:H7CVKDSXX:3:1214:7066:27132,A00511:73:H7CVKDSXX:3:1214:6876:28213,
5:122019303|122029478	5	122019303	122029478	6	2_0_2	38	0.24	exon	ENSRNOG00000005905,	+	A00511:73:H7CVKDSXX:3:2219:11062:18709,A00511:73:H7CVKDSXX:3:2367:1850:10238,A00511:73:H7CVKDSXX:3:1615:1108:14121,A00511:73:H7CVKDSXX:3:1218:10022:16250,A00511:73:H7CVKDSXX:3:1218:8983:17613,A00511:73:H7CVKDSXX:3:1218:9136:18223,
5:122019303|122037709	5	122019303	122037709	4	2_0_1	35	0.186	exon	ENSRNOG00000005905,	+	A00511:73:H7CVKDSXX:3:2132:6189:6104,A00511:73:H7CVKDSXX:3:1665:5312:19993,A00511:73:H7CVKDSXX:3:2169:27281:32675,A00511:73:H7CVKDSXX:3:2665:4625:21402,
5:122569106|122593611	5	122569106	122593611	10	5_6_0	40	0.333	exon	ENSRNOG00000006999,	-	A00511:73:H7CVKDSXX:3:1474:14940:20008,A00511:73:H7CVKDSXX:3:2213:13277:17660,A00511:73:H7CVKDSXX:3:2336:18403:18928,A00511:73:H7CVKDSXX:3:2143:6641:20823,A00511:73:H7CVKDSXX:3:2143:5493:24095,A00511:73:H7CVKDSXX:3:2471:9679:20478,A00511:73:H7CVKDSXX:3:2474:15121:16188,A00511:73:H7CVKDSXX:3:2528:7274:17534,A00511:73:H7CVKDSXX:3:1377:31873:21778,A00511:73:H7CVKDSXX:3:1377:31819:21840,
5:122580014|122593611	5	122580014	122593611	3	3_2_0	50	0.107	exon	ENSRNOG00000006999,	-	A00511:73:H7CVKDSXX:3:2376:2211:7106,A00511:73:H7CVKDSXX:3:2438:12825:2910,A00511:73:H7CVKDSXX:3:1470:29803:15092,
5:128327978|128337440	5	128327978	128337440	34	17_11_5	162	0.296	intergenic_region	n/a	-	A00511:73:H7CVKDSXX:3:1347:4625:25661,A00511:73:H7CVKDSXX:3:1402:26160:13604,A00511:73:H7CVKDSXX:3:1548:5276:23813,A00511:73:H7CVKDSXX:3:2246:28664:9549,A00511:73:H7CVKDSXX:3:2246:28357:10081,A00511:73:H7CVKDSXX:3:2246:28510:10441,A00511:73:H7CVKDSXX:3:2259:30915:25160,A00511:73:H7CVKDSXX:3:2259:29423:31845,A00511:73:H7CVKDSXX:3:2402:26060:19288,A00511:73:H7CVKDSXX:3:2402:25997:19492,A00511:73:H7…
5:128405604|128414608	5	128405604	128414608	18	10_10_0	29	0.554	exon	Rattus_norvegicus_newGene_50439,	+	A00511:73:H7CVKDSXX:3:1419:31910:9846,A00511:73:H7CVKDSXX:3:1432:31105:4163,A00511:73:H7CVKDSXX:3:1468:11614:15875,A00511:73:H7CVKDSXX:3:1524:2537:24706,A00511:73:H7CVKDSXX:3:2214:14859:5243,A00511:73:H7CVKDSXX:3:2214:15022:5995,A00511:73:H7CVKDSXX:3:2238:18023:19680,A00511:73:H7CVKDSXX:3:2314:29252:30702,A00511:73:H7CVKDSXX:3:2438:25997:18865,A00511:73:H7CVKDSXX:3:1607:1018:18192,A00511:73:H7CVK…
5:135354650|135359472	5	135354650	135359472	8	4_4_0	99	0.139	exon	ENSRNOG00000016183,	+	A00511:73:H7CVKDSXX:3:1409:7509:20447,A00511:73:H7CVKDSXX:3:1505:19144:1454,A00511:73:H7CVKDSXX:3:2353:19922:8907,A00511:73:H7CVKDSXX:3:2353:20184:9048,A00511:73:H7CVKDSXX:3:1140:27444:1799,A00511:73:H7CVKDSXX:3:2504:19063:30780,A00511:73:H7CVKDSXX:3:2514:13214:23782,A00511:73:H7CVKDSXX:3:2514:12943:24158,
5:135596270|135608345	5	135596270	135608345	5	1_2_1	66	0.132	exon	ENSRNOG00000017282,	+	A00511:73:H7CVKDSXX:3:1609:9643:15248,A00511:73:H7CVKDSXX:3:1609:9950:15436,A00511:73:H7CVKDSXX:3:1307:12545:30107,A00511:73:H7CVKDSXX:3:1307:13621:30405,A00511:73:H7CVKDSXX:3:2565:11939:17597,
5:135824950|135829631	5	135824950	135829631	7	2_2_0	39	0.264	exon	ENSRNOG00000018160,	+	A00511:73:H7CVKDSXX:3:2418:27019:18818,A00511:73:H7CVKDSXX:3:2418:26241:21543,A00511:73:H7CVKDSXX:3:1102:8558:9455,A00511:73:H7CVKDSXX:3:1275:5801:1110,A00511:73:H7CVKDSXX:3:2454:21296:1485,A00511:73:H7CVKDSXX:3:2454:21459:2206,A00511:73:H7CVKDSXX:3:2454:21160:2253,
5:136420692|136447778	5	136420692	136447778	37	22_11_9	494	0.13	exon	ENSRNOG00000019381,	+	A00511:73:H7CVKDSXX:3:1340:20889:15624,A00511:73:H7CVKDSXX:3:1340:19153:16438,A00511:73:H7CVKDSXX:3:1340:20057:16752,A00511:73:H7CVKDSXX:3:1340:20130:16752,A00511:73:H7CVKDSXX:3:1352:10710:30812,A00511:73:H7CVKDSXX:3:1354:18855:14450,A00511:73:H7CVKDSXX:3:1354:19895:14591,A00511:73:H7CVKDSXX:3:1366:6524:25629,A00511:73:H7CVKDSXX:3:1430:24641:19680,A00511:73:H7CVKDSXX:3:1527:28899:12054,A00511:73:…
5:136420692|136471341	5	136420692	136471341	26	19_6_10	426	0.109	exon	ENSRNOG00000019381,	+	A00511:73:H7CVKDSXX:3:1444:13313:34569,A00511:73:H7CVKDSXX:3:1444:14118:36495,A00511:73:H7CVKDSXX:3:2219:6768:32690,A00511:73:H7CVKDSXX:3:2350:19135:5697,A00511:73:H7CVKDSXX:3:2367:31665:27680,A00511:73:H7CVKDSXX:3:2421:25825:34194,A00511:73:H7CVKDSXX:3:1576:4246:30358,A00511:73:H7CVKDSXX:3:2112:23502:32518,A00511:73:H7CVKDSXX:3:2112:23583:32659,A00511:73:H7CVKDSXX:3:2202:6460:30060,A00511:73:H7C…
5:136437825|136447778	5	136437825	136447778	70	30_26_14	637	0.18	exon	ENSRNOG00000019381,	+	A00511:73:H7CVKDSXX:3:1335:29677:9048,A00511:73:H7CVKDSXX:3:1336:8232:27461,A00511:73:H7CVKDSXX:3:1411:1687:4445,A00511:73:H7CVKDSXX:3:1411:1551:4554,A00511:73:H7CVKDSXX:3:1436:13901:19304,A00511:73:H7CVKDSXX:3:1447:26422:5822,A00511:73:H7CVKDSXX:3:1462:14534:24345,A00511:73:H7CVKDSXX:3:1474:21206:12696,A00511:73:H7CVKDSXX:3:1517:6985:25300,A00511:73:H7CVKDSXX:3:1531:14398:16532,A00511:73:H7CVKDS…
5:136437825|136471341	5	136437825	136471341	76	30_16_25	591	0.205	exon	ENSRNOG00000019381,	+	A00511:73:H7CVKDSXX:3:1353:17146:26741,A00511:73:H7CVKDSXX:3:1353:17201:29716,A00511:73:H7CVKDSXX:3:1354:24117:30639,A00511:73:H7CVKDSXX:3:1365:29776:12759,A00511:73:H7CVKDSXX:3:1423:14009:28479,A00511:73:H7CVKDSXX:3:1462:13919:35430,A00511:73:H7CVKDSXX:3:1477:28546:33364,A00511:73:H7CVKDSXX:3:1477:28619:33426,A00511:73:H7CVKDSXX:3:1509:5330:30733,A00511:73:H7CVKDSXX:3:1516:18692:34460,A00511:73:…
5:138433397|138449955	5	138433397	138449955	14	8_11_2	200	0.123	exon	ENSRNOG00000008560,	-	A00511:73:H7CVKDSXX:3:2238:1325:3756,A00511:73:H7CVKDSXX:3:2344:3233:11318,A00511:73:H7CVKDSXX:3:2344:3360:11569,A00511:73:H7CVKDSXX:3:1612:28339:13589,A00511:73:H7CVKDSXX:3:1630:14633:16783,A00511:73:H7CVKDSXX:3:1653:25491:10034,A00511:73:H7CVKDSXX:3:2104:28492:10567,A00511:73:H7CVKDSXX:3:2109:4119:11099,A00511:73:H7CVKDSXX:3:1154:19859:1877,A00511:73:H7CVKDSXX:3:1207:32226:25144,A00511:73:H7CVK…
5:142152201|142154418	5	142152201	142154418	11	8_6_0	57	0.278	exon	Rattus_norvegicus_newGene_51184,	+	A00511:73:H7CVKDSXX:3:1405:25048:2159,A00511:73:H7CVKDSXX:3:1405:23095:10833,A00511:73:H7CVKDSXX:3:1524:23194:6214,A00511:73:H7CVKDSXX:3:1524:21929:6715,A00511:73:H7CVKDSXX:3:2129:9372:32158,A00511:73:H7CVKDSXX:3:2143:10556:3834,A00511:73:H7CVKDSXX:3:2143:10764:4131,A00511:73:H7CVKDSXX:3:1208:18087:20447,A00511:73:H7CVKDSXX:3:2501:16884:17080,A00511:73:H7CVKDSXX:3:1406:30635:34475,A00511:73:H7CVK…
5:144367260|144380803	5	144367260	144380803	13	7_8_1	156	0.143	exon	ENSRNOG00000034269,	-	A00511:73:H7CVKDSXX:3:1409:21215:29747,A00511:73:H7CVKDSXX:3:1438:10230:36777,A00511:73:H7CVKDSXX:3:1538:16604:15342,A00511:73:H7CVKDSXX:3:2238:16161:34303,A00511:73:H7CVKDSXX:3:1607:9742:34147,A00511:73:H7CVKDSXX:3:1607:9842:34287,A00511:73:H7CVKDSXX:3:2121:11803:21840,A00511:73:H7CVKDSXX:3:1120:14326:20478,A00511:73:H7CVKDSXX:3:1153:22399:35336,A00511:73:H7CVKDSXX:3:1153:22471:35336,A00511:73:H…
5:144539229|144547479	5	144539229	144547479	9	3_6_4	44	0.29	exon	ENSRNOG00000025596,	-	A00511:73:H7CVKDSXX:3:1332:23746:35884,A00511:73:H7CVKDSXX:3:1376:11930:11224,A00511:73:H7CVKDSXX:3:1547:13801:36072,A00511:73:H7CVKDSXX:3:2227:5918:4758,A00511:73:H7CVKDSXX:3:1646:1298:23657,A00511:73:H7CVKDSXX:3:1652:18023:22091,A00511:73:H7CVKDSXX:3:2210:14977:12712,A00511:73:H7CVKDSXX:3:2632:15085:21324,A00511:73:H7CVKDSXX:3:2430:30770:10347,
5:144916446|144918979	5	144916446	144918979	9	4_3_1	169	0.096	exon	ENSRNOG00000012397,	-	A00511:73:H7CVKDSXX:3:2301:2239:5368,A00511:73:H7CVKDSXX:3:2331:19813:32643,A00511:73:H7CVKDSXX:3:1629:7410:27946,A00511:73:H7CVKDSXX:3:2211:27552:11318,A00511:73:H7CVKDSXX:3:2211:26621:20008,A00511:73:H7CVKDSXX:3:2211:26576:20149,A00511:73:H7CVKDSXX:3:1157:26856:27586,A00511:73:H7CVKDSXX:3:1157:26693:27868,A00511:73:H7CVKDSXX:3:1212:24316:11412,
5:150850432|150865550	5	150850432	150865550	14	8_9_2	134	0.173	exon	ENSRNOG00000010396,	+	A00511:73:H7CVKDSXX:3:1346:13838:14998,A00511:73:H7CVKDSXX:3:1347:21703:15718,A00511:73:H7CVKDSXX:3:2223:22281:24580,A00511:73:H7CVKDSXX:3:1125:3152:33223,A00511:73:H7CVKDSXX:3:1170:27163:23578,A00511:73:H7CVKDSXX:3:1227:18756:21073,A00511:73:H7CVKDSXX:3:1238:17779:25833,A00511:73:H7CVKDSXX:3:2539:8883:23547,A00511:73:H7CVKDSXX:3:1501:14561:4883,A00511:73:H7CVKDSXX:3:2211:12961:32894,A00511:73:H7…
5:156396700|156439859	5	156396700	156439859	9	1_4_3	114	0.136	exon	ENSRNOG00000014368,	+	A00511:73:H7CVKDSXX:3:1342:26747:6637,A00511:73:H7CVKDSXX:3:1510:2817:24001,A00511:73:H7CVKDSXX:3:1510:3378:24502,A00511:73:H7CVKDSXX:3:1663:12698:1251,A00511:73:H7CVKDSXX:3:2133:28176:7451,A00511:73:H7CVKDSXX:3:2166:18222:2112,A00511:73:H7CVKDSXX:3:2166:17707:3035,A00511:73:H7CVKDSXX:3:1160:9146:3270,A00511:73:H7CVKDSXX:3:1160:9091:3928,
5:156506448|156517254	5	156506448	156517254	8	6_6_1	154	0.094	exon	ENSRNOG00000014368,	+	A00511:73:H7CVKDSXX:3:1553:25726:20369,A00511:73:H7CVKDSXX:3:1632:12463:10551,A00511:73:H7CVKDSXX:3:1632:14940:10802,A00511:73:H7CVKDSXX:3:1138:1145:22420,A00511:73:H7CVKDSXX:3:1223:19994:9032,A00511:73:H7CVKDSXX:3:2549:15655:1799,A00511:73:H7CVKDSXX:3:2666:24532:21371,A00511:73:H7CVKDSXX:3:2550:23981:29559,
5:158071477|158074209	5	158071477	158074209	7	2_4_3	38	0.269	exon	ENSRNOG00000061876,	+	A00511:73:H7CVKDSXX:3:2267:15962:30639,A00511:73:H7CVKDSXX:3:2331:2492:11882,A00511:73:H7CVKDSXX:3:2376:18973:21418,A00511:73:H7CVKDSXX:3:1237:4526:30686,A00511:73:H7CVKDSXX:3:1237:4906:32189,A00511:73:H7CVKDSXX:3:2220:14832:2597,A00511:73:H7CVKDSXX:3:1219:15266:35039,
5:159113203|159119213	5	159113203	159119213	21	2_4_8	144	0.226	intergenic_region	n/a	-	A00511:73:H7CVKDSXX:3:1461:28167:35587,A00511:73:H7CVKDSXX:3:2262:8739:11240,A00511:73:H7CVKDSXX:3:2265:28320:25019,A00511:73:H7CVKDSXX:3:2303:10122:6339,A00511:73:H7CVKDSXX:3:2420:30499:10535,A00511:73:H7CVKDSXX:3:1261:18032:9111,A00511:73:H7CVKDSXX:3:1261:18530:33833,A00511:73:H7CVKDSXX:3:1262:13711:7482,A00511:73:H7CVKDSXX:3:1268:22833:21433,A00511:73:H7CVKDSXX:3:2529:1579:17440,A00511:73:H7CV…
5:160066006|160070914	5	160066006	160070914	48	20_23_0	74	0.565	exon	ENSRNOG00000033556,	-	A00511:73:H7CVKDSXX:3:1350:1443:11475,A00511:73:H7CVKDSXX:3:1427:1136:30984,A00511:73:H7CVKDSXX:3:1427:8992:32315,A00511:73:H7CVKDSXX:3:1427:9073:32330,A00511:73:H7CVKDSXX:3:1471:7319:9095,A00511:73:H7CVKDSXX:3:2272:1976:8046,A00511:73:H7CVKDSXX:3:2370:24551:35712,A00511:73:H7CVKDSXX:3:1601:4725:34225,A00511:73:H7CVKDSXX:3:1612:10538:34115,A00511:73:H7CVKDSXX:3:1646:4752:8531,A00511:73:H7CVKDSXX:…
5:164240276|164353198	5	164240276	164353198	10	4_5_2	31	0.392	intron	Rattus_norvegicus_newGene_52558,	-	A00511:73:H7CVKDSXX:3:1458:19696:32033,A00511:73:H7CVKDSXX:3:1458:19425:32127,A00511:73:H7CVKDSXX:3:2310:5285:34100,A00511:73:H7CVKDSXX:3:1308:17192:8563,A00511:73:H7CVKDSXX:3:2456:23086:35681,A00511:73:H7CVKDSXX:3:1666:17779:16407,A00511:73:H7CVKDSXX:3:2475:32759:18458,A00511:73:H7CVKDSXX:3:2634:5647:11898,A00511:73:H7CVKDSXX:3:2666:21296:28385,A00511:73:H7CVKDSXX:3:2666:19443:28714,
5:166485517|166492515	5	166485517	166492515	8	2_4_5	37	0.302	exon	ENSRNOG00000016313,	+	A00511:73:H7CVKDSXX:3:1404:19877:6856,A00511:73:H7CVKDSXX:3:1521:25717:2065,A00511:73:H7CVKDSXX:3:2373:23158:23876,A00511:73:H7CVKDSXX:3:2178:23954:36746,A00511:73:H7CVKDSXX:3:2473:21884:32346,A00511:73:H7CVKDSXX:3:2569:30752:2143,A00511:73:H7CVKDSXX:3:1669:1127:12117,A00511:73:H7CVKDSXX:3:1669:1416:13902,
5:167455211|167455676	5	167455211	167455676	22	13_14_0	162	0.214	exon	ENSRNOG00000017940,	+	A00511:73:H7CVKDSXX:3:1543:5348:14826,A00511:73:H7CVKDSXX:3:1543:4092:20134,A00511:73:H7CVKDSXX:3:2278:25491:6965,A00511:73:H7CVKDSXX:3:2350:29939:8093,A00511:73:H7CVKDSXX:3:2428:12310:32518,A00511:73:H7CVKDSXX:3:2437:12653:32049,A00511:73:H7CVKDSXX:3:1578:6099:26647,A00511:73:H7CVKDSXX:3:1613:15203:10911,A00511:73:H7CVKDSXX:3:1641:9010:24361,A00511:73:H7CVKDSXX:3:1641:8974:24455,A00511:73:H7CVKD…
5:167486001|167526275	5	167486001	167526275	39	21_15_8	239	0.246	exon	ENSRNOG00000017940,	+	A00511:73:H7CVKDSXX:3:1362:30011:36746,A00511:73:H7CVKDSXX:3:1363:30563:12587,A00511:73:H7CVKDSXX:3:1424:15221:25191,A00511:73:H7CVKDSXX:3:1457:3233:7185,A00511:73:H7CVKDSXX:3:1458:24921:27712,A00511:73:H7CVKDSXX:3:2214:10619:28714,A00511:73:H7CVKDSXX:3:2214:10628:28729,A00511:73:H7CVKDSXX:3:2230:30843:11005,A00511:73:H7CVKDSXX:3:2351:23149:28087,A00511:73:H7CVKDSXX:3:2434:27868:20791,A00511:73:H…
5:167486001|167558250	5	167486001	167558250	18	11_6_10	255	0.124	exon	ENSRNOG00000017940,	+	A00511:73:H7CVKDSXX:3:1342:23656:9079,A00511:73:H7CVKDSXX:3:1378:15456:8844,A00511:73:H7CVKDSXX:3:1378:15474:8907,A00511:73:H7CVKDSXX:3:1553:25274:28197,A00511:73:H7CVKDSXX:3:2357:21260:2957,A00511:73:H7CVKDSXX:3:2424:5484:5541,A00511:73:H7CVKDSXX:3:1610:9896:1063,A00511:73:H7CVKDSXX:3:2125:2320:23923,A00511:73:H7CVKDSXX:3:2152:12861:3630,A00511:73:H7CVKDSXX:3:1133:2013:4820,A00511:73:H7CVKDSXX:3…
5:167486001|167581074	5	167486001	167581074	20	14_12_6	221	0.153	exon	ENSRNOG00000017940,	+	A00511:73:H7CVKDSXX:3:1332:6922:24189,A00511:73:H7CVKDSXX:3:1409:8576:6010,A00511:73:H7CVKDSXX:3:1527:6072:1548,A00511:73:H7CVKDSXX:3:2245:6777:25441,A00511:73:H7CVKDSXX:3:2309:16640:18349,A00511:73:H7CVKDSXX:3:1625:15248:5791,A00511:73:H7CVKDSXX:3:1631:21197:10958,A00511:73:H7CVKDSXX:3:1644:3287:23406,A00511:73:H7CVKDSXX:3:2153:24316:16955,A00511:73:H7CVKDSXX:3:1146:10149:27367,A00511:73:H7CVKDS…
5:167486001|167615430	5	167486001	167615430	8	4_2_3	146	0.099	exon	ENSRNOG00000017940,	+	A00511:73:H7CVKDSXX:3:2217:24379:25363,A00511:73:H7CVKDSXX:3:2217:23411:25379,A00511:73:H7CVKDSXX:3:2217:23502:25786,A00511:73:H7CVKDSXX:3:1601:22742:36839,A00511:73:H7CVKDSXX:3:2516:3504:35462,A00511:73:H7CVKDSXX:3:2516:2067:36041,A00511:73:H7CVKDSXX:3:2648:16975:11882,A00511:73:H7CVKDSXX:3:1320:9616:2268,
5:167516581|167558250	5	167516581	167558250	20	8_7_10	264	0.132	exon	ENSRNOG00000017940,	+	A00511:73:H7CVKDSXX:3:1344:20365:2691,A00511:73:H7CVKDSXX:3:1468:8730:29888,A00511:73:H7CVKDSXX:3:1537:12825:16282,A00511:73:H7CVKDSXX:3:2260:28989:17190,A00511:73:H7CVKDSXX:3:2410:4707:12085,A00511:73:H7CVKDSXX:3:2410:4743:12085,A00511:73:H7CVKDSXX:3:2419:31159:15154,A00511:73:H7CVKDSXX:3:1561:22887:9471,A00511:73:H7CVKDSXX:3:1673:22272:19304,A00511:73:H7CVKDSXX:3:1676:29812:18834,A00511:73:H7CV…
5:168944838|168947498	5	168944838	168947498	14	4_3_6	108	0.206	intron	ENSRNOG00000018602,	-	A00511:73:H7CVKDSXX:3:1355:6732:22169,A00511:73:H7CVKDSXX:3:1418:22263:19100,A00511:73:H7CVKDSXX:3:2221:29089:14105,A00511:73:H7CVKDSXX:3:2260:26051:13072,A00511:73:H7CVKDSXX:3:2260:25843:13213,A00511:73:H7CVKDSXX:3:2263:1199:35540,A00511:73:H7CVKDSXX:3:1557:12192:36417,A00511:73:H7CVKDSXX:3:2143:3088:23625,A00511:73:H7CVKDSXX:3:1263:3712:30373,A00511:73:H7CVKDSXX:3:1309:4906:19319,A00511:73:H7CV…
5:172936581|172957859	5	172936581	172957859	9	3_4_1	172	0.095	exon	ENSRNOG00000016638,	+	A00511:73:H7CVKDSXX:3:1472:31367:12320,A00511:73:H7CVKDSXX:3:1153:29785:18192,A00511:73:H7CVKDSXX:3:1153:30174:18427,A00511:73:H7CVKDSXX:3:1305:8522:1877,A00511:73:H7CVKDSXX:3:1530:27868:6793,A00511:73:H7CVKDSXX:3:2352:10095:21418,A00511:73:H7CVKDSXX:3:2352:10348:21480,A00511:73:H7CVKDSXX:3:1576:23086:27727,A00511:73:H7CVKDSXX:3:2106:20401:10144,
6:871525|907083	6	871525	907083	7	4_3_0	92	0.132	exon	ENSRNOG00000004208,	+	A00511:73:H7CVKDSXX:3:1342:20202:34632,A00511:73:H7CVKDSXX:3:1518:13630:30608,A00511:73:H7CVKDSXX:3:1551:7003:8516,A00511:73:H7CVKDSXX:3:1551:7048:9001,A00511:73:H7CVKDSXX:3:1559:26874:2221,A00511:73:H7CVKDSXX:3:1231:24677:13197,A00511:73:H7CVKDSXX:3:2537:26720:26475,
6:904491|907083	6	904491	907083	7	5_5_0	109	0.114	exon	ENSRNOG00000004208,	+	A00511:73:H7CVKDSXX:3:1413:17454:9392,A00511:73:H7CVKDSXX:3:1543:19298:20415,A00511:73:H7CVKDSXX:3:2235:19777:2832,A00511:73:H7CVKDSXX:3:1573:14959:8140,A00511:73:H7CVKDSXX:3:1616:30861:9377,A00511:73:H7CVKDSXX:3:1216:7464:2926,A00511:73:H7CVKDSXX:3:2471:14633:29904,
6:1613963|1614878	6	1613963	1614878	6	3_3_0	63	0.16	exon	ENSRNOG00000005289,	-	A00511:73:H7CVKDSXX:3:1358:15185:36213,A00511:73:H7CVKDSXX:3:2359:19651:17895,A00511:73:H7CVKDSXX:3:2415:9200:33489,A00511:73:H7CVKDSXX:3:2415:9218:34053,A00511:73:H7CVKDSXX:3:2415:9200:34147,A00511:73:H7CVKDSXX:3:1565:26087:6089,
6:2599223|2605598	6	2599223	2605598	13	6_6_6	206	0.112	exon	ENSRNOG00000006523,	+	A00511:73:H7CVKDSXX:3:1454:26838:29371,A00511:73:H7CVKDSXX:3:1520:31376:26240,A00511:73:H7CVKDSXX:3:1520:29026:33035,A00511:73:H7CVKDSXX:3:2262:28818:12727,A00511:73:H7CVKDSXX:3:2273:12933:14340,A00511:73:H7CVKDSXX:3:2273:12970:14465,A00511:73:H7CVKDSXX:3:1139:24252:29246,A00511:73:H7CVKDSXX:3:1306:18322:30843,A00511:73:H7CVKDSXX:3:1317:32289:1047,A00511:73:H7CVKDSXX:3:2478:10972:23375,A00511:73:…
6:4518806|4520635	6	4518806	4520635	24	16_16_0	100	0.324	intergenic_region	n/a	-	A00511:73:H7CVKDSXX:3:1370:9372:3067,A00511:73:H7CVKDSXX:3:1428:4065:35994,A00511:73:H7CVKDSXX:3:1461:12924:11600,A00511:73:H7CVKDSXX:3:1462:19895:35008,A00511:73:H7CVKDSXX:3:1532:9498:32972,A00511:73:H7CVKDSXX:3:1541:25129:35368,A00511:73:H7CVKDSXX:3:1541:25446:36354,A00511:73:H7CVKDSXX:3:2235:16188:23265,A00511:73:H7CVKDSXX:3:2253:10999:8547,A00511:73:H7CVKDSXX:3:2352:3215:23938,A00511:73:H7CVK…
6:7547050|7572651	6	7547050	7572651	26	12_7_5	137	0.275	exon	ENSRNOG00000025899,	-	A00511:73:H7CVKDSXX:3:1475:17273:31344,A00511:73:H7CVKDSXX:3:1475:17264:31422,A00511:73:H7CVKDSXX:3:2221:10375:27038,A00511:73:H7CVKDSXX:3:2221:8513:31078,A00511:73:H7CVKDSXX:3:2426:2058:29575,A00511:73:H7CVKDSXX:3:2426:1904:30436,A00511:73:H7CVKDSXX:3:1670:16369:4351,A00511:73:H7CVKDSXX:3:1672:13114:26960,A00511:73:H7CVKDSXX:3:2116:19614:32518,A00511:73:H7CVKDSXX:3:2122:27760:5509,A00511:73:H7CV…
6:9405093|9434931	6	9405093	9434931	10	8_6_3	104	0.161	exon	ENSRNOG00000014720,	-	A00511:73:H7CVKDSXX:3:1338:7726:25739,A00511:73:H7CVKDSXX:3:1404:10908:18129,A00511:73:H7CVKDSXX:3:1545:23113:9204,A00511:73:H7CVKDSXX:3:2415:30445:32800,A00511:73:H7CVKDSXX:3:2176:28420:25379,A00511:73:H7CVKDSXX:3:1111:25663:8766,A00511:73:H7CVKDSXX:3:1160:8341:25238,A00511:73:H7CVKDSXX:3:1320:17761:14935,A00511:73:H7CVKDSXX:3:2601:28953:17816,A00511:73:H7CVKDSXX:3:2649:21287:3850,
6:10920914|10923681	6	10920914	10923681	2	1_2_1	38	0.095	exon	ENSRNOG00000014879,	+	A00511:73:H7CVKDSXX:3:2364:8106:17942,A00511:73:H7CVKDSXX:3:2672:19289:7467,
[truncated: 1,210 more rows]

## Sheet: Table S4
Table S4: L03_L04 circRNA
[truncated: 2,052 more rows]

## Sheet: Table S5
Table S5: All_gene_Length
circRNA_ID	L01	L02	L03	L04	geneLength
1:1841452|1846589	0	0	13	0	514
1:2843547|2910994	0	12	0	0	67448
[truncated: 1,431 more rows]

## Sheet: Table S6
Table S6:01 mRNA location
[truncated: 13,782 more rows]

[truncated: 12 more sheets: Table S7, Table S8, Table S9, Table S10, Table S11, Table S12, Table S13, Table S14, Table S15, Table S16, Table S17, Table S18]
